# Supplementary material for: CORN—Condition Orientated Regulatory Networks: bridging conditions to gene networks
Source: Brief Bioinform. 2022 Sep 17;23(6):bbac402. doi: 10.1093/bib/bbac402 (PMC9677472; doi:10.1093/bib/bbac402)
Supplement: Table_S4_bbac402 [file table_s4_bbac402.xlsx]

## Sheet: Cmap IDs utilized in CORN
Table S4. Records of Cmap IDs、 CORN network information、Cistrome IDs and sources of molecular information used in this study. Sheet 1 recorded all the cmap data with their IDs retrived for this study. Sheet 2 recorded the respective CORN network information including their associated cmap data source. Sheet 3 recorded all the cistrome data with their IDs used in this study. Sheet 4 recorded the s…
CMAP SIG_ID
AML001_CD34_24H:A05
AML001_CD34_24H:A06
AML001_CD34_24H:B05
AML001_CD34_24H:B06
AML001_CD34_24H:BRD-A03772856:0.37037
AML001_CD34_24H:BRD-A03772856:1.11111
AML001_CD34_24H:BRD-A03772856:10
AML001_CD34_24H:BRD-A03772856:3.33333
AML001_CD34_24H:BRD-A19037878:1.11111
AML001_CD34_24H:BRD-A19037878:10
AML001_CD34_24H:BRD-A19037878:3.33333
AML001_CD34_24H:BRD-A19500257:0.37037
AML001_CD34_24H:BRD-A19500257:1.11111
AML001_CD34_24H:BRD-A19500257:10
AML001_CD34_24H:BRD-A19500257:3.33333
AML001_CD34_24H:BRD-A34037822:0.37037
AML001_CD34_24H:BRD-A34037822:1.11111
AML001_CD34_24H:BRD-A34037822:10
AML001_CD34_24H:BRD-A34037822:3.33333
AML001_CD34_24H:BRD-A35207501:0.37037
AML001_CD34_24H:BRD-A35207501:1.11111
AML001_CD34_24H:BRD-A35207501:10
AML001_CD34_24H:BRD-A35207501:3.33333
AML001_CD34_24H:BRD-A45664787:0.37037
AML001_CD34_24H:BRD-A45664787:1.11111
AML001_CD34_24H:BRD-A45664787:10
AML001_CD34_24H:BRD-A45664787:3.33333
AML001_CD34_24H:BRD-A72498772:1.11111
AML001_CD34_24H:BRD-A72498772:10
AML001_CD34_24H:BRD-A72498772:3.33333
AML001_CD34_24H:BRD-A72796238:0.37037
AML001_CD34_24H:BRD-A72796238:1.11111
AML001_CD34_24H:BRD-A72796238:10
AML001_CD34_24H:BRD-A72796238:3.33333
AML001_CD34_24H:BRD-A73513677:0.37037
AML001_CD34_24H:BRD-A73513677:1.11111
AML001_CD34_24H:BRD-A73513677:10
AML001_CD34_24H:BRD-A73513677:3.33333
AML001_CD34_24H:BRD-A73558769:0.37037
AML001_CD34_24H:BRD-A73558769:1.11111
AML001_CD34_24H:BRD-A73558769:10
AML001_CD34_24H:BRD-A73558769:3.33333
AML001_CD34_24H:BRD-A74382794:0.37037
AML001_CD34_24H:BRD-A74382794:1.11111
AML001_CD34_24H:BRD-A74382794:10
AML001_CD34_24H:BRD-A74382794:3.33333
AML001_CD34_24H:BRD-A75409952:0.37037
AML001_CD34_24H:BRD-A75409952:1.11111
AML001_CD34_24H:BRD-A75409952:10
AML001_CD34_24H:BRD-A75409952:3.33333
AML001_CD34_24H:BRD-A95504714:0.37037
AML001_CD34_24H:BRD-A95504714:1.11111
AML001_CD34_24H:BRD-A95504714:10
AML001_CD34_24H:BRD-A95504714:3.33333
AML001_CD34_24H:BRD-K03439359:0.37037
AML001_CD34_24H:BRD-K03439359:1.11111
AML001_CD34_24H:BRD-K03439359:10
AML001_CD34_24H:BRD-K03439359:3.33333
AML001_CD34_24H:BRD-K04986062:0.37037
AML001_CD34_24H:BRD-K04986062:1.11111
AML001_CD34_24H:BRD-K04986062:10
AML001_CD34_24H:BRD-K04986062:3.33333
AML001_CD34_24H:BRD-K05456756:0.37037
AML001_CD34_24H:BRD-K05456756:1.11111
AML001_CD34_24H:BRD-K05456756:10
AML001_CD34_24H:BRD-K05456756:3.33333
AML001_CD34_24H:BRD-K13077924:0.37037
AML001_CD34_24H:BRD-K13077924:1.11111
AML001_CD34_24H:BRD-K13077924:10
AML001_CD34_24H:BRD-K13077924:3.33333
AML001_CD34_24H:BRD-K16300438:0.37037
AML001_CD34_24H:BRD-K16300438:1.11111
AML001_CD34_24H:BRD-K16300438:10
AML001_CD34_24H:BRD-K16300438:3.33333
AML001_CD34_24H:BRD-K19706299:0.37037
AML001_CD34_24H:BRD-K19706299:1.11111
AML001_CD34_24H:BRD-K19706299:10
AML001_CD34_24H:BRD-K19706299:3.33333
AML001_CD34_24H:BRD-K21918725:0.37037
AML001_CD34_24H:BRD-K21918725:1.11111
AML001_CD34_24H:BRD-K21918725:10
AML001_CD34_24H:BRD-K21918725:3.33333
AML001_CD34_24H:BRD-K23623013:0.37037
AML001_CD34_24H:BRD-K23623013:1.11111
AML001_CD34_24H:BRD-K23623013:10
AML001_CD34_24H:BRD-K23623013:3.33333
AML001_CD34_24H:BRD-K26684619:0.37037
AML001_CD34_24H:BRD-K26684619:1.11111
AML001_CD34_24H:BRD-K26684619:10
AML001_CD34_24H:BRD-K26684619:3.33333
AML001_CD34_24H:BRD-K27316855:0.37037
AML001_CD34_24H:BRD-K27316855:1.11111
AML001_CD34_24H:BRD-K27316855:10
AML001_CD34_24H:BRD-K27316855:3.33333
AML001_CD34_24H:BRD-K27499107:0.37037
AML001_CD34_24H:BRD-K27499107:1.11111
AML001_CD34_24H:BRD-K27499107:10
AML001_CD34_24H:BRD-K27499107:3.33333
AML001_CD34_24H:BRD-K41790758:0.37037
AML001_CD34_24H:BRD-K41790758:1.11111
AML001_CD34_24H:BRD-K41790758:10
AML001_CD34_24H:BRD-K41790758:3.33333
AML001_CD34_24H:BRD-K43389675:0.37037
AML001_CD34_24H:BRD-K47084999:0.37037
AML001_CD34_24H:BRD-K47084999:1.11111
AML001_CD34_24H:BRD-K47084999:10
AML001_CD34_24H:BRD-K47084999:3.33333
AML001_CD34_24H:BRD-K49071277:0.37037
AML001_CD34_24H:BRD-K49071277:1.11111
AML001_CD34_24H:BRD-K49071277:10
AML001_CD34_24H:BRD-K49071277:3.33333
AML001_CD34_24H:BRD-K53325797:0.37037
AML001_CD34_24H:BRD-K53325797:1.11111
AML001_CD34_24H:BRD-K53325797:10
AML001_CD34_24H:BRD-K53325797:3.33333
AML001_CD34_24H:BRD-K57391913:0.37037
AML001_CD34_24H:BRD-K57391913:1.11111
AML001_CD34_24H:BRD-K57391913:10
AML001_CD34_24H:BRD-K57391913:3.33333
AML001_CD34_24H:BRD-K63513868:0.37037
AML001_CD34_24H:BRD-K63513868:1.11111
AML001_CD34_24H:BRD-K63513868:10
AML001_CD34_24H:BRD-K63513868:3.33333
AML001_CD34_24H:BRD-K64302725:0.37037
AML001_CD34_24H:BRD-K64302725:1.11111
AML001_CD34_24H:BRD-K64302725:10
AML001_CD34_24H:BRD-K64302725:3.33333
AML001_CD34_24H:BRD-K64877338:0.37037
AML001_CD34_24H:BRD-K64877338:1.11111
AML001_CD34_24H:BRD-K64877338:10
AML001_CD34_24H:BRD-K64877338:3.33333
AML001_CD34_24H:BRD-K65971331:0.37037
AML001_CD34_24H:BRD-K65971331:1.11111
AML001_CD34_24H:BRD-K65971331:10
AML001_CD34_24H:BRD-K65971331:3.33333
AML001_CD34_24H:BRD-K68552125:0.37037
AML001_CD34_24H:BRD-K68552125:1.11111
AML001_CD34_24H:BRD-K68552125:10
AML001_CD34_24H:BRD-K68552125:3.33333
AML001_CD34_24H:BRD-K71879491:0.37037
AML001_CD34_24H:BRD-K71879491:1.11111
AML001_CD34_24H:BRD-K71879491:10
AML001_CD34_24H:BRD-K71879491:3.33333
AML001_CD34_24H:BRD-K74176882:0.37037
AML001_CD34_24H:BRD-K74176882:1.11111
AML001_CD34_24H:BRD-K74176882:10
AML001_CD34_24H:BRD-K74176882:3.33333
AML001_CD34_24H:BRD-K80368509:0.37037
AML001_CD34_24H:BRD-K80368509:1.11111
AML001_CD34_24H:BRD-K80368509:10
AML001_CD34_24H:BRD-K80368509:3.33333
AML001_CD34_24H:BRD-K85822033:0.37037
AML001_CD34_24H:BRD-K85822033:1.11111
AML001_CD34_24H:BRD-K85822033:10
AML001_CD34_24H:BRD-K85822033:3.33333
AML001_CD34_24H:BRD-K93754473:0.49846
AML001_CD34_24H:BRD-K93754473:1.49538
AML001_CD34_24H:BRD-K93754473:13.4584
AML001_CD34_24H:BRD-K93754473:4.48614
AML001_CD34_24H:BRD-K95149906:0.37037
AML001_CD34_24H:BRD-K95149906:1.11111
AML001_CD34_24H:BRD-K95149906:10
AML001_CD34_24H:BRD-K95149906:3.33333
AML001_CD34_24H:DMSO:0.1
AML001_CD34_24H:G10
AML001_CD34_24H:H09
AML001_CD34_24H:O01
AML001_CD34_24H:O02
AML001_CD34_24H:O11
AML001_CD34_24H:O12
AML001_CD34_24H:P01
AML001_CD34_24H:P02
AML001_CD34_24H:P11
AML001_CD34_6H:A05
AML001_CD34_6H:A06
AML001_CD34_6H:B05
AML001_CD34_6H:B06
AML001_CD34_6H:BRD-A03772856:0.37037
AML001_CD34_6H:BRD-A03772856:1.11111
AML001_CD34_6H:BRD-A03772856:10
AML001_CD34_6H:BRD-A03772856:3.33333
AML001_CD34_6H:BRD-A19037878:0.37037
AML001_CD34_6H:BRD-A19037878:1.11111
AML001_CD34_6H:BRD-A19037878:10
AML001_CD34_6H:BRD-A19037878:3.33333
AML001_CD34_6H:BRD-A19500257:0.37037
AML001_CD34_6H:BRD-A19500257:1.11111
AML001_CD34_6H:BRD-A19500257:10
AML001_CD34_6H:BRD-A19500257:3.33333
AML001_CD34_6H:BRD-A34037822:0.37037
AML001_CD34_6H:BRD-A34037822:1.11111
AML001_CD34_6H:BRD-A34037822:10
AML001_CD34_6H:BRD-A34037822:3.33333
AML001_CD34_6H:BRD-A35207501:0.37037
AML001_CD34_6H:BRD-A35207501:1.11111
AML001_CD34_6H:BRD-A35207501:10
AML001_CD34_6H:BRD-A35207501:3.33333
AML001_CD34_6H:BRD-A45664787:0.37037
AML001_CD34_6H:BRD-A45664787:1.11111
AML001_CD34_6H:BRD-A45664787:10
AML001_CD34_6H:BRD-A45664787:3.33333
AML001_CD34_6H:BRD-A72498772:1.11111
AML001_CD34_6H:BRD-A72498772:10
AML001_CD34_6H:BRD-A72498772:3.33333
AML001_CD34_6H:BRD-A72796238:0.37037
AML001_CD34_6H:BRD-A72796238:1.11111
AML001_CD34_6H:BRD-A72796238:10
AML001_CD34_6H:BRD-A72796238:3.33333
AML001_CD34_6H:BRD-A73513677:0.37037
AML001_CD34_6H:BRD-A73513677:1.11111
AML001_CD34_6H:BRD-A73513677:10
AML001_CD34_6H:BRD-A73513677:3.33333
AML001_CD34_6H:BRD-A73558769:0.37037
AML001_CD34_6H:BRD-A73558769:1.11111
AML001_CD34_6H:BRD-A73558769:10
AML001_CD34_6H:BRD-A73558769:3.33333
AML001_CD34_6H:BRD-A74382794:0.37037
AML001_CD34_6H:BRD-A74382794:1.11111
AML001_CD34_6H:BRD-A74382794:10
AML001_CD34_6H:BRD-A74382794:3.33333
AML001_CD34_6H:BRD-A75409952:0.37037
AML001_CD34_6H:BRD-A75409952:1.11111
AML001_CD34_6H:BRD-A75409952:10
AML001_CD34_6H:BRD-A75409952:3.33333
AML001_CD34_6H:BRD-A95504714:0.37037
AML001_CD34_6H:BRD-A95504714:1.11111
AML001_CD34_6H:BRD-A95504714:10
AML001_CD34_6H:BRD-A95504714:3.33333
AML001_CD34_6H:BRD-K03439359:0.37037
AML001_CD34_6H:BRD-K03439359:1.11111
AML001_CD34_6H:BRD-K03439359:10
AML001_CD34_6H:BRD-K03439359:3.33333
AML001_CD34_6H:BRD-K04986062:0.37037
AML001_CD34_6H:BRD-K04986062:1.11111
AML001_CD34_6H:BRD-K04986062:10
AML001_CD34_6H:BRD-K04986062:3.33333
AML001_CD34_6H:BRD-K05456756:0.37037
AML001_CD34_6H:BRD-K05456756:1.11111
AML001_CD34_6H:BRD-K05456756:10
AML001_CD34_6H:BRD-K05456756:3.33333
AML001_CD34_6H:BRD-K13077924:0.37037
AML001_CD34_6H:BRD-K13077924:1.11111
AML001_CD34_6H:BRD-K13077924:10
AML001_CD34_6H:BRD-K13077924:3.33333
AML001_CD34_6H:BRD-K16300438:0.37037
AML001_CD34_6H:BRD-K16300438:1.11111
AML001_CD34_6H:BRD-K16300438:10
AML001_CD34_6H:BRD-K16300438:3.33333
AML001_CD34_6H:BRD-K19706299:0.37037
AML001_CD34_6H:BRD-K19706299:1.11111
AML001_CD34_6H:BRD-K19706299:10
AML001_CD34_6H:BRD-K19706299:3.33333
AML001_CD34_6H:BRD-K21918725:0.37037
AML001_CD34_6H:BRD-K21918725:1.11111
AML001_CD34_6H:BRD-K21918725:10
AML001_CD34_6H:BRD-K21918725:3.33333
AML001_CD34_6H:BRD-K23623013:0.37037
AML001_CD34_6H:BRD-K23623013:1.11111
AML001_CD34_6H:BRD-K23623013:10
AML001_CD34_6H:BRD-K23623013:3.33333
AML001_CD34_6H:BRD-K26684619:0.37037
AML001_CD34_6H:BRD-K26684619:1.11111
AML001_CD34_6H:BRD-K26684619:10
AML001_CD34_6H:BRD-K26684619:3.33333
AML001_CD34_6H:BRD-K27316855:0.37037
AML001_CD34_6H:BRD-K27316855:1.11111
AML001_CD34_6H:BRD-K27316855:10
AML001_CD34_6H:BRD-K27316855:3.33333
AML001_CD34_6H:BRD-K27499107:0.37037
AML001_CD34_6H:BRD-K27499107:1.11111
AML001_CD34_6H:BRD-K27499107:10
AML001_CD34_6H:BRD-K27499107:3.33333
AML001_CD34_6H:BRD-K41790758:0.37037
AML001_CD34_6H:BRD-K41790758:1.11111
AML001_CD34_6H:BRD-K41790758:10
AML001_CD34_6H:BRD-K41790758:3.33333
AML001_CD34_6H:BRD-K43389675:0.37037
AML001_CD34_6H:BRD-K43389675:1.11111
AML001_CD34_6H:BRD-K43389675:10
AML001_CD34_6H:BRD-K43389675:3.33333
AML001_CD34_6H:BRD-K47084999:0.37037
AML001_CD34_6H:BRD-K47084999:1.11111
AML001_CD34_6H:BRD-K47084999:10
AML001_CD34_6H:BRD-K47084999:3.33333
AML001_CD34_6H:BRD-K49071277:0.37037
AML001_CD34_6H:BRD-K49071277:1.11111
AML001_CD34_6H:BRD-K49071277:10
AML001_CD34_6H:BRD-K49071277:3.33333
AML001_CD34_6H:BRD-K53325797:0.37037
AML001_CD34_6H:BRD-K53325797:1.11111
AML001_CD34_6H:BRD-K53325797:10
AML001_CD34_6H:BRD-K53325797:3.33333
AML001_CD34_6H:BRD-K57391913:0.37037
AML001_CD34_6H:BRD-K57391913:1.11111
AML001_CD34_6H:BRD-K57391913:10
AML001_CD34_6H:BRD-K57391913:3.33333
AML001_CD34_6H:BRD-K63513868:0.37037
AML001_CD34_6H:BRD-K63513868:1.11111
AML001_CD34_6H:BRD-K63513868:10
AML001_CD34_6H:BRD-K63513868:3.33333
AML001_CD34_6H:BRD-K64302725:0.37037
AML001_CD34_6H:BRD-K64302725:1.11111
AML001_CD34_6H:BRD-K64302725:10
AML001_CD34_6H:BRD-K64302725:3.33333
AML001_CD34_6H:BRD-K64877338:0.37037
AML001_CD34_6H:BRD-K64877338:1.11111
AML001_CD34_6H:BRD-K64877338:10
AML001_CD34_6H:BRD-K64877338:3.33333
AML001_CD34_6H:BRD-K65971331:0.37037
AML001_CD34_6H:BRD-K65971331:1.11111
AML001_CD34_6H:BRD-K65971331:10
AML001_CD34_6H:BRD-K65971331:3.33333
AML001_CD34_6H:BRD-K68552125:0.37037
AML001_CD34_6H:BRD-K68552125:1.11111
AML001_CD34_6H:BRD-K68552125:10
AML001_CD34_6H:BRD-K68552125:3.33333
AML001_CD34_6H:BRD-K71879491:0.37037
AML001_CD34_6H:BRD-K71879491:1.11111
AML001_CD34_6H:BRD-K71879491:10
AML001_CD34_6H:BRD-K71879491:3.33333
AML001_CD34_6H:BRD-K74176882:0.37037
AML001_CD34_6H:BRD-K74176882:1.11111
AML001_CD34_6H:BRD-K74176882:10
AML001_CD34_6H:BRD-K74176882:3.33333
AML001_CD34_6H:BRD-K80368509:0.37037
AML001_CD34_6H:BRD-K80368509:1.11111
AML001_CD34_6H:BRD-K80368509:10
AML001_CD34_6H:BRD-K80368509:3.33333
AML001_CD34_6H:BRD-K85822033:0.37037
AML001_CD34_6H:BRD-K85822033:1.11111
AML001_CD34_6H:BRD-K85822033:10
AML001_CD34_6H:BRD-K85822033:3.33333
AML001_CD34_6H:BRD-K93754473:0.49846
AML001_CD34_6H:BRD-K93754473:1.49538
AML001_CD34_6H:BRD-K93754473:13.4584
AML001_CD34_6H:BRD-K93754473:4.48614
AML001_CD34_6H:BRD-K95149906:0.37037
AML001_CD34_6H:BRD-K95149906:1.11111
AML001_CD34_6H:BRD-K95149906:10
AML001_CD34_6H:BRD-K95149906:3.33333
AML001_CD34_6H:DMSO:0.1
AML001_CD34_6H:G09
AML001_CD34_6H:G10
AML001_CD34_6H:H09
AML001_CD34_6H:O01
AML001_CD34_6H:O02
AML001_CD34_6H:O11
AML001_CD34_6H:O12
AML001_CD34_6H:P01
AML001_CD34_6H:P02
AML001_CD34_6H:P11
AML001_CD34_6H:P12
AML001_HL60_24H:A05
AML001_HL60_24H:A06
AML001_HL60_24H:A17
AML001_HL60_24H:B05
AML001_HL60_24H:B06
AML001_HL60_24H:B17
AML001_HL60_24H:B18
AML001_HL60_24H:BRD-A03772856:0.37037
AML001_HL60_24H:BRD-A03772856:1.11111
AML001_HL60_24H:BRD-A03772856:10
AML001_HL60_24H:BRD-A03772856:3.33333
AML001_HL60_24H:BRD-A19037878:0.37037
AML001_HL60_24H:BRD-A19037878:1.11111
AML001_HL60_24H:BRD-A19037878:10
AML001_HL60_24H:BRD-A19037878:3.33333
AML001_HL60_24H:BRD-A19500257:0.37037
AML001_HL60_24H:BRD-A19500257:1.11111
AML001_HL60_24H:BRD-A19500257:10
AML001_HL60_24H:BRD-A19500257:3.33333
AML001_HL60_24H:BRD-A34037822:0.37037
AML001_HL60_24H:BRD-A34037822:1.11111
AML001_HL60_24H:BRD-A34037822:10
AML001_HL60_24H:BRD-A34037822:3.33333
AML001_HL60_24H:BRD-A35207501:0.37037
AML001_HL60_24H:BRD-A35207501:1.11111
AML001_HL60_24H:BRD-A35207501:10
AML001_HL60_24H:BRD-A35207501:3.33333
AML001_HL60_24H:BRD-A45664787:0.37037
AML001_HL60_24H:BRD-A45664787:1.11111
AML001_HL60_24H:BRD-A45664787:10
AML001_HL60_24H:BRD-A45664787:3.33333
AML001_HL60_24H:BRD-A72498772:1.11111
AML001_HL60_24H:BRD-A72498772:10
AML001_HL60_24H:BRD-A72498772:3.33333
AML001_HL60_24H:BRD-A72796238:0.37037
AML001_HL60_24H:BRD-A72796238:1.11111
AML001_HL60_24H:BRD-A72796238:10
AML001_HL60_24H:BRD-A72796238:3.33333
AML001_HL60_24H:BRD-A73513677:0.37037
AML001_HL60_24H:BRD-A73513677:1.11111
AML001_HL60_24H:BRD-A73513677:10
AML001_HL60_24H:BRD-A73513677:3.33333
AML001_HL60_24H:BRD-A73558769:0.37037
AML001_HL60_24H:BRD-A73558769:1.11111
AML001_HL60_24H:BRD-A73558769:10
AML001_HL60_24H:BRD-A73558769:3.33333
AML001_HL60_24H:BRD-A74382794:0.37037
AML001_HL60_24H:BRD-A74382794:1.11111
AML001_HL60_24H:BRD-A74382794:10
AML001_HL60_24H:BRD-A74382794:3.33333
AML001_HL60_24H:BRD-A75409952:0.37037
AML001_HL60_24H:BRD-A75409952:1.11111
AML001_HL60_24H:BRD-A75409952:10
AML001_HL60_24H:BRD-A75409952:3.33333
AML001_HL60_24H:BRD-A95504714:0.37037
AML001_HL60_24H:BRD-A95504714:1.11111
AML001_HL60_24H:BRD-A95504714:10
AML001_HL60_24H:BRD-A95504714:3.33333
AML001_HL60_24H:BRD-K03439359:0.37037
AML001_HL60_24H:BRD-K03439359:1.11111
AML001_HL60_24H:BRD-K03439359:10
AML001_HL60_24H:BRD-K03439359:3.33333
AML001_HL60_24H:BRD-K04986062:0.37037
AML001_HL60_24H:BRD-K04986062:1.11111
AML001_HL60_24H:BRD-K04986062:10
AML001_HL60_24H:BRD-K04986062:3.33333
AML001_HL60_24H:BRD-K05456756:0.37037
AML001_HL60_24H:BRD-K05456756:1.11111
AML001_HL60_24H:BRD-K05456756:10
AML001_HL60_24H:BRD-K05456756:3.33333
AML001_HL60_24H:BRD-K13077924:0.37037
AML001_HL60_24H:BRD-K13077924:1.11111
AML001_HL60_24H:BRD-K13077924:10
AML001_HL60_24H:BRD-K13077924:3.33333
AML001_HL60_24H:BRD-K16300438:0.37037
AML001_HL60_24H:BRD-K16300438:1.11111
AML001_HL60_24H:BRD-K16300438:10
AML001_HL60_24H:BRD-K16300438:3.33333
AML001_HL60_24H:BRD-K19706299:0.37037
AML001_HL60_24H:BRD-K19706299:1.11111
AML001_HL60_24H:BRD-K19706299:10
AML001_HL60_24H:BRD-K19706299:3.33333
AML001_HL60_24H:BRD-K21918725:0.37037
AML001_HL60_24H:BRD-K21918725:1.11111
AML001_HL60_24H:BRD-K21918725:10
AML001_HL60_24H:BRD-K21918725:3.33333
AML001_HL60_24H:BRD-K23623013:0.37037
AML001_HL60_24H:BRD-K23623013:1.11111
AML001_HL60_24H:BRD-K23623013:10
AML001_HL60_24H:BRD-K23623013:3.33333
AML001_HL60_24H:BRD-K26684619:0.37037
AML001_HL60_24H:BRD-K26684619:1.11111
AML001_HL60_24H:BRD-K26684619:10
AML001_HL60_24H:BRD-K26684619:3.33333
AML001_HL60_24H:BRD-K27316855:0.37037
AML001_HL60_24H:BRD-K27316855:1.11111
AML001_HL60_24H:BRD-K27316855:10
AML001_HL60_24H:BRD-K27316855:3.33333
AML001_HL60_24H:BRD-K27499107:0.37037
AML001_HL60_24H:BRD-K27499107:1.11111
AML001_HL60_24H:BRD-K27499107:10
AML001_HL60_24H:BRD-K27499107:3.33333
AML001_HL60_24H:BRD-K41790758:0.37037
AML001_HL60_24H:BRD-K41790758:1.11111
AML001_HL60_24H:BRD-K41790758:10
AML001_HL60_24H:BRD-K41790758:3.33333
AML001_HL60_24H:BRD-K43389675:0.37037
AML001_HL60_24H:BRD-K43389675:10
AML001_HL60_24H:BRD-K47084999:0.37037
AML001_HL60_24H:BRD-K47084999:1.11111
AML001_HL60_24H:BRD-K47084999:10
AML001_HL60_24H:BRD-K47084999:3.33333
AML001_HL60_24H:BRD-K49071277:0.37037
AML001_HL60_24H:BRD-K49071277:1.11111
AML001_HL60_24H:BRD-K49071277:10
AML001_HL60_24H:BRD-K49071277:3.33333
AML001_HL60_24H:BRD-K53325797:0.37037
AML001_HL60_24H:BRD-K53325797:1.11111
AML001_HL60_24H:BRD-K53325797:10
AML001_HL60_24H:BRD-K53325797:3.33333
AML001_HL60_24H:BRD-K57391913:0.37037
AML001_HL60_24H:BRD-K57391913:1.11111
AML001_HL60_24H:BRD-K57391913:10
AML001_HL60_24H:BRD-K57391913:3.33333
AML001_HL60_24H:BRD-K63513868:0.37037
AML001_HL60_24H:BRD-K63513868:1.11111
AML001_HL60_24H:BRD-K63513868:10
AML001_HL60_24H:BRD-K63513868:3.33333
AML001_HL60_24H:BRD-K64302725:0.37037
AML001_HL60_24H:BRD-K64302725:1.11111
AML001_HL60_24H:BRD-K64302725:10
AML001_HL60_24H:BRD-K64302725:3.33333
AML001_HL60_24H:BRD-K64877338:0.37037
AML001_HL60_24H:BRD-K64877338:1.11111
AML001_HL60_24H:BRD-K64877338:10
AML001_HL60_24H:BRD-K64877338:3.33333
AML001_HL60_24H:BRD-K65971331:0.37037
AML001_HL60_24H:BRD-K65971331:1.11111
AML001_HL60_24H:BRD-K65971331:10
AML001_HL60_24H:BRD-K65971331:3.33333
AML001_HL60_24H:BRD-K68552125:0.37037
AML001_HL60_24H:BRD-K68552125:1.11111
AML001_HL60_24H:BRD-K68552125:10
AML001_HL60_24H:BRD-K68552125:3.33333
AML001_HL60_24H:BRD-K71879491:0.37037
AML001_HL60_24H:BRD-K71879491:1.11111
AML001_HL60_24H:BRD-K71879491:10
AML001_HL60_24H:BRD-K71879491:3.33333
AML001_HL60_24H:BRD-K74176882:0.37037
AML001_HL60_24H:BRD-K74176882:1.11111
AML001_HL60_24H:BRD-K74176882:10
AML001_HL60_24H:BRD-K74176882:3.33333
AML001_HL60_24H:BRD-K80368509:0.37037
AML001_HL60_24H:BRD-K80368509:1.11111
AML001_HL60_24H:BRD-K80368509:10
AML001_HL60_24H:BRD-K80368509:3.33333
AML001_HL60_24H:BRD-K85822033:0.37037
AML001_HL60_24H:BRD-K85822033:1.11111
AML001_HL60_24H:BRD-K85822033:10
AML001_HL60_24H:BRD-K85822033:3.33333
AML001_HL60_24H:BRD-K93754473:0.49846
AML001_HL60_24H:BRD-K93754473:1.49538
AML001_HL60_24H:BRD-K93754473:13.4584
AML001_HL60_24H:BRD-K93754473:4.48614
AML001_HL60_24H:BRD-K95149906:0.37037
AML001_HL60_24H:BRD-K95149906:1.11111
AML001_HL60_24H:BRD-K95149906:10
AML001_HL60_24H:BRD-K95149906:3.33333
AML001_HL60_24H:DMSO:0.1
AML001_HL60_24H:G21
AML001_HL60_24H:H21
AML001_HL60_24H:H22
AML001_HL60_24H:O01
AML001_HL60_24H:O02
AML001_HL60_24H:O11
AML001_HL60_24H:O12
AML001_HL60_24H:O13
AML001_HL60_24H:O23
AML001_HL60_24H:O24
AML001_HL60_24H:P01
AML001_HL60_24H:P02
AML001_HL60_24H:P11
AML001_HL60_24H:P12
AML001_HL60_24H:P14
AML001_HL60_24H:P23
AML001_HL60_24H:P24
AML001_HL60_6H:A05
AML001_HL60_6H:A06
AML001_HL60_6H:A17
AML001_HL60_6H:A18
AML001_HL60_6H:B05
AML001_HL60_6H:B06
AML001_HL60_6H:B18
AML001_HL60_6H:BRD-A03772856:0.37037
AML001_HL60_6H:BRD-A03772856:1.11111
AML001_HL60_6H:BRD-A03772856:10
AML001_HL60_6H:BRD-A03772856:3.33333
AML001_HL60_6H:BRD-A19037878:0.37037
AML001_HL60_6H:BRD-A19037878:1.11111
AML001_HL60_6H:BRD-A19037878:10
AML001_HL60_6H:BRD-A19037878:3.33333
AML001_HL60_6H:BRD-A19500257:0.37037
AML001_HL60_6H:BRD-A19500257:1.11111
AML001_HL60_6H:BRD-A19500257:10
AML001_HL60_6H:BRD-A19500257:3.33333
AML001_HL60_6H:BRD-A34037822:0.37037
AML001_HL60_6H:BRD-A34037822:1.11111
AML001_HL60_6H:BRD-A34037822:10
AML001_HL60_6H:BRD-A34037822:3.33333
AML001_HL60_6H:BRD-A35207501:0.37037
AML001_HL60_6H:BRD-A35207501:1.11111
AML001_HL60_6H:BRD-A35207501:10
AML001_HL60_6H:BRD-A35207501:3.33333
AML001_HL60_6H:BRD-A45664787:0.37037
AML001_HL60_6H:BRD-A45664787:1.11111
AML001_HL60_6H:BRD-A45664787:10
AML001_HL60_6H:BRD-A45664787:3.33333
AML001_HL60_6H:BRD-A72498772:0.37037
AML001_HL60_6H:BRD-A72498772:1.11111
AML001_HL60_6H:BRD-A72498772:10
AML001_HL60_6H:BRD-A72498772:3.33333
AML001_HL60_6H:BRD-A72796238:0.37037
AML001_HL60_6H:BRD-A72796238:1.11111
AML001_HL60_6H:BRD-A72796238:10
AML001_HL60_6H:BRD-A72796238:3.33333
AML001_HL60_6H:BRD-A73513677:0.37037
AML001_HL60_6H:BRD-A73513677:1.11111
AML001_HL60_6H:BRD-A73513677:10
AML001_HL60_6H:BRD-A73513677:3.33333
AML001_HL60_6H:BRD-A73558769:0.37037
AML001_HL60_6H:BRD-A73558769:1.11111
AML001_HL60_6H:BRD-A73558769:10
AML001_HL60_6H:BRD-A73558769:3.33333
AML001_HL60_6H:BRD-A74382794:0.37037
AML001_HL60_6H:BRD-A74382794:1.11111
AML001_HL60_6H:BRD-A74382794:10
AML001_HL60_6H:BRD-A74382794:3.33333
AML001_HL60_6H:BRD-A75409952:0.37037
AML001_HL60_6H:BRD-A75409952:1.11111
AML001_HL60_6H:BRD-A75409952:10
AML001_HL60_6H:BRD-A75409952:3.33333
AML001_HL60_6H:BRD-A95504714:0.37037
AML001_HL60_6H:BRD-A95504714:1.11111
AML001_HL60_6H:BRD-A95504714:10
AML001_HL60_6H:BRD-A95504714:3.33333
AML001_HL60_6H:BRD-K03439359:0.37037
AML001_HL60_6H:BRD-K03439359:1.11111
AML001_HL60_6H:BRD-K03439359:10
AML001_HL60_6H:BRD-K03439359:3.33333
AML001_HL60_6H:BRD-K04986062:0.37037
AML001_HL60_6H:BRD-K04986062:1.11111
AML001_HL60_6H:BRD-K04986062:10
AML001_HL60_6H:BRD-K04986062:3.33333
AML001_HL60_6H:BRD-K05456756:0.37037
AML001_HL60_6H:BRD-K05456756:1.11111
AML001_HL60_6H:BRD-K05456756:10
AML001_HL60_6H:BRD-K05456756:3.33333
AML001_HL60_6H:BRD-K13077924:0.37037
AML001_HL60_6H:BRD-K13077924:1.11111
AML001_HL60_6H:BRD-K13077924:10
AML001_HL60_6H:BRD-K13077924:3.33333
AML001_HL60_6H:BRD-K16300438:0.37037
AML001_HL60_6H:BRD-K16300438:1.11111
AML001_HL60_6H:BRD-K16300438:10
AML001_HL60_6H:BRD-K16300438:3.33333
AML001_HL60_6H:BRD-K19706299:0.37037
AML001_HL60_6H:BRD-K19706299:1.11111
AML001_HL60_6H:BRD-K19706299:10
AML001_HL60_6H:BRD-K19706299:3.33333
AML001_HL60_6H:BRD-K21918725:0.37037
AML001_HL60_6H:BRD-K21918725:1.11111
AML001_HL60_6H:BRD-K21918725:10
AML001_HL60_6H:BRD-K21918725:3.33333
AML001_HL60_6H:BRD-K23623013:0.37037
AML001_HL60_6H:BRD-K23623013:1.11111
AML001_HL60_6H:BRD-K23623013:10
AML001_HL60_6H:BRD-K23623013:3.33333
AML001_HL60_6H:BRD-K26684619:0.37037
AML001_HL60_6H:BRD-K26684619:1.11111
AML001_HL60_6H:BRD-K26684619:10
AML001_HL60_6H:BRD-K26684619:3.33333
AML001_HL60_6H:BRD-K27316855:0.37037
AML001_HL60_6H:BRD-K27316855:1.11111
AML001_HL60_6H:BRD-K27316855:10
AML001_HL60_6H:BRD-K27316855:3.33333
AML001_HL60_6H:BRD-K27499107:0.37037
AML001_HL60_6H:BRD-K27499107:1.11111
AML001_HL60_6H:BRD-K27499107:10
AML001_HL60_6H:BRD-K27499107:3.33333
AML001_HL60_6H:BRD-K41790758:0.37037
AML001_HL60_6H:BRD-K41790758:1.11111
AML001_HL60_6H:BRD-K41790758:10
AML001_HL60_6H:BRD-K41790758:3.33333
AML001_HL60_6H:BRD-K43389675:0.37037
AML001_HL60_6H:BRD-K43389675:1.11111
AML001_HL60_6H:BRD-K47084999:0.37037
AML001_HL60_6H:BRD-K47084999:1.11111
AML001_HL60_6H:BRD-K47084999:10
AML001_HL60_6H:BRD-K47084999:3.33333
AML001_HL60_6H:BRD-K49071277:0.37037
AML001_HL60_6H:BRD-K49071277:1.11111
AML001_HL60_6H:BRD-K49071277:10
AML001_HL60_6H:BRD-K49071277:3.33333
AML001_HL60_6H:BRD-K53325797:0.37037
AML001_HL60_6H:BRD-K53325797:1.11111
AML001_HL60_6H:BRD-K53325797:10
AML001_HL60_6H:BRD-K53325797:3.33333
AML001_HL60_6H:BRD-K57391913:0.37037
AML001_HL60_6H:BRD-K57391913:1.11111
AML001_HL60_6H:BRD-K57391913:10
AML001_HL60_6H:BRD-K57391913:3.33333
AML001_HL60_6H:BRD-K63513868:0.37037
AML001_HL60_6H:BRD-K63513868:1.11111
AML001_HL60_6H:BRD-K63513868:10
AML001_HL60_6H:BRD-K63513868:3.33333
AML001_HL60_6H:BRD-K64302725:0.37037
AML001_HL60_6H:BRD-K64302725:1.11111
AML001_HL60_6H:BRD-K64302725:10
AML001_HL60_6H:BRD-K64302725:3.33333
AML001_HL60_6H:BRD-K64877338:0.37037
AML001_HL60_6H:BRD-K64877338:1.11111
AML001_HL60_6H:BRD-K64877338:10
AML001_HL60_6H:BRD-K64877338:3.33333
AML001_HL60_6H:BRD-K65971331:0.37037
AML001_HL60_6H:BRD-K65971331:1.11111
AML001_HL60_6H:BRD-K65971331:10
AML001_HL60_6H:BRD-K65971331:3.33333
AML001_HL60_6H:BRD-K68552125:0.37037
AML001_HL60_6H:BRD-K68552125:1.11111
AML001_HL60_6H:BRD-K68552125:10
AML001_HL60_6H:BRD-K68552125:3.33333
AML001_HL60_6H:BRD-K71879491:0.37037
AML001_HL60_6H:BRD-K71879491:1.11111
AML001_HL60_6H:BRD-K71879491:10
AML001_HL60_6H:BRD-K71879491:3.33333
AML001_HL60_6H:BRD-K74176882:0.37037
AML001_HL60_6H:BRD-K74176882:1.11111
AML001_HL60_6H:BRD-K74176882:10
AML001_HL60_6H:BRD-K74176882:3.33333
AML001_HL60_6H:BRD-K80368509:0.37037
AML001_HL60_6H:BRD-K80368509:1.11111
AML001_HL60_6H:BRD-K80368509:10
AML001_HL60_6H:BRD-K80368509:3.33333
AML001_HL60_6H:BRD-K85822033:0.37037
AML001_HL60_6H:BRD-K85822033:1.11111
AML001_HL60_6H:BRD-K85822033:10
AML001_HL60_6H:BRD-K85822033:3.33333
AML001_HL60_6H:BRD-K93754473:0.49846
AML001_HL60_6H:BRD-K93754473:1.49538
AML001_HL60_6H:BRD-K93754473:13.4584
AML001_HL60_6H:BRD-K93754473:4.48614
AML001_HL60_6H:BRD-K95149906:0.37037
AML001_HL60_6H:BRD-K95149906:1.11111
AML001_HL60_6H:BRD-K95149906:10
AML001_HL60_6H:BRD-K95149906:3.33333
AML001_HL60_6H:DMSO:0.1
AML001_HL60_6H:G21
AML001_HL60_6H:H22
AML001_HL60_6H:O01
AML001_HL60_6H:O02
AML001_HL60_6H:O11
AML001_HL60_6H:O12
AML001_HL60_6H:O13
AML001_HL60_6H:O14
AML001_HL60_6H:O23
AML001_HL60_6H:O24
AML001_HL60_6H:P01
AML001_HL60_6H:P02
AML001_HL60_6H:P11
AML001_HL60_6H:P12
AML001_HL60_6H:P13
AML001_HL60_6H:P14
AML001_HL60_6H:P23
AML001_HL60_6H:P24
AML001_PC3_6H:A17
AML001_PC3_6H:A18
AML001_PC3_6H:B17
AML001_PC3_6H:B18
AML001_PC3_6H:BRD-A03772856:0.37037
AML001_PC3_6H:BRD-A03772856:1.11111
AML001_PC3_6H:BRD-A03772856:10
AML001_PC3_6H:BRD-A03772856:3.33333
AML001_PC3_6H:BRD-A19037878:0.37037
AML001_PC3_6H:BRD-A19037878:1.11111
AML001_PC3_6H:BRD-A19037878:10
AML001_PC3_6H:BRD-A19037878:3.33333
AML001_PC3_6H:BRD-A19500257:0.37037
AML001_PC3_6H:BRD-A19500257:1.11111
AML001_PC3_6H:BRD-A19500257:10
AML001_PC3_6H:BRD-A19500257:3.33333
AML001_PC3_6H:BRD-A34037822:0.37037
AML001_PC3_6H:BRD-A34037822:1.11111
AML001_PC3_6H:BRD-A34037822:10
AML001_PC3_6H:BRD-A34037822:3.33333
AML001_PC3_6H:BRD-A35207501:0.37037
AML001_PC3_6H:BRD-A35207501:1.11111
AML001_PC3_6H:BRD-A35207501:10
AML001_PC3_6H:BRD-A35207501:3.33333
AML001_PC3_6H:BRD-A45664787:0.37037
AML001_PC3_6H:BRD-A45664787:1.11111
AML001_PC3_6H:BRD-A45664787:10
AML001_PC3_6H:BRD-A45664787:3.33333
AML001_PC3_6H:BRD-A72498772:0.37037
AML001_PC3_6H:BRD-A72498772:1.11111
AML001_PC3_6H:BRD-A72498772:10
AML001_PC3_6H:BRD-A72796238:0.37037
AML001_PC3_6H:BRD-A72796238:1.11111
AML001_PC3_6H:BRD-A72796238:10
AML001_PC3_6H:BRD-A72796238:3.33333
AML001_PC3_6H:BRD-A73513677:0.37037
AML001_PC3_6H:BRD-A73513677:1.11111
AML001_PC3_6H:BRD-A73513677:10
AML001_PC3_6H:BRD-A73513677:3.33333
AML001_PC3_6H:BRD-A73558769:0.37037
AML001_PC3_6H:BRD-A73558769:1.11111
AML001_PC3_6H:BRD-A73558769:10
AML001_PC3_6H:BRD-A73558769:3.33333
AML001_PC3_6H:BRD-A74382794:0.37037
AML001_PC3_6H:BRD-A74382794:1.11111
AML001_PC3_6H:BRD-A74382794:10
AML001_PC3_6H:BRD-A74382794:3.33333
AML001_PC3_6H:BRD-A75409952:0.37037
AML001_PC3_6H:BRD-A75409952:1.11111
AML001_PC3_6H:BRD-A75409952:10
AML001_PC3_6H:BRD-A75409952:3.33333
AML001_PC3_6H:BRD-A95504714:0.37037
AML001_PC3_6H:BRD-A95504714:1.11111
AML001_PC3_6H:BRD-A95504714:10
AML001_PC3_6H:BRD-A95504714:3.33333
AML001_PC3_6H:BRD-K03439359:0.37037
AML001_PC3_6H:BRD-K03439359:1.11111
AML001_PC3_6H:BRD-K03439359:10
AML001_PC3_6H:BRD-K03439359:3.33333
AML001_PC3_6H:BRD-K04986062:0.37037
AML001_PC3_6H:BRD-K04986062:1.11111
AML001_PC3_6H:BRD-K04986062:10
AML001_PC3_6H:BRD-K04986062:3.33333
AML001_PC3_6H:BRD-K05456756:0.37037
AML001_PC3_6H:BRD-K05456756:1.11111
AML001_PC3_6H:BRD-K05456756:10
AML001_PC3_6H:BRD-K05456756:3.33333
AML001_PC3_6H:BRD-K13077924:0.37037
AML001_PC3_6H:BRD-K13077924:1.11111
AML001_PC3_6H:BRD-K13077924:10
AML001_PC3_6H:BRD-K13077924:3.33333
AML001_PC3_6H:BRD-K16300438:0.37037
AML001_PC3_6H:BRD-K16300438:1.11111
AML001_PC3_6H:BRD-K16300438:10
AML001_PC3_6H:BRD-K16300438:3.33333
AML001_PC3_6H:BRD-K19706299:0.37037
AML001_PC3_6H:BRD-K19706299:1.11111
AML001_PC3_6H:BRD-K19706299:10
AML001_PC3_6H:BRD-K19706299:3.33333
AML001_PC3_6H:BRD-K21918725:0.37037
AML001_PC3_6H:BRD-K21918725:1.11111
AML001_PC3_6H:BRD-K21918725:10
AML001_PC3_6H:BRD-K21918725:3.33333
AML001_PC3_6H:BRD-K23623013:0.37037
AML001_PC3_6H:BRD-K23623013:1.11111
AML001_PC3_6H:BRD-K23623013:10
AML001_PC3_6H:BRD-K23623013:3.33333
AML001_PC3_6H:BRD-K26684619:0.37037
AML001_PC3_6H:BRD-K26684619:1.11111
AML001_PC3_6H:BRD-K26684619:10
AML001_PC3_6H:BRD-K26684619:3.33333
AML001_PC3_6H:BRD-K27316855:0.37037
AML001_PC3_6H:BRD-K27316855:1.11111
AML001_PC3_6H:BRD-K27316855:10
AML001_PC3_6H:BRD-K27316855:3.33333
AML001_PC3_6H:BRD-K27499107:0.37037
AML001_PC3_6H:BRD-K27499107:1.11111
AML001_PC3_6H:BRD-K27499107:10
AML001_PC3_6H:BRD-K27499107:3.33333
AML001_PC3_6H:BRD-K41790758:0.37037
AML001_PC3_6H:BRD-K41790758:1.11111
AML001_PC3_6H:BRD-K41790758:10
AML001_PC3_6H:BRD-K41790758:3.33333
AML001_PC3_6H:BRD-K43389675:0.37037
AML001_PC3_6H:BRD-K43389675:1.11111
AML001_PC3_6H:BRD-K43389675:10
AML001_PC3_6H:BRD-K43389675:3.33333
AML001_PC3_6H:BRD-K47084999:0.37037
AML001_PC3_6H:BRD-K47084999:1.11111
AML001_PC3_6H:BRD-K47084999:3.33333
AML001_PC3_6H:BRD-K49071277:0.37037
AML001_PC3_6H:BRD-K49071277:1.11111
AML001_PC3_6H:BRD-K49071277:10
AML001_PC3_6H:BRD-K49071277:3.33333
AML001_PC3_6H:BRD-K53325797:0.37037
AML001_PC3_6H:BRD-K53325797:1.11111
AML001_PC3_6H:BRD-K53325797:10
AML001_PC3_6H:BRD-K53325797:3.33333
AML001_PC3_6H:BRD-K57391913:0.37037
AML001_PC3_6H:BRD-K57391913:1.11111
AML001_PC3_6H:BRD-K57391913:10
AML001_PC3_6H:BRD-K57391913:3.33333
AML001_PC3_6H:BRD-K63513868:0.37037
AML001_PC3_6H:BRD-K63513868:1.11111
AML001_PC3_6H:BRD-K63513868:10
AML001_PC3_6H:BRD-K63513868:3.33333
AML001_PC3_6H:BRD-K64302725:0.37037
AML001_PC3_6H:BRD-K64302725:1.11111
AML001_PC3_6H:BRD-K64302725:10
AML001_PC3_6H:BRD-K64302725:3.33333
AML001_PC3_6H:BRD-K64877338:0.37037
AML001_PC3_6H:BRD-K64877338:1.11111
AML001_PC3_6H:BRD-K64877338:10
AML001_PC3_6H:BRD-K64877338:3.33333
AML001_PC3_6H:BRD-K65971331:0.37037
AML001_PC3_6H:BRD-K65971331:1.11111
AML001_PC3_6H:BRD-K65971331:10
AML001_PC3_6H:BRD-K65971331:3.33333
AML001_PC3_6H:BRD-K68552125:0.37037
AML001_PC3_6H:BRD-K68552125:1.11111
AML001_PC3_6H:BRD-K68552125:10
AML001_PC3_6H:BRD-K68552125:3.33333
AML001_PC3_6H:BRD-K71879491:0.37037
AML001_PC3_6H:BRD-K71879491:1.11111
AML001_PC3_6H:BRD-K71879491:10
AML001_PC3_6H:BRD-K71879491:3.33333
AML001_PC3_6H:BRD-K74176882:0.37037
AML001_PC3_6H:BRD-K74176882:1.11111
AML001_PC3_6H:BRD-K74176882:10
AML001_PC3_6H:BRD-K74176882:3.33333
AML001_PC3_6H:BRD-K80368509:0.37037
AML001_PC3_6H:BRD-K80368509:1.11111
AML001_PC3_6H:BRD-K80368509:10
AML001_PC3_6H:BRD-K80368509:3.33333
AML001_PC3_6H:BRD-K85822033:0.37037
AML001_PC3_6H:BRD-K85822033:1.11111
AML001_PC3_6H:BRD-K85822033:10
AML001_PC3_6H:BRD-K85822033:3.33333
AML001_PC3_6H:BRD-K93754473:0.49846
AML001_PC3_6H:BRD-K93754473:1.49538
AML001_PC3_6H:BRD-K93754473:13.4584
AML001_PC3_6H:BRD-K93754473:4.48614
AML001_PC3_6H:BRD-K95149906:0.37037
AML001_PC3_6H:BRD-K95149906:1.11111
AML001_PC3_6H:BRD-K95149906:10
AML001_PC3_6H:BRD-K95149906:3.33333
AML001_PC3_6H:DMSO:0.1
AML001_PC3_6H:G21
AML001_PC3_6H:G22
AML001_PC3_6H:O13
AML001_PC3_6H:O14
AML001_PC3_6H:O23
AML001_PC3_6H:O24
AML001_PC3_6H:P13
AML001_PC3_6H:P14
AML001_PC3_6H:P23
AML001_PC3_6H:P24
AML001_U937_24H:A17
AML001_U937_24H:A18
AML001_U937_24H:B17
AML001_U937_24H:B18
AML001_U937_24H:BRD-A03772856:0.37037
AML001_U937_24H:BRD-A03772856:1.11111
AML001_U937_24H:BRD-A03772856:10
AML001_U937_24H:BRD-A03772856:3.33333
AML001_U937_24H:BRD-A19037878:0.37037
AML001_U937_24H:BRD-A19037878:1.11111
AML001_U937_24H:BRD-A19037878:10
AML001_U937_24H:BRD-A19037878:3.33333
AML001_U937_24H:BRD-A19500257:0.37037
AML001_U937_24H:BRD-A19500257:1.11111
AML001_U937_24H:BRD-A19500257:10
AML001_U937_24H:BRD-A19500257:3.33333
AML001_U937_24H:BRD-A34037822:0.37037
AML001_U937_24H:BRD-A34037822:1.11111
AML001_U937_24H:BRD-A34037822:10
AML001_U937_24H:BRD-A34037822:3.33333
AML001_U937_24H:BRD-A35207501:0.37037
AML001_U937_24H:BRD-A35207501:1.11111
AML001_U937_24H:BRD-A35207501:10
AML001_U937_24H:BRD-A35207501:3.33333
AML001_U937_24H:BRD-A45664787:0.37037
AML001_U937_24H:BRD-A45664787:1.11111
AML001_U937_24H:BRD-A45664787:10
AML001_U937_24H:BRD-A45664787:3.33333
AML001_U937_24H:BRD-A72498772:1.11111
AML001_U937_24H:BRD-A72498772:10
AML001_U937_24H:BRD-A72796238:0.37037
AML001_U937_24H:BRD-A72796238:1.11111
AML001_U937_24H:BRD-A72796238:10
AML001_U937_24H:BRD-A72796238:3.33333
AML001_U937_24H:BRD-A73513677:0.37037
AML001_U937_24H:BRD-A73513677:1.11111
AML001_U937_24H:BRD-A73513677:10
AML001_U937_24H:BRD-A73513677:3.33333
AML001_U937_24H:BRD-A73558769:0.37037
AML001_U937_24H:BRD-A73558769:1.11111
AML001_U937_24H:BRD-A73558769:10
AML001_U937_24H:BRD-A73558769:3.33333
AML001_U937_24H:BRD-A74382794:0.37037
AML001_U937_24H:BRD-A74382794:1.11111
AML001_U937_24H:BRD-A74382794:10
AML001_U937_24H:BRD-A74382794:3.33333
AML001_U937_24H:BRD-A75409952:0.37037
AML001_U937_24H:BRD-A75409952:1.11111
AML001_U937_24H:BRD-A75409952:10
AML001_U937_24H:BRD-A75409952:3.33333
AML001_U937_24H:BRD-A95504714:0.37037
AML001_U937_24H:BRD-A95504714:1.11111
AML001_U937_24H:BRD-A95504714:10
AML001_U937_24H:BRD-A95504714:3.33333
AML001_U937_24H:BRD-K03439359:0.37037
AML001_U937_24H:BRD-K03439359:1.11111
AML001_U937_24H:BRD-K03439359:10
AML001_U937_24H:BRD-K03439359:3.33333
AML001_U937_24H:BRD-K04986062:0.37037
AML001_U937_24H:BRD-K04986062:1.11111
AML001_U937_24H:BRD-K04986062:10
AML001_U937_24H:BRD-K04986062:3.33333
AML001_U937_24H:BRD-K05456756:0.37037
AML001_U937_24H:BRD-K05456756:1.11111
AML001_U937_24H:BRD-K05456756:10
AML001_U937_24H:BRD-K05456756:3.33333
AML001_U937_24H:BRD-K13077924:0.37037
AML001_U937_24H:BRD-K13077924:1.11111
AML001_U937_24H:BRD-K13077924:10
AML001_U937_24H:BRD-K13077924:3.33333
AML001_U937_24H:BRD-K16300438:0.37037
AML001_U937_24H:BRD-K16300438:1.11111
AML001_U937_24H:BRD-K16300438:10
AML001_U937_24H:BRD-K16300438:3.33333
AML001_U937_24H:BRD-K19706299:0.37037
AML001_U937_24H:BRD-K19706299:1.11111
AML001_U937_24H:BRD-K19706299:10
AML001_U937_24H:BRD-K19706299:3.33333
AML001_U937_24H:BRD-K21918725:0.37037
AML001_U937_24H:BRD-K21918725:1.11111
AML001_U937_24H:BRD-K21918725:10
AML001_U937_24H:BRD-K21918725:3.33333
AML001_U937_24H:BRD-K23623013:0.37037
AML001_U937_24H:BRD-K23623013:1.11111
AML001_U937_24H:BRD-K23623013:10
AML001_U937_24H:BRD-K23623013:3.33333
AML001_U937_24H:BRD-K26684619:0.37037
AML001_U937_24H:BRD-K26684619:1.11111
AML001_U937_24H:BRD-K26684619:10
AML001_U937_24H:BRD-K26684619:3.33333
AML001_U937_24H:BRD-K27316855:0.37037
AML001_U937_24H:BRD-K27316855:1.11111
AML001_U937_24H:BRD-K27316855:10
AML001_U937_24H:BRD-K27316855:3.33333
AML001_U937_24H:BRD-K27499107:0.37037
AML001_U937_24H:BRD-K27499107:1.11111
AML001_U937_24H:BRD-K27499107:10
AML001_U937_24H:BRD-K27499107:3.33333
AML001_U937_24H:BRD-K41790758:0.37037
AML001_U937_24H:BRD-K41790758:1.11111
AML001_U937_24H:BRD-K41790758:10
AML001_U937_24H:BRD-K41790758:3.33333
AML001_U937_24H:BRD-K43389675:0.37037
AML001_U937_24H:BRD-K43389675:1.11111
AML001_U937_24H:BRD-K43389675:10
AML001_U937_24H:BRD-K43389675:3.33333
AML001_U937_24H:BRD-K47084999:0.37037
AML001_U937_24H:BRD-K47084999:1.11111
AML001_U937_24H:BRD-K47084999:3.33333
AML001_U937_24H:BRD-K49071277:0.37037
AML001_U937_24H:BRD-K49071277:1.11111
AML001_U937_24H:BRD-K49071277:10
AML001_U937_24H:BRD-K49071277:3.33333
AML001_U937_24H:BRD-K53325797:0.37037
AML001_U937_24H:BRD-K53325797:1.11111
AML001_U937_24H:BRD-K53325797:10
AML001_U937_24H:BRD-K53325797:3.33333
AML001_U937_24H:BRD-K57391913:0.37037
AML001_U937_24H:BRD-K57391913:1.11111
AML001_U937_24H:BRD-K57391913:10
AML001_U937_24H:BRD-K57391913:3.33333
AML001_U937_24H:BRD-K63513868:0.37037
AML001_U937_24H:BRD-K63513868:1.11111
AML001_U937_24H:BRD-K63513868:10
AML001_U937_24H:BRD-K63513868:3.33333
AML001_U937_24H:BRD-K64302725:0.37037
AML001_U937_24H:BRD-K64302725:1.11111
AML001_U937_24H:BRD-K64302725:10
AML001_U937_24H:BRD-K64302725:3.33333
AML001_U937_24H:BRD-K64877338:0.37037
AML001_U937_24H:BRD-K64877338:1.11111
AML001_U937_24H:BRD-K64877338:10
AML001_U937_24H:BRD-K64877338:3.33333
AML001_U937_24H:BRD-K65971331:0.37037
AML001_U937_24H:BRD-K65971331:1.11111
AML001_U937_24H:BRD-K65971331:10
AML001_U937_24H:BRD-K65971331:3.33333
AML001_U937_24H:BRD-K68552125:1.11111
AML001_U937_24H:BRD-K68552125:10
AML001_U937_24H:BRD-K68552125:3.33333
AML001_U937_24H:BRD-K71879491:0.37037
AML001_U937_24H:BRD-K71879491:1.11111
AML001_U937_24H:BRD-K71879491:10
AML001_U937_24H:BRD-K71879491:3.33333
AML001_U937_24H:BRD-K74176882:0.37037
AML001_U937_24H:BRD-K74176882:1.11111
AML001_U937_24H:BRD-K74176882:10
AML001_U937_24H:BRD-K74176882:3.33333
AML001_U937_24H:BRD-K80368509:0.37037
AML001_U937_24H:BRD-K80368509:1.11111
AML001_U937_24H:BRD-K80368509:10
AML001_U937_24H:BRD-K80368509:3.33333
AML001_U937_24H:BRD-K85822033:0.37037
AML001_U937_24H:BRD-K85822033:1.11111
AML001_U937_24H:BRD-K85822033:10
AML001_U937_24H:BRD-K85822033:3.33333
AML001_U937_24H:BRD-K93754473:0.49846
AML001_U937_24H:BRD-K93754473:1.49538
AML001_U937_24H:BRD-K93754473:13.4584
AML001_U937_24H:BRD-K93754473:4.48614
AML001_U937_24H:BRD-K95149906:0.37037
AML001_U937_24H:BRD-K95149906:1.11111
AML001_U937_24H:BRD-K95149906:10
AML001_U937_24H:BRD-K95149906:3.33333
AML001_U937_24H:DMSO:0.1
AML001_U937_24H:G21
AML001_U937_24H:G22
AML001_U937_24H:H22
AML001_U937_24H:O13
AML001_U937_24H:O14
AML001_U937_24H:O23
AML001_U937_24H:O24
AML001_U937_24H:P14
AML001_U937_24H:P24
AML001_U937_6H:A17
AML001_U937_6H:A18
AML001_U937_6H:B17
AML001_U937_6H:BRD-A03772856:0.37037
AML001_U937_6H:BRD-A03772856:1.11111
AML001_U937_6H:BRD-A03772856:10
AML001_U937_6H:BRD-A03772856:3.33333
AML001_U937_6H:BRD-A19037878:0.37037
AML001_U937_6H:BRD-A19037878:1.11111
AML001_U937_6H:BRD-A19037878:10
AML001_U937_6H:BRD-A19037878:3.33333
AML001_U937_6H:BRD-A19500257:0.37037
AML001_U937_6H:BRD-A19500257:1.11111
AML001_U937_6H:BRD-A19500257:10
AML001_U937_6H:BRD-A19500257:3.33333
AML001_U937_6H:BRD-A34037822:0.37037
AML001_U937_6H:BRD-A34037822:1.11111
AML001_U937_6H:BRD-A34037822:10
AML001_U937_6H:BRD-A34037822:3.33333
AML001_U937_6H:BRD-A35207501:0.37037
AML001_U937_6H:BRD-A35207501:1.11111
AML001_U937_6H:BRD-A35207501:10
AML001_U937_6H:BRD-A35207501:3.33333
AML001_U937_6H:BRD-A45664787:0.37037
AML001_U937_6H:BRD-A45664787:1.11111
AML001_U937_6H:BRD-A45664787:10
AML001_U937_6H:BRD-A45664787:3.33333
AML001_U937_6H:BRD-A72498772:1.11111
AML001_U937_6H:BRD-A72498772:10
AML001_U937_6H:BRD-A72498772:3.33333
AML001_U937_6H:BRD-A72796238:0.37037
AML001_U937_6H:BRD-A72796238:1.11111
AML001_U937_6H:BRD-A72796238:10
AML001_U937_6H:BRD-A72796238:3.33333
AML001_U937_6H:BRD-A73513677:0.37037
AML001_U937_6H:BRD-A73513677:1.11111
AML001_U937_6H:BRD-A73513677:10
AML001_U937_6H:BRD-A73513677:3.33333
AML001_U937_6H:BRD-A73558769:0.37037
AML001_U937_6H:BRD-A73558769:1.11111
AML001_U937_6H:BRD-A73558769:10
AML001_U937_6H:BRD-A73558769:3.33333
AML001_U937_6H:BRD-A74382794:0.37037
AML001_U937_6H:BRD-A74382794:1.11111
AML001_U937_6H:BRD-A74382794:10
AML001_U937_6H:BRD-A74382794:3.33333
AML001_U937_6H:BRD-A75409952:0.37037
AML001_U937_6H:BRD-A75409952:1.11111
AML001_U937_6H:BRD-A75409952:10
AML001_U937_6H:BRD-A75409952:3.33333
AML001_U937_6H:BRD-A95504714:0.37037
AML001_U937_6H:BRD-A95504714:1.11111
AML001_U937_6H:BRD-A95504714:10
AML001_U937_6H:BRD-A95504714:3.33333
AML001_U937_6H:BRD-K03439359:0.37037
AML001_U937_6H:BRD-K03439359:1.11111
AML001_U937_6H:BRD-K03439359:10
AML001_U937_6H:BRD-K03439359:3.33333
AML001_U937_6H:BRD-K04986062:0.37037
AML001_U937_6H:BRD-K04986062:1.11111
AML001_U937_6H:BRD-K04986062:10
AML001_U937_6H:BRD-K04986062:3.33333
AML001_U937_6H:BRD-K05456756:0.37037
AML001_U937_6H:BRD-K05456756:1.11111
AML001_U937_6H:BRD-K05456756:10
AML001_U937_6H:BRD-K05456756:3.33333
AML001_U937_6H:BRD-K13077924:0.37037
AML001_U937_6H:BRD-K13077924:1.11111
AML001_U937_6H:BRD-K13077924:10
AML001_U937_6H:BRD-K13077924:3.33333
AML001_U937_6H:BRD-K16300438:0.37037
AML001_U937_6H:BRD-K16300438:1.11111
AML001_U937_6H:BRD-K16300438:10
AML001_U937_6H:BRD-K16300438:3.33333
AML001_U937_6H:BRD-K19706299:0.37037
AML001_U937_6H:BRD-K19706299:1.11111
AML001_U937_6H:BRD-K19706299:10
AML001_U937_6H:BRD-K19706299:3.33333
AML001_U937_6H:BRD-K21918725:0.37037
AML001_U937_6H:BRD-K21918725:1.11111
AML001_U937_6H:BRD-K21918725:10
AML001_U937_6H:BRD-K21918725:3.33333
AML001_U937_6H:BRD-K23623013:0.37037
AML001_U937_6H:BRD-K23623013:1.11111
AML001_U937_6H:BRD-K23623013:10
AML001_U937_6H:BRD-K23623013:3.33333
AML001_U937_6H:BRD-K26684619:0.37037
AML001_U937_6H:BRD-K26684619:1.11111
AML001_U937_6H:BRD-K26684619:10
AML001_U937_6H:BRD-K26684619:3.33333
AML001_U937_6H:BRD-K27316855:0.37037
AML001_U937_6H:BRD-K27316855:1.11111
AML001_U937_6H:BRD-K27316855:10
AML001_U937_6H:BRD-K27316855:3.33333
AML001_U937_6H:BRD-K27499107:0.37037
AML001_U937_6H:BRD-K27499107:1.11111
AML001_U937_6H:BRD-K27499107:10
AML001_U937_6H:BRD-K27499107:3.33333
AML001_U937_6H:BRD-K41790758:0.37037
AML001_U937_6H:BRD-K41790758:1.11111
AML001_U937_6H:BRD-K41790758:10
AML001_U937_6H:BRD-K41790758:3.33333
AML001_U937_6H:BRD-K43389675:0.37037
AML001_U937_6H:BRD-K43389675:1.11111
AML001_U937_6H:BRD-K43389675:10
AML001_U937_6H:BRD-K43389675:3.33333
AML001_U937_6H:BRD-K47084999:0.37037
AML001_U937_6H:BRD-K47084999:1.11111
AML001_U937_6H:BRD-K47084999:3.33333
AML001_U937_6H:BRD-K49071277:0.37037
AML001_U937_6H:BRD-K49071277:1.11111
AML001_U937_6H:BRD-K49071277:10
AML001_U937_6H:BRD-K49071277:3.33333
AML001_U937_6H:BRD-K53325797:0.37037
AML001_U937_6H:BRD-K53325797:1.11111
AML001_U937_6H:BRD-K53325797:10
AML001_U937_6H:BRD-K53325797:3.33333
AML001_U937_6H:BRD-K57391913:0.37037
AML001_U937_6H:BRD-K57391913:1.11111
AML001_U937_6H:BRD-K57391913:10
AML001_U937_6H:BRD-K57391913:3.33333
AML001_U937_6H:BRD-K63513868:0.37037
AML001_U937_6H:BRD-K63513868:1.11111
AML001_U937_6H:BRD-K63513868:10
AML001_U937_6H:BRD-K63513868:3.33333
AML001_U937_6H:BRD-K64302725:0.37037
AML001_U937_6H:BRD-K64302725:1.11111
AML001_U937_6H:BRD-K64302725:10
AML001_U937_6H:BRD-K64302725:3.33333
AML001_U937_6H:BRD-K64877338:0.37037
AML001_U937_6H:BRD-K64877338:1.11111
AML001_U937_6H:BRD-K64877338:10
AML001_U937_6H:BRD-K64877338:3.33333
AML001_U937_6H:BRD-K65971331:0.37037
AML001_U937_6H:BRD-K65971331:1.11111
AML001_U937_6H:BRD-K65971331:10
AML001_U937_6H:BRD-K65971331:3.33333
AML001_U937_6H:BRD-K68552125:0.37037
AML001_U937_6H:BRD-K68552125:1.11111
AML001_U937_6H:BRD-K68552125:10
AML001_U937_6H:BRD-K68552125:3.33333
AML001_U937_6H:BRD-K71879491:0.37037
AML001_U937_6H:BRD-K71879491:1.11111
AML001_U937_6H:BRD-K71879491:10
AML001_U937_6H:BRD-K71879491:3.33333
AML001_U937_6H:BRD-K74176882:0.37037
AML001_U937_6H:BRD-K74176882:1.11111
AML001_U937_6H:BRD-K74176882:10
AML001_U937_6H:BRD-K74176882:3.33333
AML001_U937_6H:BRD-K80368509:0.37037
AML001_U937_6H:BRD-K80368509:1.11111
AML001_U937_6H:BRD-K80368509:10
AML001_U937_6H:BRD-K80368509:3.33333
AML001_U937_6H:BRD-K85822033:0.37037
AML001_U937_6H:BRD-K85822033:1.11111
AML001_U937_6H:BRD-K85822033:10
AML001_U937_6H:BRD-K85822033:3.33333
AML001_U937_6H:BRD-K93754473:0.49846
AML001_U937_6H:BRD-K93754473:1.49538
AML001_U937_6H:BRD-K93754473:13.4584
AML001_U937_6H:BRD-K93754473:4.48614
AML001_U937_6H:BRD-K95149906:0.37037
AML001_U937_6H:BRD-K95149906:1.11111
AML001_U937_6H:BRD-K95149906:10
AML001_U937_6H:BRD-K95149906:3.33333
AML001_U937_6H:DMSO:0.1
AML001_U937_6H:G22
AML001_U937_6H:H21
AML001_U937_6H:H22
AML001_U937_6H:O13
AML001_U937_6H:O14
AML001_U937_6H:O23
AML001_U937_6H:O24
AML001_U937_6H:P13
AML001_U937_6H:P14
AML001_U937_6H:P23
AML001_U937_6H:P24
ASG001_MCF7_24H:BRD-A06304526-001-01-0:0.08
ASG001_MCF7_24H:BRD-A06304526-001-01-0:0.4
ASG001_MCF7_24H:BRD-A06304526-001-01-0:10
ASG001_MCF7_24H:BRD-A06304526-001-01-0:2
ASG001_MCF7_24H:BRD-A13084692-001-05-8:0.08
ASG001_MCF7_24H:BRD-A13084692-001-05-8:0.4
ASG001_MCF7_24H:BRD-A13084692-001-05-8:10
ASG001_MCF7_24H:BRD-A13084692-001-05-8:2
ASG001_MCF7_24H:BRD-A19037878-001-04-9:0.08
ASG001_MCF7_24H:BRD-A19037878-001-04-9:0.4
ASG001_MCF7_24H:BRD-A19037878-001-04-9:10
ASG001_MCF7_24H:BRD-A19037878-001-04-9:2
ASG001_MCF7_24H:BRD-A19500257-001-04-7:0.08
ASG001_MCF7_24H:BRD-A19500257-001-04-7:0.4
ASG001_MCF7_24H:BRD-A19500257-001-04-7:10
ASG001_MCF7_24H:BRD-A19500257-001-04-7:2
ASG001_MCF7_24H:BRD-A39996500-001-01-4:0.08
ASG001_MCF7_24H:BRD-A39996500-001-01-4:0.4
ASG001_MCF7_24H:BRD-A39996500-001-01-4:10
ASG001_MCF7_24H:BRD-A39996500-001-01-4:2
ASG001_MCF7_24H:BRD-A60070924-001-01-8:0.08
ASG001_MCF7_24H:BRD-A60070924-001-01-8:0.4
ASG001_MCF7_24H:BRD-A60070924-001-01-8:10
ASG001_MCF7_24H:BRD-A60070924-001-01-8:2
ASG001_MCF7_24H:BRD-A61304759-001-01-0:0.08
ASG001_MCF7_24H:BRD-A61304759-001-01-0:0.4
ASG001_MCF7_24H:BRD-A61304759-001-01-0:10
ASG001_MCF7_24H:BRD-A61304759-001-01-0:2
ASG001_MCF7_24H:BRD-A75409952-001-05-7:0.08
ASG001_MCF7_24H:BRD-A75409952-001-05-7:0.4
ASG001_MCF7_24H:BRD-A75409952-001-05-7:10
ASG001_MCF7_24H:BRD-A75409952-001-05-7:2
ASG001_MCF7_24H:BRD-A79768653-001-01-3:0.08
ASG001_MCF7_24H:BRD-A79768653-001-01-3:0.4
ASG001_MCF7_24H:BRD-A79768653-001-01-3:10
ASG001_MCF7_24H:BRD-A79768653-001-01-3:2
ASG001_MCF7_24H:BRD-A84481105-003-15-6:0.08
ASG001_MCF7_24H:BRD-A84481105-003-15-6:0.4
ASG001_MCF7_24H:BRD-A84481105-003-15-6:10
ASG001_MCF7_24H:BRD-A84481105-003-15-6:2
ASG001_MCF7_24H:BRD-A90490067-001-02-7:0.08
ASG001_MCF7_24H:BRD-A90490067-001-02-7:0.4
ASG001_MCF7_24H:BRD-A90490067-001-02-7:10
ASG001_MCF7_24H:BRD-A90490067-001-02-7:2
ASG001_MCF7_24H:BRD-K18910433-001-14-3:0.08
ASG001_MCF7_24H:BRD-K18910433-001-14-3:0.4
ASG001_MCF7_24H:BRD-K18910433-001-14-3:10
ASG001_MCF7_24H:BRD-K18910433-001-14-3:2
ASG001_MCF7_24H:BRD-K21680192-300-08-6:0.08
ASG001_MCF7_24H:BRD-K21680192-300-08-6:0.4
ASG001_MCF7_24H:BRD-K21680192-300-08-6:10
ASG001_MCF7_24H:BRD-K21680192-300-08-6:2
ASG001_MCF7_24H:BRD-K27305650-001-06-7:0.08
ASG001_MCF7_24H:BRD-K27305650-001-06-7:0.4
ASG001_MCF7_24H:BRD-K27305650-001-06-7:10
ASG001_MCF7_24H:BRD-K27305650-001-06-7:2
ASG001_MCF7_24H:BRD-K41260949-001-06-7:0.08
ASG001_MCF7_24H:BRD-K41260949-001-06-7:0.4
ASG001_MCF7_24H:BRD-K41260949-001-06-7:10
ASG001_MCF7_24H:BRD-K41260949-001-06-7:2
ASG001_MCF7_24H:BRD-K43797669-001-08-0:0.08
ASG001_MCF7_24H:BRD-K43797669-001-08-0:0.4
ASG001_MCF7_24H:BRD-K43797669-001-08-0:10
ASG001_MCF7_24H:BRD-K43797669-001-08-0:2
ASG001_MCF7_24H:BRD-K55127134-300-06-2:0.08
ASG001_MCF7_24H:BRD-K55127134-300-06-2:0.4
ASG001_MCF7_24H:BRD-K55127134-300-06-2:10
ASG001_MCF7_24H:BRD-K55127134-300-06-2:2
ASG001_MCF7_24H:BRD-K71879491-001-17-6:0.08
ASG001_MCF7_24H:BRD-K71879491-001-17-6:0.4
ASG001_MCF7_24H:BRD-K71879491-001-17-6:10
ASG001_MCF7_24H:BRD-K71879491-001-17-6:2
ASG001_MCF7_24H:BRD-K81418486-001-24-4:0.08
ASG001_MCF7_24H:BRD-K81418486-001-24-4:0.4
ASG001_MCF7_24H:BRD-K81418486-001-24-4:10
ASG001_MCF7_24H:BRD-K81418486-001-24-4:2
ASG001_MCF7_24H:BRD-K88378636-001-02-8:0.08
ASG001_MCF7_24H:BRD-K88378636-001-02-8:0.4
ASG001_MCF7_24H:BRD-K88378636-001-02-8:10
ASG001_MCF7_24H:BRD-K88378636-001-02-8:2
ASG001_MCF7_24H:BRD-K89732114-300-06-3:0.08
ASG001_MCF7_24H:BRD-K89732114-300-06-3:0.4
ASG001_MCF7_24H:BRD-K89732114-300-06-3:10
ASG001_MCF7_24H:BRD-K89732114-300-06-3:2
ASG001_MCF7_24H:DMSO:0.1
ASG001_MCF7_24H:F13
ASG001_MCF7_24H:G13
ASG001_MCF7_24H:I13
ASG001_MCF7_24H:K13
ASG001_MCF7_24H:N13
ASG001_MCF7_24H:P08
ASG001_MCF7_24H:P12
ASG001_MCF7_24H:P17
ASG001_MCF7_24H:P18
ASG001_MCF7_24H:P19
ASG001_MCF7_24H:P21
ASG001_MCF7_24H:P22
ASG001_MCF7_6H:A13
ASG001_MCF7_6H:BRD-A06304526-001-01-0:0.08
ASG001_MCF7_6H:BRD-A06304526-001-01-0:0.4
ASG001_MCF7_6H:BRD-A06304526-001-01-0:10
ASG001_MCF7_6H:BRD-A06304526-001-01-0:2
ASG001_MCF7_6H:BRD-A13084692-001-05-8:0.08
ASG001_MCF7_6H:BRD-A13084692-001-05-8:0.4
ASG001_MCF7_6H:BRD-A13084692-001-05-8:10
ASG001_MCF7_6H:BRD-A13084692-001-05-8:2
ASG001_MCF7_6H:BRD-A19037878-001-04-9:0.08
ASG001_MCF7_6H:BRD-A19037878-001-04-9:0.4
ASG001_MCF7_6H:BRD-A19037878-001-04-9:10
ASG001_MCF7_6H:BRD-A19037878-001-04-9:2
ASG001_MCF7_6H:BRD-A19500257-001-04-7:0.08
ASG001_MCF7_6H:BRD-A19500257-001-04-7:0.4
ASG001_MCF7_6H:BRD-A19500257-001-04-7:10
ASG001_MCF7_6H:BRD-A19500257-001-04-7:2
ASG001_MCF7_6H:BRD-A39996500-001-01-4:0.08
ASG001_MCF7_6H:BRD-A39996500-001-01-4:0.4
ASG001_MCF7_6H:BRD-A39996500-001-01-4:10
ASG001_MCF7_6H:BRD-A39996500-001-01-4:2
ASG001_MCF7_6H:BRD-A60070924-001-01-8:0.08
ASG001_MCF7_6H:BRD-A60070924-001-01-8:0.4
ASG001_MCF7_6H:BRD-A60070924-001-01-8:10
ASG001_MCF7_6H:BRD-A60070924-001-01-8:2
ASG001_MCF7_6H:BRD-A61304759-001-01-0:0.08
ASG001_MCF7_6H:BRD-A61304759-001-01-0:0.4
ASG001_MCF7_6H:BRD-A61304759-001-01-0:10
ASG001_MCF7_6H:BRD-A61304759-001-01-0:2
ASG001_MCF7_6H:BRD-A75409952-001-05-7:0.08
ASG001_MCF7_6H:BRD-A75409952-001-05-7:0.4
ASG001_MCF7_6H:BRD-A75409952-001-05-7:10
ASG001_MCF7_6H:BRD-A75409952-001-05-7:2
ASG001_MCF7_6H:BRD-A79768653-001-01-3:0.08
ASG001_MCF7_6H:BRD-A79768653-001-01-3:0.4
ASG001_MCF7_6H:BRD-A79768653-001-01-3:10
ASG001_MCF7_6H:BRD-A79768653-001-01-3:2
ASG001_MCF7_6H:BRD-A84481105-003-15-6:0.08
ASG001_MCF7_6H:BRD-A84481105-003-15-6:0.4
ASG001_MCF7_6H:BRD-A84481105-003-15-6:10
ASG001_MCF7_6H:BRD-A84481105-003-15-6:2
ASG001_MCF7_6H:BRD-A90490067-001-02-7:0.08
ASG001_MCF7_6H:BRD-A90490067-001-02-7:0.4
ASG001_MCF7_6H:BRD-A90490067-001-02-7:10
ASG001_MCF7_6H:BRD-A90490067-001-02-7:2
ASG001_MCF7_6H:BRD-K18910433-001-14-3:0.08
ASG001_MCF7_6H:BRD-K18910433-001-14-3:0.4
ASG001_MCF7_6H:BRD-K18910433-001-14-3:10
ASG001_MCF7_6H:BRD-K18910433-001-14-3:2
ASG001_MCF7_6H:BRD-K21680192-300-08-6:0.08
ASG001_MCF7_6H:BRD-K21680192-300-08-6:0.4
ASG001_MCF7_6H:BRD-K21680192-300-08-6:10
ASG001_MCF7_6H:BRD-K21680192-300-08-6:2
ASG001_MCF7_6H:BRD-K27305650-001-06-7:0.08
ASG001_MCF7_6H:BRD-K27305650-001-06-7:0.4
ASG001_MCF7_6H:BRD-K27305650-001-06-7:10
ASG001_MCF7_6H:BRD-K27305650-001-06-7:2
ASG001_MCF7_6H:BRD-K41260949-001-06-7:0.08
ASG001_MCF7_6H:BRD-K41260949-001-06-7:0.4
ASG001_MCF7_6H:BRD-K41260949-001-06-7:10
ASG001_MCF7_6H:BRD-K41260949-001-06-7:2
ASG001_MCF7_6H:BRD-K43797669-001-08-0:0.08
ASG001_MCF7_6H:BRD-K43797669-001-08-0:0.4
ASG001_MCF7_6H:BRD-K43797669-001-08-0:10
ASG001_MCF7_6H:BRD-K43797669-001-08-0:2
ASG001_MCF7_6H:BRD-K55127134-300-06-2:0.08
ASG001_MCF7_6H:BRD-K55127134-300-06-2:0.4
ASG001_MCF7_6H:BRD-K55127134-300-06-2:10
ASG001_MCF7_6H:BRD-K55127134-300-06-2:2
ASG001_MCF7_6H:BRD-K71879491-001-17-6:0.08
ASG001_MCF7_6H:BRD-K71879491-001-17-6:0.4
ASG001_MCF7_6H:BRD-K71879491-001-17-6:10
ASG001_MCF7_6H:BRD-K71879491-001-17-6:2
ASG001_MCF7_6H:BRD-K81418486-001-24-4:0.08
ASG001_MCF7_6H:BRD-K81418486-001-24-4:0.4
ASG001_MCF7_6H:BRD-K81418486-001-24-4:10
ASG001_MCF7_6H:BRD-K81418486-001-24-4:2
ASG001_MCF7_6H:BRD-K88378636-001-02-8:0.08
ASG001_MCF7_6H:BRD-K88378636-001-02-8:0.4
ASG001_MCF7_6H:BRD-K88378636-001-02-8:10
ASG001_MCF7_6H:BRD-K88378636-001-02-8:2
ASG001_MCF7_6H:BRD-K89732114-300-06-3:0.08
ASG001_MCF7_6H:BRD-K89732114-300-06-3:0.4
ASG001_MCF7_6H:BRD-K89732114-300-06-3:10
ASG001_MCF7_6H:BRD-K89732114-300-06-3:2
ASG001_MCF7_6H:D13
ASG001_MCF7_6H:DMSO:0.1
ASG001_MCF7_6H:F13
ASG001_MCF7_6H:G13
ASG001_MCF7_6H:H13
ASG001_MCF7_6H:M13
ASG001_MCF7_6H:N13
ASG001_MCF7_6H:P01
ASG001_MCF7_6H:P04
ASG001_MCF7_6H:P05
ASG001_MCF7_6H:P06
ASG001_MCF7_6H:P07
ASG001_MCF7_6H:P10
ASG001_MCF7_6H:P11
ASG001_MCF7_6H:P12
ASG001_MCF7_6H:P13
ASG001_PC3_24H:A13
ASG001_PC3_24H:BRD-A06304526-001-01-0:0.08
ASG001_PC3_24H:BRD-A06304526-001-01-0:0.4
ASG001_PC3_24H:BRD-A06304526-001-01-0:10
ASG001_PC3_24H:BRD-A06304526-001-01-0:2
ASG001_PC3_24H:BRD-A13084692-001-05-8:0.08
ASG001_PC3_24H:BRD-A13084692-001-05-8:0.4
ASG001_PC3_24H:BRD-A13084692-001-05-8:10
ASG001_PC3_24H:BRD-A13084692-001-05-8:2
ASG001_PC3_24H:BRD-A19037878-001-04-9:0.08
ASG001_PC3_24H:BRD-A19037878-001-04-9:0.4
ASG001_PC3_24H:BRD-A19037878-001-04-9:10
ASG001_PC3_24H:BRD-A19037878-001-04-9:2
ASG001_PC3_24H:BRD-A19500257-001-04-7:0.08
ASG001_PC3_24H:BRD-A19500257-001-04-7:0.4
ASG001_PC3_24H:BRD-A19500257-001-04-7:10
ASG001_PC3_24H:BRD-A19500257-001-04-7:2
ASG001_PC3_24H:BRD-A39996500-001-01-4:0.08
ASG001_PC3_24H:BRD-A39996500-001-01-4:0.4
ASG001_PC3_24H:BRD-A39996500-001-01-4:10
ASG001_PC3_24H:BRD-A39996500-001-01-4:2
ASG001_PC3_24H:BRD-A60070924-001-01-8:0.08
ASG001_PC3_24H:BRD-A60070924-001-01-8:0.4
ASG001_PC3_24H:BRD-A60070924-001-01-8:10
ASG001_PC3_24H:BRD-A60070924-001-01-8:2
ASG001_PC3_24H:BRD-A61304759-001-01-0:0.08
ASG001_PC3_24H:BRD-A61304759-001-01-0:0.4
ASG001_PC3_24H:BRD-A61304759-001-01-0:10
ASG001_PC3_24H:BRD-A61304759-001-01-0:2
ASG001_PC3_24H:BRD-A75409952-001-05-7:0.08
ASG001_PC3_24H:BRD-A75409952-001-05-7:0.4
ASG001_PC3_24H:BRD-A75409952-001-05-7:10
ASG001_PC3_24H:BRD-A75409952-001-05-7:2
ASG001_PC3_24H:BRD-A79768653-001-01-3:0.08
ASG001_PC3_24H:BRD-A79768653-001-01-3:0.4
ASG001_PC3_24H:BRD-A79768653-001-01-3:10
ASG001_PC3_24H:BRD-A79768653-001-01-3:2
ASG001_PC3_24H:BRD-A84481105-003-15-6:0.08
ASG001_PC3_24H:BRD-A84481105-003-15-6:0.4
ASG001_PC3_24H:BRD-A84481105-003-15-6:10
ASG001_PC3_24H:BRD-A84481105-003-15-6:2
ASG001_PC3_24H:BRD-A90490067-001-02-7:0.08
ASG001_PC3_24H:BRD-A90490067-001-02-7:0.4
ASG001_PC3_24H:BRD-A90490067-001-02-7:10
ASG001_PC3_24H:BRD-A90490067-001-02-7:2
ASG001_PC3_24H:BRD-K18910433-001-14-3:0.08
ASG001_PC3_24H:BRD-K18910433-001-14-3:0.4
ASG001_PC3_24H:BRD-K18910433-001-14-3:10
ASG001_PC3_24H:BRD-K18910433-001-14-3:2
ASG001_PC3_24H:BRD-K21680192-300-08-6:0.08
ASG001_PC3_24H:BRD-K21680192-300-08-6:0.4
ASG001_PC3_24H:BRD-K21680192-300-08-6:10
ASG001_PC3_24H:BRD-K21680192-300-08-6:2
ASG001_PC3_24H:BRD-K27305650-001-06-7:0.08
ASG001_PC3_24H:BRD-K27305650-001-06-7:0.4
ASG001_PC3_24H:BRD-K27305650-001-06-7:10
ASG001_PC3_24H:BRD-K27305650-001-06-7:2
ASG001_PC3_24H:BRD-K41260949-001-06-7:0.08
ASG001_PC3_24H:BRD-K41260949-001-06-7:0.4
ASG001_PC3_24H:BRD-K41260949-001-06-7:10
ASG001_PC3_24H:BRD-K41260949-001-06-7:2
ASG001_PC3_24H:BRD-K43797669-001-08-0:0.08
ASG001_PC3_24H:BRD-K43797669-001-08-0:0.4
ASG001_PC3_24H:BRD-K43797669-001-08-0:10
ASG001_PC3_24H:BRD-K43797669-001-08-0:2
ASG001_PC3_24H:BRD-K55127134-300-06-2:0.08
ASG001_PC3_24H:BRD-K55127134-300-06-2:0.4
ASG001_PC3_24H:BRD-K55127134-300-06-2:10
ASG001_PC3_24H:BRD-K55127134-300-06-2:2
ASG001_PC3_24H:BRD-K71879491-001-17-6:0.08
ASG001_PC3_24H:BRD-K71879491-001-17-6:0.4
ASG001_PC3_24H:BRD-K71879491-001-17-6:10
ASG001_PC3_24H:BRD-K71879491-001-17-6:2
ASG001_PC3_24H:BRD-K81418486-001-24-4:0.08
ASG001_PC3_24H:BRD-K81418486-001-24-4:0.4
ASG001_PC3_24H:BRD-K81418486-001-24-4:10
ASG001_PC3_24H:BRD-K81418486-001-24-4:2
ASG001_PC3_24H:BRD-K88378636-001-02-8:0.08
ASG001_PC3_24H:BRD-K88378636-001-02-8:0.4
ASG001_PC3_24H:BRD-K88378636-001-02-8:10
ASG001_PC3_24H:BRD-K88378636-001-02-8:2
ASG001_PC3_24H:BRD-K89732114-300-06-3:0.08
ASG001_PC3_24H:BRD-K89732114-300-06-3:0.4
ASG001_PC3_24H:BRD-K89732114-300-06-3:10
ASG001_PC3_24H:BRD-K89732114-300-06-3:2
ASG001_PC3_24H:C01
ASG001_PC3_24H:D01
ASG001_PC3_24H:DMSO:0.1
ASG001_PC3_24H:E01
ASG001_PC3_24H:F01
ASG001_PC3_24H:G01
ASG001_PC3_24H:J13
ASG001_PC3_24H:K13
ASG001_PC3_24H:M13
ASG001_PC3_24H:N13
ASG001_PC3_24H:O13
ASG001_PC3_24H:P01
ASG001_PC3_24H:P02
ASG001_PC3_24H:P03
ASG001_PC3_24H:P04
ASG001_PC3_24H:P05
ASG001_PC3_24H:P06
ASG001_PC3_24H:P07
ASG001_PC3_24H:P08
ASG001_PC3_24H:P09
ASG001_PC3_24H:P10
ASG001_PC3_24H:P11
ASG001_PC3_24H:P12
ASG001_PC3_24H:P13
ASG001_PC3_24H:P14
ASG001_PC3_24H:P15
ASG001_PC3_24H:P16
ASG001_PC3_24H:P17
ASG001_PC3_24H:P18
ASG001_PC3_24H:P19
ASG001_PC3_24H:P20
ASG001_PC3_24H:P21
ASG001_PC3_6H:BRD-A06304526-001-01-0:0.08
ASG001_PC3_6H:BRD-A06304526-001-01-0:0.4
ASG001_PC3_6H:BRD-A06304526-001-01-0:10
ASG001_PC3_6H:BRD-A06304526-001-01-0:2
ASG001_PC3_6H:BRD-A13084692-001-05-8:0.08
ASG001_PC3_6H:BRD-A13084692-001-05-8:0.4
ASG001_PC3_6H:BRD-A13084692-001-05-8:10
ASG001_PC3_6H:BRD-A13084692-001-05-8:2
ASG001_PC3_6H:BRD-A19037878-001-04-9:0.08
ASG001_PC3_6H:BRD-A19037878-001-04-9:0.4
ASG001_PC3_6H:BRD-A19037878-001-04-9:10
ASG001_PC3_6H:BRD-A19037878-001-04-9:2
ASG001_PC3_6H:BRD-A19500257-001-04-7:0.08
ASG001_PC3_6H:BRD-A19500257-001-04-7:0.4
ASG001_PC3_6H:BRD-A19500257-001-04-7:10
ASG001_PC3_6H:BRD-A19500257-001-04-7:2
ASG001_PC3_6H:BRD-A39996500-001-01-4:0.08
ASG001_PC3_6H:BRD-A39996500-001-01-4:0.4
ASG001_PC3_6H:BRD-A39996500-001-01-4:10
ASG001_PC3_6H:BRD-A39996500-001-01-4:2
ASG001_PC3_6H:BRD-A60070924-001-01-8:0.08
ASG001_PC3_6H:BRD-A60070924-001-01-8:0.4
ASG001_PC3_6H:BRD-A60070924-001-01-8:10
ASG001_PC3_6H:BRD-A60070924-001-01-8:2
ASG001_PC3_6H:BRD-A61304759-001-01-0:0.08
ASG001_PC3_6H:BRD-A61304759-001-01-0:0.4
ASG001_PC3_6H:BRD-A61304759-001-01-0:10
ASG001_PC3_6H:BRD-A61304759-001-01-0:2
ASG001_PC3_6H:BRD-A75409952-001-05-7:0.08
ASG001_PC3_6H:BRD-A75409952-001-05-7:0.4
ASG001_PC3_6H:BRD-A75409952-001-05-7:10
ASG001_PC3_6H:BRD-A75409952-001-05-7:2
ASG001_PC3_6H:BRD-A79768653-001-01-3:0.08
ASG001_PC3_6H:BRD-A79768653-001-01-3:0.4
ASG001_PC3_6H:BRD-A79768653-001-01-3:10
ASG001_PC3_6H:BRD-A79768653-001-01-3:2
ASG001_PC3_6H:BRD-A84481105-003-15-6:0.08
ASG001_PC3_6H:BRD-A84481105-003-15-6:0.4
ASG001_PC3_6H:BRD-A84481105-003-15-6:10
ASG001_PC3_6H:BRD-A84481105-003-15-6:2
ASG001_PC3_6H:BRD-A90490067-001-02-7:0.08
ASG001_PC3_6H:BRD-A90490067-001-02-7:0.4
ASG001_PC3_6H:BRD-A90490067-001-02-7:10
ASG001_PC3_6H:BRD-A90490067-001-02-7:2
ASG001_PC3_6H:BRD-K18910433-001-14-3:0.08
ASG001_PC3_6H:BRD-K18910433-001-14-3:0.4
ASG001_PC3_6H:BRD-K18910433-001-14-3:10
ASG001_PC3_6H:BRD-K18910433-001-14-3:2
ASG001_PC3_6H:BRD-K21680192-300-08-6:0.08
ASG001_PC3_6H:BRD-K21680192-300-08-6:0.4
ASG001_PC3_6H:BRD-K21680192-300-08-6:10
ASG001_PC3_6H:BRD-K21680192-300-08-6:2
ASG001_PC3_6H:BRD-K27305650-001-06-7:0.08
ASG001_PC3_6H:BRD-K27305650-001-06-7:0.4
ASG001_PC3_6H:BRD-K27305650-001-06-7:10
ASG001_PC3_6H:BRD-K27305650-001-06-7:2
ASG001_PC3_6H:BRD-K41260949-001-06-7:0.08
ASG001_PC3_6H:BRD-K41260949-001-06-7:0.4
ASG001_PC3_6H:BRD-K41260949-001-06-7:10
ASG001_PC3_6H:BRD-K41260949-001-06-7:2
ASG001_PC3_6H:BRD-K43797669-001-08-0:0.08
ASG001_PC3_6H:BRD-K43797669-001-08-0:0.4
ASG001_PC3_6H:BRD-K43797669-001-08-0:10
ASG001_PC3_6H:BRD-K43797669-001-08-0:2
ASG001_PC3_6H:BRD-K55127134-300-06-2:0.08
ASG001_PC3_6H:BRD-K55127134-300-06-2:0.4
ASG001_PC3_6H:BRD-K55127134-300-06-2:10
ASG001_PC3_6H:BRD-K55127134-300-06-2:2
ASG001_PC3_6H:BRD-K71879491-001-17-6:0.08
ASG001_PC3_6H:BRD-K71879491-001-17-6:0.4
ASG001_PC3_6H:BRD-K71879491-001-17-6:10
ASG001_PC3_6H:BRD-K71879491-001-17-6:2
ASG001_PC3_6H:BRD-K81418486-001-24-4:0.08
ASG001_PC3_6H:BRD-K81418486-001-24-4:0.4
ASG001_PC3_6H:BRD-K81418486-001-24-4:10
ASG001_PC3_6H:BRD-K81418486-001-24-4:2
ASG001_PC3_6H:BRD-K88378636-001-02-8:0.08
ASG001_PC3_6H:BRD-K88378636-001-02-8:0.4
ASG001_PC3_6H:BRD-K88378636-001-02-8:10
ASG001_PC3_6H:BRD-K88378636-001-02-8:2
ASG001_PC3_6H:BRD-K89732114-300-06-3:0.08
ASG001_PC3_6H:BRD-K89732114-300-06-3:0.4
ASG001_PC3_6H:BRD-K89732114-300-06-3:10
ASG001_PC3_6H:BRD-K89732114-300-06-3:2
ASG001_PC3_6H:D01
ASG001_PC3_6H:DMSO:0.1
ASG001_PC3_6H:E01
ASG001_PC3_6H:F01
ASG001_PC3_6H:G01
ASG001_PC3_6H:J13
ASG001_PC3_6H:M13
ASG001_PC3_6H:N13
ASG001_PC3_6H:O13
ASG001_PC3_6H:P02
ASG001_PC3_6H:P03
ASG001_PC3_6H:P04
ASG001_PC3_6H:P05
ASG001_PC3_6H:P06
ASG001_PC3_6H:P07
ASG001_PC3_6H:P08
ASG001_PC3_6H:P09
ASG001_PC3_6H:P10
ASG001_PC3_6H:P11
ASG001_PC3_6H:P12
ASG001_PC3_6H:P13
ASG001_PC3_6H:P14
ASG001_PC3_6H:P16
ASG001_PC3_6H:P17
ASG001_PC3_6H:P18
ASG001_PC3_6H:P19
ASG001_PC3_6H:P20
ASG001_PC3_6H:P21
ASG001_PC3_6H:P22
ASG001_PC3_6H:P23
BRAF001_A375_24H:A05
BRAF001_A375_24H:A06
BRAF001_A375_24H:A13
BRAF001_A375_24H:A14
BRAF001_A375_24H:A21
BRAF001_A375_24H:B05
BRAF001_A375_24H:B06
BRAF001_A375_24H:B14
BRAF001_A375_24H:B21
BRAF001_A375_24H:B22
BRAF001_A375_24H:BRD-A00827783-001-18-8:0.15625
BRAF001_A375_24H:BRD-A00827783-001-18-8:0.625
BRAF001_A375_24H:BRD-A00827783-001-18-8:10
BRAF001_A375_24H:BRD-A00827783-001-18-8:2.5
BRAF001_A375_24H:BRD-A03427350-001-02-1:0.15625
BRAF001_A375_24H:BRD-A03427350-001-02-1:0.625
BRAF001_A375_24H:BRD-A03427350-001-02-1:10
BRAF001_A375_24H:BRD-A03427350-001-02-1:2.5
BRAF001_A375_24H:BRD-A19037878-001-01-5:0.15625
BRAF001_A375_24H:BRD-A19037878-001-01-5:0.625
BRAF001_A375_24H:BRD-A19037878-001-01-5:10
BRAF001_A375_24H:BRD-A19037878-001-01-5:2.5
BRAF001_A375_24H:BRD-A22101059-001-11-4:0.15625
BRAF001_A375_24H:BRD-A22101059-001-11-4:0.625
BRAF001_A375_24H:BRD-A22101059-001-11-4:10
BRAF001_A375_24H:BRD-A22101059-001-11-4:2.5
BRAF001_A375_24H:BRD-A39671870-004-01-9:0.15625
BRAF001_A375_24H:BRD-A39671870-004-01-9:0.625
BRAF001_A375_24H:BRD-A39671870-004-01-9:10
BRAF001_A375_24H:BRD-A39671870-004-01-9:2.5
BRAF001_A375_24H:BRD-A96407378-001-12-8:0.15625
BRAF001_A375_24H:BRD-A96407378-001-12-8:0.625
BRAF001_A375_24H:BRD-A96407378-001-12-8:10
BRAF001_A375_24H:BRD-A96407378-001-12-8:2.5
BRAF001_A375_24H:BRD-K09951645-001-02-7:0.15625
BRAF001_A375_24H:BRD-K09951645-001-02-7:0.625
BRAF001_A375_24H:BRD-K09951645-001-02-7:10
BRAF001_A375_24H:BRD-K09951645-001-02-7:2.5
BRAF001_A375_24H:BRD-K10671814-001-11-4:0.15625
BRAF001_A375_24H:BRD-K10671814-001-11-4:0.625
BRAF001_A375_24H:BRD-K10671814-001-11-4:10
BRAF001_A375_24H:BRD-K10671814-001-11-4:2.5
BRAF001_A375_24H:BRD-K16478699-001-05-0:0.15625
BRAF001_A375_24H:BRD-K16478699-001-05-0:0.625
BRAF001_A375_24H:BRD-K16478699-001-05-0:10
BRAF001_A375_24H:BRD-K16478699-001-05-0:2.5
BRAF001_A375_24H:BRD-K20075662-300-03-2:0.15625
BRAF001_A375_24H:BRD-K20075662-300-03-2:0.625
BRAF001_A375_24H:BRD-K20075662-300-03-2:10
BRAF001_A375_24H:BRD-K20075662-300-03-2:2.5
BRAF001_A375_24H:BRD-K23984367-001-04-2:0.15625
BRAF001_A375_24H:BRD-K23984367-001-04-2:0.625
BRAF001_A375_24H:BRD-K23984367-001-04-2:10
BRAF001_A375_24H:BRD-K23984367-001-04-2:2.5
BRAF001_A375_24H:BRD-K24616672-003-13-6:0.15625
BRAF001_A375_24H:BRD-K24616672-003-13-6:0.625
BRAF001_A375_24H:BRD-K24616672-003-13-6:10
BRAF001_A375_24H:BRD-K24616672-003-13-6:2.5
BRAF001_A375_24H:BRD-K36862742-001-19-9:0.15625
BRAF001_A375_24H:BRD-K36862742-001-19-9:0.625
BRAF001_A375_24H:BRD-K36862742-001-19-9:10
BRAF001_A375_24H:BRD-K36862742-001-19-9:2.5
BRAF001_A375_24H:BRD-K38436528-003-20-4:0.15625
BRAF001_A375_24H:BRD-K38436528-003-20-4:0.625
BRAF001_A375_24H:BRD-K38436528-003-20-4:10
BRAF001_A375_24H:BRD-K38436528-003-20-4:2.5
BRAF001_A375_24H:BRD-K39339537-001-16-0:0.15625
BRAF001_A375_24H:BRD-K39339537-001-16-0:0.625
BRAF001_A375_24H:BRD-K39339537-001-16-0:10
BRAF001_A375_24H:BRD-K39339537-001-16-0:2.5
BRAF001_A375_24H:BRD-K53737926-003-18-7:0.15625
BRAF001_A375_24H:BRD-K53737926-003-18-7:0.625
BRAF001_A375_24H:BRD-K53737926-003-18-7:10
BRAF001_A375_24H:BRD-K53737926-003-18-7:2.5
BRAF001_A375_24H:BRD-K58265391-001-08-5:0.15625
BRAF001_A375_24H:BRD-K58265391-001-08-5:0.625
BRAF001_A375_24H:BRD-K58265391-001-08-5:10
BRAF001_A375_24H:BRD-K58265391-001-08-5:2.5
BRAF001_A375_24H:BRD-K63675182-003-18-6:0.15625
BRAF001_A375_24H:BRD-K63675182-003-18-6:0.625
BRAF001_A375_24H:BRD-K63675182-003-18-6:10
BRAF001_A375_24H:BRD-K63675182-003-18-6:2.5
BRAF001_A375_24H:BRD-K67578145-001-05-5:0.15625
BRAF001_A375_24H:BRD-K67578145-001-05-5:0.625
BRAF001_A375_24H:BRD-K67578145-001-05-5:10
BRAF001_A375_24H:BRD-K67578145-001-05-5:2.5
BRAF001_A375_24H:BRD-K68553471-003-09-9:0.15625
BRAF001_A375_24H:BRD-K68553471-003-09-9:0.625
BRAF001_A375_24H:BRD-K68553471-003-09-9:10
BRAF001_A375_24H:BRD-K68553471-003-09-9:2.5
BRAF001_A375_24H:BRD-K74820615-045-01-9:0.15625
BRAF001_A375_24H:BRD-K74820615-045-01-9:0.625
BRAF001_A375_24H:BRD-K74820615-045-01-9:10
BRAF001_A375_24H:BRD-K74820615-045-01-9:2.5
BRAF001_A375_24H:BRD-K79602928-003-13-2:0.15625
BRAF001_A375_24H:BRD-K79602928-003-13-2:0.625
BRAF001_A375_24H:BRD-K79602928-003-13-2:10
BRAF001_A375_24H:BRD-K79602928-003-13-2:2.5
BRAF001_A375_24H:BRD-K81144366-003-15-5:0.15625
BRAF001_A375_24H:BRD-K81144366-003-15-5:0.625
BRAF001_A375_24H:BRD-K81144366-003-15-5:10
BRAF001_A375_24H:BRD-K81144366-003-15-5:2.5
BRAF001_A375_24H:BRD-K81418486-001-15-2:0.15625
BRAF001_A375_24H:BRD-K81418486-001-15-2:0.625
BRAF001_A375_24H:BRD-K81418486-001-15-2:10
BRAF001_A375_24H:BRD-K81418486-001-15-2:2.5
BRAF001_A375_24H:BRD-K83229621-001-01-7:0.15625
BRAF001_A375_24H:BRD-K83229621-001-01-7:0.625
BRAF001_A375_24H:BRD-K83229621-001-01-7:10
BRAF001_A375_24H:BRD-K83229621-001-01-7:2.5
BRAF001_A375_24H:BRD-K91699951-001-07-8:0.15625
BRAF001_A375_24H:BRD-K91699951-001-07-8:0.625
BRAF001_A375_24H:BRD-K91699951-001-07-8:10
BRAF001_A375_24H:BRD-K91699951-001-07-8:2.5
BRAF001_A375_24H:BRD-K92049597-001-14-1:0.15625
BRAF001_A375_24H:BRD-K92049597-001-14-1:0.625
BRAF001_A375_24H:BRD-K92049597-001-14-1:10
BRAF001_A375_24H:BRD-K92049597-001-14-1:2.5
BRAF001_A375_24H:BRD-K92778217-001-21-0:0.15625
BRAF001_A375_24H:BRD-K92778217-001-21-0:0.625
BRAF001_A375_24H:BRD-K92778217-001-21-0:10
BRAF001_A375_24H:BRD-K92778217-001-21-0:2.5
BRAF001_A375_24H:BRD-U73308409-000-01-9:0.15625
BRAF001_A375_24H:BRD-U73308409-000-01-9:0.625
BRAF001_A375_24H:BRD-U73308409-000-01-9:10
BRAF001_A375_24H:BRD-U73308409-000-01-9:2.5
BRAF001_A375_24H:CMAP-000:-666
BRAF001_A375_24H:DMSO:0.1
BRAF001_A375_24H:O01
BRAF001_A375_24H:O02
BRAF001_A375_24H:O09
BRAF001_A375_24H:O10
BRAF001_A375_24H:O17
BRAF001_A375_24H:O18
BRAF001_A375_24H:P02
BRAF001_A375_24H:P09
BRAF001_A375_24H:P10
BRAF001_A375_24H:P17
BRAF001_A375_24H:P18
BRAF001_A375_6H:A05
BRAF001_A375_6H:A06
BRAF001_A375_6H:A13
BRAF001_A375_6H:A21
BRAF001_A375_6H:A22
BRAF001_A375_6H:B05
BRAF001_A375_6H:B06
BRAF001_A375_6H:B13
BRAF001_A375_6H:B14
BRAF001_A375_6H:B21
BRAF001_A375_6H:B22
BRAF001_A375_6H:BRD-A00827783-001-18-8:0.15625
BRAF001_A375_6H:BRD-A00827783-001-18-8:0.625
BRAF001_A375_6H:BRD-A00827783-001-18-8:10
BRAF001_A375_6H:BRD-A00827783-001-18-8:2.5
BRAF001_A375_6H:BRD-A03427350-001-02-1:0.15625
BRAF001_A375_6H:BRD-A03427350-001-02-1:0.625
BRAF001_A375_6H:BRD-A03427350-001-02-1:10
BRAF001_A375_6H:BRD-A03427350-001-02-1:2.5
BRAF001_A375_6H:BRD-A19037878-001-01-5:0.15625
BRAF001_A375_6H:BRD-A19037878-001-01-5:0.625
BRAF001_A375_6H:BRD-A19037878-001-01-5:10
BRAF001_A375_6H:BRD-A19037878-001-01-5:2.5
BRAF001_A375_6H:BRD-A22101059-001-11-4:0.15625
BRAF001_A375_6H:BRD-A22101059-001-11-4:0.625
BRAF001_A375_6H:BRD-A22101059-001-11-4:10
BRAF001_A375_6H:BRD-A22101059-001-11-4:2.5
BRAF001_A375_6H:BRD-A39671870-004-01-9:0.15625
BRAF001_A375_6H:BRD-A39671870-004-01-9:0.625
BRAF001_A375_6H:BRD-A39671870-004-01-9:10
BRAF001_A375_6H:BRD-A39671870-004-01-9:2.5
BRAF001_A375_6H:BRD-A96407378-001-12-8:0.15625
BRAF001_A375_6H:BRD-A96407378-001-12-8:0.625
BRAF001_A375_6H:BRD-A96407378-001-12-8:10
BRAF001_A375_6H:BRD-A96407378-001-12-8:2.5
BRAF001_A375_6H:BRD-K09951645-001-02-7:0.15625
BRAF001_A375_6H:BRD-K09951645-001-02-7:0.625
BRAF001_A375_6H:BRD-K09951645-001-02-7:10
BRAF001_A375_6H:BRD-K09951645-001-02-7:2.5
BRAF001_A375_6H:BRD-K10671814-001-11-4:0.15625
BRAF001_A375_6H:BRD-K10671814-001-11-4:0.625
BRAF001_A375_6H:BRD-K10671814-001-11-4:10
BRAF001_A375_6H:BRD-K10671814-001-11-4:2.5
BRAF001_A375_6H:BRD-K16478699-001-05-0:0.15625
BRAF001_A375_6H:BRD-K16478699-001-05-0:0.625
BRAF001_A375_6H:BRD-K16478699-001-05-0:10
BRAF001_A375_6H:BRD-K16478699-001-05-0:2.5
BRAF001_A375_6H:BRD-K20075662-300-03-2:0.15625
BRAF001_A375_6H:BRD-K20075662-300-03-2:0.625
BRAF001_A375_6H:BRD-K20075662-300-03-2:10
BRAF001_A375_6H:BRD-K20075662-300-03-2:2.5
BRAF001_A375_6H:BRD-K23984367-001-04-2:0.15625
BRAF001_A375_6H:BRD-K23984367-001-04-2:0.625
BRAF001_A375_6H:BRD-K23984367-001-04-2:10
BRAF001_A375_6H:BRD-K23984367-001-04-2:2.5
BRAF001_A375_6H:BRD-K24616672-003-13-6:0.15625
BRAF001_A375_6H:BRD-K24616672-003-13-6:0.625
BRAF001_A375_6H:BRD-K24616672-003-13-6:10
BRAF001_A375_6H:BRD-K24616672-003-13-6:2.5
BRAF001_A375_6H:BRD-K36862742-001-19-9:0.15625
BRAF001_A375_6H:BRD-K36862742-001-19-9:0.625
BRAF001_A375_6H:BRD-K36862742-001-19-9:10
BRAF001_A375_6H:BRD-K36862742-001-19-9:2.5
BRAF001_A375_6H:BRD-K38436528-003-20-4:0.15625
BRAF001_A375_6H:BRD-K38436528-003-20-4:0.625
BRAF001_A375_6H:BRD-K38436528-003-20-4:10
BRAF001_A375_6H:BRD-K38436528-003-20-4:2.5
BRAF001_A375_6H:BRD-K39339537-001-16-0:0.15625
BRAF001_A375_6H:BRD-K39339537-001-16-0:0.625
BRAF001_A375_6H:BRD-K39339537-001-16-0:10
BRAF001_A375_6H:BRD-K39339537-001-16-0:2.5
BRAF001_A375_6H:BRD-K53737926-003-18-7:0.15625
BRAF001_A375_6H:BRD-K53737926-003-18-7:0.625
BRAF001_A375_6H:BRD-K53737926-003-18-7:10
BRAF001_A375_6H:BRD-K53737926-003-18-7:2.5
BRAF001_A375_6H:BRD-K58265391-001-08-5:0.15625
BRAF001_A375_6H:BRD-K58265391-001-08-5:0.625
BRAF001_A375_6H:BRD-K58265391-001-08-5:10
BRAF001_A375_6H:BRD-K58265391-001-08-5:2.5
BRAF001_A375_6H:BRD-K63675182-003-18-6:0.15625
BRAF001_A375_6H:BRD-K63675182-003-18-6:0.625
BRAF001_A375_6H:BRD-K63675182-003-18-6:10
BRAF001_A375_6H:BRD-K63675182-003-18-6:2.5
BRAF001_A375_6H:BRD-K67578145-001-05-5:0.15625
BRAF001_A375_6H:BRD-K67578145-001-05-5:0.625
BRAF001_A375_6H:BRD-K67578145-001-05-5:10
BRAF001_A375_6H:BRD-K67578145-001-05-5:2.5
BRAF001_A375_6H:BRD-K68553471-003-09-9:0.15625
BRAF001_A375_6H:BRD-K68553471-003-09-9:0.625
BRAF001_A375_6H:BRD-K68553471-003-09-9:10
BRAF001_A375_6H:BRD-K68553471-003-09-9:2.5
BRAF001_A375_6H:BRD-K74820615-045-01-9:0.15625
BRAF001_A375_6H:BRD-K74820615-045-01-9:0.625
BRAF001_A375_6H:BRD-K74820615-045-01-9:10
BRAF001_A375_6H:BRD-K74820615-045-01-9:2.5
BRAF001_A375_6H:BRD-K79602928-003-13-2:0.15625
BRAF001_A375_6H:BRD-K79602928-003-13-2:0.625
BRAF001_A375_6H:BRD-K79602928-003-13-2:10
BRAF001_A375_6H:BRD-K79602928-003-13-2:2.5
BRAF001_A375_6H:BRD-K81144366-003-15-5:0.15625
BRAF001_A375_6H:BRD-K81144366-003-15-5:0.625
BRAF001_A375_6H:BRD-K81144366-003-15-5:10
BRAF001_A375_6H:BRD-K81144366-003-15-5:2.5
BRAF001_A375_6H:BRD-K81418486-001-15-2:0.15625
BRAF001_A375_6H:BRD-K81418486-001-15-2:0.625
BRAF001_A375_6H:BRD-K81418486-001-15-2:10
BRAF001_A375_6H:BRD-K81418486-001-15-2:2.5
BRAF001_A375_6H:BRD-K83229621-001-01-7:0.15625
BRAF001_A375_6H:BRD-K83229621-001-01-7:0.625
BRAF001_A375_6H:BRD-K83229621-001-01-7:10
BRAF001_A375_6H:BRD-K83229621-001-01-7:2.5
BRAF001_A375_6H:BRD-K91699951-001-07-8:0.15625
BRAF001_A375_6H:BRD-K91699951-001-07-8:0.625
BRAF001_A375_6H:BRD-K91699951-001-07-8:10
BRAF001_A375_6H:BRD-K91699951-001-07-8:2.5
BRAF001_A375_6H:BRD-K92049597-001-14-1:0.15625
BRAF001_A375_6H:BRD-K92049597-001-14-1:0.625
BRAF001_A375_6H:BRD-K92049597-001-14-1:10
BRAF001_A375_6H:BRD-K92049597-001-14-1:2.5
BRAF001_A375_6H:BRD-K92778217-001-21-0:0.15625
BRAF001_A375_6H:BRD-K92778217-001-21-0:0.625
BRAF001_A375_6H:BRD-K92778217-001-21-0:10
BRAF001_A375_6H:BRD-K92778217-001-21-0:2.5
BRAF001_A375_6H:BRD-U73308409-000-01-9:0.15625
BRAF001_A375_6H:BRD-U73308409-000-01-9:0.625
BRAF001_A375_6H:BRD-U73308409-000-01-9:10
BRAF001_A375_6H:BRD-U73308409-000-01-9:2.5
BRAF001_A375_6H:CMAP-000:-666
BRAF001_A375_6H:DMSO:0.1
BRAF001_A375_6H:O01
BRAF001_A375_6H:O09
BRAF001_A375_6H:O10
BRAF001_A375_6H:O17
BRAF001_A375_6H:O18
BRAF001_A375_6H:P01
BRAF001_A375_6H:P02
BRAF001_A375_6H:P09
BRAF001_A375_6H:P18
BRAF001_HEK293T_24H:A05
BRAF001_HEK293T_24H:A06
BRAF001_HEK293T_24H:A13
BRAF001_HEK293T_24H:A14
BRAF001_HEK293T_24H:A21
BRAF001_HEK293T_24H:A22
BRAF001_HEK293T_24H:B05
BRAF001_HEK293T_24H:B06
BRAF001_HEK293T_24H:B14
BRAF001_HEK293T_24H:B21
BRAF001_HEK293T_24H:B22
BRAF001_HEK293T_24H:BRD-A00827783-001-18-8:0.15625
BRAF001_HEK293T_24H:BRD-A00827783-001-18-8:0.625
BRAF001_HEK293T_24H:BRD-A00827783-001-18-8:10
BRAF001_HEK293T_24H:BRD-A00827783-001-18-8:2.5
BRAF001_HEK293T_24H:BRD-A03427350-001-02-1:0.15625
BRAF001_HEK293T_24H:BRD-A03427350-001-02-1:0.625
BRAF001_HEK293T_24H:BRD-A03427350-001-02-1:10
BRAF001_HEK293T_24H:BRD-A03427350-001-02-1:2.5
BRAF001_HEK293T_24H:BRD-A19037878-001-01-5:0.15625
BRAF001_HEK293T_24H:BRD-A19037878-001-01-5:0.625
BRAF001_HEK293T_24H:BRD-A19037878-001-01-5:10
BRAF001_HEK293T_24H:BRD-A19037878-001-01-5:2.5
BRAF001_HEK293T_24H:BRD-A22101059-001-11-4:0.15625
BRAF001_HEK293T_24H:BRD-A22101059-001-11-4:0.625
BRAF001_HEK293T_24H:BRD-A22101059-001-11-4:10
BRAF001_HEK293T_24H:BRD-A22101059-001-11-4:2.5
BRAF001_HEK293T_24H:BRD-A39671870-004-01-9:0.15625
BRAF001_HEK293T_24H:BRD-A39671870-004-01-9:0.625
BRAF001_HEK293T_24H:BRD-A39671870-004-01-9:10
BRAF001_HEK293T_24H:BRD-A39671870-004-01-9:2.5
BRAF001_HEK293T_24H:BRD-A96407378-001-12-8:0.15625
BRAF001_HEK293T_24H:BRD-A96407378-001-12-8:0.625
BRAF001_HEK293T_24H:BRD-A96407378-001-12-8:10
BRAF001_HEK293T_24H:BRD-A96407378-001-12-8:2.5
BRAF001_HEK293T_24H:BRD-K09951645-001-02-7:0.15625
BRAF001_HEK293T_24H:BRD-K09951645-001-02-7:0.625
BRAF001_HEK293T_24H:BRD-K09951645-001-02-7:10
[truncated: 589,699+ more rows]

## Sheet: CORN Network details
NETWORK ID	CELL LINE	TF	CONDITION ID	CONDITION NAME	CONDITION TYPE	CONDITION DOSE	CONDITION TIME	CMAP PROJECT	CMAP SIG_ID	CMAP DISTIL_ID
CN1	HL60	LYL1	BRD-A19037878	trichostatin-a	trt_cp	1 uM	24 h	GSE92742	AML001_HL60_24H:BRD-A19037878:1.11111	AML001_HL60_24H_X1_F1B10:F05|AML001_HL60_24H_X1_F1B10:F17|AML001_HL60_24H_X2_F1B10:F17|AML001_HL60_24H_X3_F1B10:F05|AML001_HL60_24H_X3_F1B10:F17
CN2	HL60	RUNX1	BRD-A19037878	trichostatin-a	trt_cp	1 uM	24 h	GSE92742	AML001_HL60_24H:BRD-A19037878:1.11111	AML001_HL60_24H_X1_F1B10:F05|AML001_HL60_24H_X1_F1B10:F17|AML001_HL60_24H_X2_F1B10:F17|AML001_HL60_24H_X3_F1B10:F05|AML001_HL60_24H_X3_F1B10:F17
CN3	HL60	RUNX1	BRD-A19037878	trichostatin-a	trt_cp	3 uM	24 h	GSE92742	AML001_HL60_24H:BRD-A19037878:3.33333	AML001_HL60_24H_X1_F1B10:E06|AML001_HL60_24H_X1_F1B10:E18|AML001_HL60_24H_X2_F1B10:E18|AML001_HL60_24H_X3_F1B10:E06|AML001_HL60_24H_X3_F1B10:E18
CN4	HL60	RUNX1	BRD-A72796238	BRD-A72796238	trt_cp	10 uM	24 h	GSE92742	AML001_HL60_24H:BRD-A72796238:10	AML001_HL60_24H_X1_F1B10:G05|AML001_HL60_24H_X1_F1B10:G17|AML001_HL60_24H_X2_F1B10:G05|AML001_HL60_24H_X2_F1B10:G17|AML001_HL60_24H_X3_F1B10:G05|AML001_HL60_24H_X3_F1B10:G17
CN5	HL60	LYL1	BRD-A72796238	BRD-A72796238	trt_cp	3 uM	24 h	GSE92742	AML001_HL60_24H:BRD-A72796238:3.33333	AML001_HL60_24H_X1_F1B10:G06|AML001_HL60_24H_X1_F1B10:G18|AML001_HL60_24H_X2_F1B10:G06|AML001_HL60_24H_X2_F1B10:G18|AML001_HL60_24H_X3_F1B10:G06|AML001_HL60_24H_X3_F1B10:G18
CN6	HL60	REST	BRD-K43389675	daunorubicin	trt_cp	10 uM	24 h	GSE92742	AML001_HL60_24H:BRD-K43389675:10	AML001_HL60_24H_X3_F1B10:C11
CN7	HL60	SKI	BRD-A19037878	trichostatin-a	trt_cp	10 uM	6 h	GSE92742	AML001_HL60_6H:BRD-A19037878:10	AML001_HL60_6H_X1_F1B10:E05|AML001_HL60_6H_X1_F1B10:E17|AML001_HL60_6H_X2_B11:E05|AML001_HL60_6H_X2_B11:E17|AML001_HL60_6H_X3_F1B10:E05|AML001_HL60_6H_X3_F1B10:E17
CN8	HL60	SKI	BRD-A72498772	BRD-A72498772	trt_cp	500 nM	6 h	GSE92742	AML001_HL60_6H:BRD-A72498772:0.37037	AML001_HL60_6H_X2_B11:L24
CN9	HL60	LYL1	BRD-K19706299	MRE-269	trt_cp	3 uM	6 h	GSE92742	AML001_HL60_6H:BRD-K19706299:3.33333	AML001_HL60_6H_X1_F1B10:E12|AML001_HL60_6H_X1_F1B10:E24|AML001_HL60_6H_X2_B11:E12|AML001_HL60_6H_X2_B11:E24|AML001_HL60_6H_X3_F1B10:E12|AML001_HL60_6H_X3_F1B10:E24
CN10	HL60	CEBPB	BRD-K19706299	MRE-269	trt_cp	3 uM	6 h	GSE92742	AML001_HL60_6H:BRD-K19706299:3.33333	AML001_HL60_6H_X1_F1B10:E12|AML001_HL60_6H_X1_F1B10:E24|AML001_HL60_6H_X2_B11:E12|AML001_HL60_6H_X2_B11:E24|AML001_HL60_6H_X3_F1B10:E12|AML001_HL60_6H_X3_F1B10:E24
CN11	HL60	CEBPB	BRD-K68552125	phorbol-myristate-acetate	trt_cp	1 uM	6 h	GSE92742	AML001_HL60_6H:BRD-K68552125:1.11111	AML001_HL60_6H_X1_F1B10:L07|AML001_HL60_6H_X1_F1B10:L19|AML001_HL60_6H_X2_B11:L07|AML001_HL60_6H_X2_B11:L19|AML001_HL60_6H_X3_F1B10:L07|AML001_HL60_6H_X3_F1B10:L19
CN12	HL60	SKI	BRD-K68552125	phorbol-myristate-acetate	trt_cp	1 uM	6 h	GSE92742	AML001_HL60_6H:BRD-K68552125:1.11111	AML001_HL60_6H_X1_F1B10:L07|AML001_HL60_6H_X1_F1B10:L19|AML001_HL60_6H_X2_B11:L07|AML001_HL60_6H_X2_B11:L19|AML001_HL60_6H_X3_F1B10:L07|AML001_HL60_6H_X3_F1B10:L19
CN13	HL60	CEBPB	BRD-K68552125	phorbol-myristate-acetate	trt_cp	3 uM	6 h	GSE92742	AML001_HL60_6H:BRD-K68552125:3.33333	AML001_HL60_6H_X1_F1B10:K08|AML001_HL60_6H_X1_F1B10:K20|AML001_HL60_6H_X2_B11:K08|AML001_HL60_6H_X2_B11:K20|AML001_HL60_6H_X3_F1B10:K08|AML001_HL60_6H_X3_F1B10:K20
CN14	HL60	SKI	BRD-K68552125	phorbol-myristate-acetate	trt_cp	3 uM	6 h	GSE92742	AML001_HL60_6H:BRD-K68552125:3.33333	AML001_HL60_6H_X1_F1B10:K08|AML001_HL60_6H_X1_F1B10:K20|AML001_HL60_6H_X2_B11:K08|AML001_HL60_6H_X2_B11:K20|AML001_HL60_6H_X3_F1B10:K08|AML001_HL60_6H_X3_F1B10:K20
CN15	HL60	LYL1	BRD-K71879491	tretinoin	trt_cp	500 nM	6 h	GSE92742	AML001_HL60_6H:BRD-K71879491:0.37037	AML001_HL60_6H_X1_F1B10:H12|AML001_HL60_6H_X1_F1B10:H24|AML001_HL60_6H_X2_B11:H12|AML001_HL60_6H_X2_B11:H24|AML001_HL60_6H_X3_F1B10:H12|AML001_HL60_6H_X3_F1B10:H24
CN16	HL60	CEBPB	BRD-K71879491	tretinoin	trt_cp	10 uM	6 h	GSE92742	AML001_HL60_6H:BRD-K71879491:10	AML001_HL60_6H_X1_F1B10:G11|AML001_HL60_6H_X1_F1B10:G23|AML001_HL60_6H_X2_B11:G11|AML001_HL60_6H_X2_B11:G23|AML001_HL60_6H_X3_F1B10:G11|AML001_HL60_6H_X3_F1B10:G23
CN17	HL60	LYL1	BRD-K71879491	tretinoin	trt_cp	3 uM	6 h	GSE92742	AML001_HL60_6H:BRD-K71879491:3.33333	AML001_HL60_6H_X1_F1B10:G12|AML001_HL60_6H_X1_F1B10:G24|AML001_HL60_6H_X2_B11:G12|AML001_HL60_6H_X2_B11:G24|AML001_HL60_6H_X3_F1B10:G12|AML001_HL60_6H_X3_F1B10:G24
CN18	U937	RUNX1	BRD-K04986062	BRD-K04986062	trt_cp	1 uM	24 h	GSE92742	AML001_U937_24H:BRD-K04986062:1.11111	AML001_U937_24H_X1_F1B10:H13|AML001_U937_24H_X3_F1B10:H13
CN19	U937	TCF7L2	BRD-K04986062	BRD-K04986062	trt_cp	1 uM	24 h	GSE92742	AML001_U937_24H:BRD-K04986062:1.11111	AML001_U937_24H_X1_F1B10:H13|AML001_U937_24H_X3_F1B10:H13
CN20	U937	POLR2A	BRD-K43389675	daunorubicin	trt_cp	10 uM	24 h	GSE92742	AML001_U937_24H:BRD-K43389675:10	AML001_U937_24H_X1_F1B10:C23
CN21	U937	POLR2A	BRD-K43389675	daunorubicin	trt_cp	3 uM	24 h	GSE92742	AML001_U937_24H:BRD-K43389675:3.33333	AML001_U937_24H_X1_F1B10:C24|AML001_U937_24H_X3_F1B10:C24
CN22	U937	RUNX1	BRD-K64877338	BRD-K64877338	trt_cp	3 uM	24 h	GSE92742	AML001_U937_24H:BRD-K64877338:3.33333	AML001_U937_24H_X1_F1B10:K14|AML001_U937_24H_X3_F1B10:K14
CN23	U937	POLR2A	BRD-K68552125	phorbol-myristate-acetate	trt_cp	1 uM	24 h	GSE92742	AML001_U937_24H:BRD-K68552125:1.11111	AML001_U937_24H_X1_F1B10:L19
CN24	U937	POLR2A	BRD-K68552125	phorbol-myristate-acetate	trt_cp	10 uM	24 h	GSE92742	AML001_U937_24H:BRD-K68552125:10	AML001_U937_24H_X1_F1B10:K19|AML001_U937_24H_X3_F1B10:K19
CN25	U937	TCF7L2	BRD-K68552125	phorbol-myristate-acetate	trt_cp	10 uM	24 h	GSE92742	AML001_U937_24H:BRD-K68552125:10	AML001_U937_24H_X1_F1B10:K19|AML001_U937_24H_X3_F1B10:K19
CN26	U937	POLR2A	BRD-K68552125	phorbol-myristate-acetate	trt_cp	3 uM	24 h	GSE92742	AML001_U937_24H:BRD-K68552125:3.33333	AML001_U937_24H_X1_F1B10:K20
CN27	U937	ZNF143	BRD-A72498772	BRD-A72498772	trt_cp	3 uM	6 h	GSE92742	AML001_U937_6H:BRD-A72498772:3.33333	AML001_U937_6H_X3_F1B10:K24
CN28	U937	POLR2A	BRD-A72498772	BRD-A72498772	trt_cp	3 uM	6 h	GSE92742	AML001_U937_6H:BRD-A72498772:3.33333	AML001_U937_6H_X3_F1B10:K24
CN29	U937	POLR2A	BRD-K43389675	daunorubicin	trt_cp	3 uM	6 h	GSE92742	AML001_U937_6H:BRD-K43389675:3.33333	AML001_U937_6H_X2_F1B10:C24|AML001_U937_6H_X3_F1B10:C24
CN30	MCF7	NRF1	BRD-A06304526	alvespimycin	trt_cp	10 uM	24 h	GSE92742	ASG001_MCF7_24H:BRD-A06304526-001-01-0:10	ASG001_MCF7_24H_X1_B7_DUO52HI53LO:E23|ASG001_MCF7_24H_X1_B7_DUO52HI53LO:I23|ASG001_MCF7_24H_X1_B7_DUO52HI53LO:M23
CN31	MCF7	KLF4	BRD-A06304526	alvespimycin	trt_cp	1 uM	24 h	GSE92742	ASG001_MCF7_24H:BRD-A06304526-001-01-0:2	ASG001_MCF7_24H_X1_B7_DUO52HI53LO:B23|ASG001_MCF7_24H_X1_B7_DUO52HI53LO:F23|ASG001_MCF7_24H_X1_B7_DUO52HI53LO:J23|ASG001_MCF7_24H_X1_B7_DUO52HI53LO:N23
CN32	MCF7	KLF10	BRD-A06304526	alvespimycin	trt_cp	1 uM	24 h	GSE92742	ASG001_MCF7_24H:BRD-A06304526-001-01-0:2	ASG001_MCF7_24H_X1_B7_DUO52HI53LO:B23|ASG001_MCF7_24H_X1_B7_DUO52HI53LO:F23|ASG001_MCF7_24H_X1_B7_DUO52HI53LO:J23|ASG001_MCF7_24H_X1_B7_DUO52HI53LO:N23
CN33	MCF7	BRD4	BRD-A19037878	trichostatin-a	trt_cp	500 nM	24 h	GSE92742	ASG001_MCF7_24H:BRD-A19037878-001-04-9:0.4	ASG001_MCF7_24H_X1_B7_DUO52HI53LO:C04|ASG001_MCF7_24H_X1_B7_DUO52HI53LO:G04|ASG001_MCF7_24H_X1_B7_DUO52HI53LO:K04|ASG001_MCF7_24H_X1_B7_DUO52HI53LO:O04
CN34	MCF7	ZNF711	BRD-A19037878	trichostatin-a	trt_cp	500 nM	24 h	GSE92742	ASG001_MCF7_24H:BRD-A19037878-001-04-9:0.4	ASG001_MCF7_24H_X1_B7_DUO52HI53LO:C04|ASG001_MCF7_24H_X1_B7_DUO52HI53LO:G04|ASG001_MCF7_24H_X1_B7_DUO52HI53LO:K04|ASG001_MCF7_24H_X1_B7_DUO52HI53LO:O04
CN35	MCF7	BRD4	BRD-A19037878	trichostatin-a	trt_cp	10 uM	24 h	GSE92742	ASG001_MCF7_24H:BRD-A19037878-001-04-9:10	ASG001_MCF7_24H_X1_B7_DUO52HI53LO:A04|ASG001_MCF7_24H_X1_B7_DUO52HI53LO:E04|ASG001_MCF7_24H_X1_B7_DUO52HI53LO:I04|ASG001_MCF7_24H_X1_B7_DUO52HI53LO:M04
CN36	MCF7	BRD4	BRD-A19037878	trichostatin-a	trt_cp	1 uM	24 h	GSE92742	ASG001_MCF7_24H:BRD-A19037878-001-04-9:2	ASG001_MCF7_24H_X1_B7_DUO52HI53LO:B04|ASG001_MCF7_24H_X1_B7_DUO52HI53LO:F04|ASG001_MCF7_24H_X1_B7_DUO52HI53LO:J04|ASG001_MCF7_24H_X1_B7_DUO52HI53LO:N04
CN37	MCF7	ZNF711	BRD-A19037878	trichostatin-a	trt_cp	1 uM	24 h	GSE92742	ASG001_MCF7_24H:BRD-A19037878-001-04-9:2	ASG001_MCF7_24H_X1_B7_DUO52HI53LO:B04|ASG001_MCF7_24H_X1_B7_DUO52HI53LO:F04|ASG001_MCF7_24H_X1_B7_DUO52HI53LO:J04|ASG001_MCF7_24H_X1_B7_DUO52HI53LO:N04
CN38	MCF7	PAF1	BRD-A19037878	trichostatin-a	trt_cp	1 uM	24 h	GSE92742	ASG001_MCF7_24H:BRD-A19037878-001-04-9:2	ASG001_MCF7_24H_X1_B7_DUO52HI53LO:B04|ASG001_MCF7_24H_X1_B7_DUO52HI53LO:F04|ASG001_MCF7_24H_X1_B7_DUO52HI53LO:J04|ASG001_MCF7_24H_X1_B7_DUO52HI53LO:N04
CN39	MCF7	E2F4	BRD-A19500257	geldanamycin	trt_cp	100 nM	24 h	GSE92742	ASG001_MCF7_24H:BRD-A19500257-001-04-7:0.08	ASG001_MCF7_24H_X1_B7_DUO52HI53LO:D02|ASG001_MCF7_24H_X1_B7_DUO52HI53LO:H02|ASG001_MCF7_24H_X1_B7_DUO52HI53LO:L02
CN40	MCF7	BRD4	BRD-A19500257	geldanamycin	trt_cp	500 nM	24 h	GSE92742	ASG001_MCF7_24H:BRD-A19500257-001-04-7:0.4	ASG001_MCF7_24H_X1_B7_DUO52HI53LO:C02|ASG001_MCF7_24H_X1_B7_DUO52HI53LO:G02|ASG001_MCF7_24H_X1_B7_DUO52HI53LO:K02|ASG001_MCF7_24H_X1_B7_DUO52HI53LO:O02
CN41	MCF7	TP53	BRD-A19500257	geldanamycin	trt_cp	500 nM	24 h	GSE92742	ASG001_MCF7_24H:BRD-A19500257-001-04-7:0.4	ASG001_MCF7_24H_X1_B7_DUO52HI53LO:C02|ASG001_MCF7_24H_X1_B7_DUO52HI53LO:G02|ASG001_MCF7_24H_X1_B7_DUO52HI53LO:K02|ASG001_MCF7_24H_X1_B7_DUO52HI53LO:O02
CN42	MCF7	ZBTB11	BRD-A19500257	geldanamycin	trt_cp	500 nM	24 h	GSE92742	ASG001_MCF7_24H:BRD-A19500257-001-04-7:0.4	ASG001_MCF7_24H_X1_B7_DUO52HI53LO:C02|ASG001_MCF7_24H_X1_B7_DUO52HI53LO:G02|ASG001_MCF7_24H_X1_B7_DUO52HI53LO:K02|ASG001_MCF7_24H_X1_B7_DUO52HI53LO:O02
CN43	MCF7	ELK1	BRD-A19500257	geldanamycin	trt_cp	500 nM	24 h	GSE92742	ASG001_MCF7_24H:BRD-A19500257-001-04-7:0.4	ASG001_MCF7_24H_X1_B7_DUO52HI53LO:C02|ASG001_MCF7_24H_X1_B7_DUO52HI53LO:G02|ASG001_MCF7_24H_X1_B7_DUO52HI53LO:K02|ASG001_MCF7_24H_X1_B7_DUO52HI53LO:O02
CN44	MCF7	BRD4	BRD-A19500257	geldanamycin	trt_cp	10 uM	24 h	GSE92742	ASG001_MCF7_24H:BRD-A19500257-001-04-7:10	ASG001_MCF7_24H_X1_B7_DUO52HI53LO:E02|ASG001_MCF7_24H_X1_B7_DUO52HI53LO:H01|ASG001_MCF7_24H_X1_B7_DUO52HI53LO:I02|ASG001_MCF7_24H_X1_B7_DUO52HI53LO:M02
CN45	MCF7	KLF10	BRD-A19500257	geldanamycin	trt_cp	10 uM	24 h	GSE92742	ASG001_MCF7_24H:BRD-A19500257-001-04-7:10	ASG001_MCF7_24H_X1_B7_DUO52HI53LO:E02|ASG001_MCF7_24H_X1_B7_DUO52HI53LO:H01|ASG001_MCF7_24H_X1_B7_DUO52HI53LO:I02|ASG001_MCF7_24H_X1_B7_DUO52HI53LO:M02
CN46	MCF7	ZBTB11	BRD-A19500257	geldanamycin	trt_cp	10 uM	24 h	GSE92742	ASG001_MCF7_24H:BRD-A19500257-001-04-7:10	ASG001_MCF7_24H_X1_B7_DUO52HI53LO:E02|ASG001_MCF7_24H_X1_B7_DUO52HI53LO:H01|ASG001_MCF7_24H_X1_B7_DUO52HI53LO:I02|ASG001_MCF7_24H_X1_B7_DUO52HI53LO:M02
CN47	MCF7	TP53	BRD-A39996500	radicicol	trt_cp	10 uM	24 h	GSE92742	ASG001_MCF7_24H:BRD-A39996500-001-01-4:10	ASG001_MCF7_24H_X1_B7_DUO52HI53LO:A10|ASG001_MCF7_24H_X1_B7_DUO52HI53LO:E10|ASG001_MCF7_24H_X1_B7_DUO52HI53LO:I10|ASG001_MCF7_24H_X1_B7_DUO52HI53LO:M10
CN48	MCF7	KLF10	BRD-A79768653	sirolimus	trt_cp	500 nM	24 h	GSE92742	ASG001_MCF7_24H:BRD-A79768653-001-01-3:0.4	ASG001_MCF7_24H_X1_B7_DUO52HI53LO:C17|ASG001_MCF7_24H_X1_B7_DUO52HI53LO:G17|ASG001_MCF7_24H_X1_B7_DUO52HI53LO:K17|ASG001_MCF7_24H_X1_B7_DUO52HI53LO:O17
CN49	MCF7	ELK1	BRD-A90490067	fulvestrant	trt_cp	100 nM	24 h	GSE92742	ASG001_MCF7_24H:BRD-A90490067-001-02-7:0.08	ASG001_MCF7_24H_X1_B7_DUO52HI53LO:D19|ASG001_MCF7_24H_X1_B7_DUO52HI53LO:H19|ASG001_MCF7_24H_X1_B7_DUO52HI53LO:K01|ASG001_MCF7_24H_X1_B7_DUO52HI53LO:L19
CN50	MCF7	NRF1	BRD-A90490067	fulvestrant	trt_cp	500 nM	24 h	GSE92742	ASG001_MCF7_24H:BRD-A90490067-001-02-7:0.4	ASG001_MCF7_24H_X1_B7_DUO52HI53LO:C19|ASG001_MCF7_24H_X1_B7_DUO52HI53LO:G19|ASG001_MCF7_24H_X1_B7_DUO52HI53LO:K19|ASG001_MCF7_24H_X1_B7_DUO52HI53LO:O19
CN51	MCF7	ELK1	BRD-A90490067	fulvestrant	trt_cp	500 nM	24 h	GSE92742	ASG001_MCF7_24H:BRD-A90490067-001-02-7:0.4	ASG001_MCF7_24H_X1_B7_DUO52HI53LO:C19|ASG001_MCF7_24H_X1_B7_DUO52HI53LO:G19|ASG001_MCF7_24H_X1_B7_DUO52HI53LO:K19|ASG001_MCF7_24H_X1_B7_DUO52HI53LO:O19
CN52	MCF7	ELK1	BRD-K21680192	mitoxantrone	trt_cp	500 nM	24 h	GSE92742	ASG001_MCF7_24H:BRD-K21680192-300-08-6:0.4	ASG001_MCF7_24H_X1_B7_DUO52HI53LO:C14|ASG001_MCF7_24H_X1_B7_DUO52HI53LO:G14|ASG001_MCF7_24H_X1_B7_DUO52HI53LO:K14|ASG001_MCF7_24H_X1_B7_DUO52HI53LO:O14
CN53	MCF7	ZBTB11	BRD-K21680192	mitoxantrone	trt_cp	10 uM	24 h	GSE92742	ASG001_MCF7_24H:BRD-K21680192-300-08-6:10	ASG001_MCF7_24H_X1_B7_DUO52HI53LO:A14|ASG001_MCF7_24H_X1_B7_DUO52HI53LO:E14|ASG001_MCF7_24H_X1_B7_DUO52HI53LO:I14|ASG001_MCF7_24H_X1_B7_DUO52HI53LO:M14
CN54	MCF7	NCAPG	BRD-K21680192	mitoxantrone	trt_cp	10 uM	24 h	GSE92742	ASG001_MCF7_24H:BRD-K21680192-300-08-6:10	ASG001_MCF7_24H_X1_B7_DUO52HI53LO:A14|ASG001_MCF7_24H_X1_B7_DUO52HI53LO:E14|ASG001_MCF7_24H_X1_B7_DUO52HI53LO:I14|ASG001_MCF7_24H_X1_B7_DUO52HI53LO:M14
CN55	MCF7	ELK1	BRD-K21680192	mitoxantrone	trt_cp	10 uM	24 h	GSE92742	ASG001_MCF7_24H:BRD-K21680192-300-08-6:10	ASG001_MCF7_24H_X1_B7_DUO52HI53LO:A14|ASG001_MCF7_24H_X1_B7_DUO52HI53LO:E14|ASG001_MCF7_24H_X1_B7_DUO52HI53LO:I14|ASG001_MCF7_24H_X1_B7_DUO52HI53LO:M14
CN56	MCF7	NBN	BRD-K21680192	mitoxantrone	trt_cp	10 uM	24 h	GSE92742	ASG001_MCF7_24H:BRD-K21680192-300-08-6:10	ASG001_MCF7_24H_X1_B7_DUO52HI53LO:A14|ASG001_MCF7_24H_X1_B7_DUO52HI53LO:E14|ASG001_MCF7_24H_X1_B7_DUO52HI53LO:I14|ASG001_MCF7_24H_X1_B7_DUO52HI53LO:M14
CN57	MCF7	ELK1	BRD-K21680192	mitoxantrone	trt_cp	1 uM	24 h	GSE92742	ASG001_MCF7_24H:BRD-K21680192-300-08-6:2	ASG001_MCF7_24H_X1_B7_DUO52HI53LO:B14|ASG001_MCF7_24H_X1_B7_DUO52HI53LO:F14|ASG001_MCF7_24H_X1_B7_DUO52HI53LO:J14|ASG001_MCF7_24H_X1_B7_DUO52HI53LO:N14
CN58	MCF7	NRF1	BRD-K21680192	mitoxantrone	trt_cp	1 uM	24 h	GSE92742	ASG001_MCF7_24H:BRD-K21680192-300-08-6:2	ASG001_MCF7_24H_X1_B7_DUO52HI53LO:B14|ASG001_MCF7_24H_X1_B7_DUO52HI53LO:F14|ASG001_MCF7_24H_X1_B7_DUO52HI53LO:J14|ASG001_MCF7_24H_X1_B7_DUO52HI53LO:N14
CN59	MCF7	BRD4	BRD-K81418486	vorinostat	trt_cp	10 uM	24 h	GSE92742	ASG001_MCF7_24H:BRD-K81418486-001-24-4:10	ASG001_MCF7_24H_X1_B7_DUO52HI53LO:A05|ASG001_MCF7_24H_X1_B7_DUO52HI53LO:E05|ASG001_MCF7_24H_X1_B7_DUO52HI53LO:I05|ASG001_MCF7_24H_X1_B7_DUO52HI53LO:M05
CN60	MCF7	FOS	BRD-K88378636	withaferin-a	trt_cp	10 uM	24 h	GSE92742	ASG001_MCF7_24H:BRD-K88378636-001-02-8:10	ASG001_MCF7_24H_X1_B7_DUO52HI53LO:A21|ASG001_MCF7_24H_X1_B7_DUO52HI53LO:E21|ASG001_MCF7_24H_X1_B7_DUO52HI53LO:I21|ASG001_MCF7_24H_X1_B7_DUO52HI53LO:M21
CN61	MCF7	KLF10	BRD-K88378636	withaferin-a	trt_cp	10 uM	24 h	GSE92742	ASG001_MCF7_24H:BRD-K88378636-001-02-8:10	ASG001_MCF7_24H_X1_B7_DUO52HI53LO:A21|ASG001_MCF7_24H_X1_B7_DUO52HI53LO:E21|ASG001_MCF7_24H_X1_B7_DUO52HI53LO:I21|ASG001_MCF7_24H_X1_B7_DUO52HI53LO:M21
CN62	MCF7	ZMYM3	BRD-A19037878	trichostatin-a	trt_cp	500 nM	6 h	GSE92742	ASG001_MCF7_6H:BRD-A19037878-001-04-9:0.4	ASG001_MCF7_6H_X2_B7_DUO52HI53LO:C04|ASG001_MCF7_6H_X2_B7_DUO52HI53LO:G04|ASG001_MCF7_6H_X2_B7_DUO52HI53LO:K04|ASG001_MCF7_6H_X2_B7_DUO52HI53LO:O04
CN63	MCF7	KLF4	BRD-A19037878	trichostatin-a	trt_cp	500 nM	6 h	GSE92742	ASG001_MCF7_6H:BRD-A19037878-001-04-9:0.4	ASG001_MCF7_6H_X2_B7_DUO52HI53LO:C04|ASG001_MCF7_6H_X2_B7_DUO52HI53LO:G04|ASG001_MCF7_6H_X2_B7_DUO52HI53LO:K04|ASG001_MCF7_6H_X2_B7_DUO52HI53LO:O04
CN64	MCF7	RXRA	BRD-A19037878	trichostatin-a	trt_cp	500 nM	6 h	GSE92742	ASG001_MCF7_6H:BRD-A19037878-001-04-9:0.4	ASG001_MCF7_6H_X2_B7_DUO52HI53LO:C04|ASG001_MCF7_6H_X2_B7_DUO52HI53LO:G04|ASG001_MCF7_6H_X2_B7_DUO52HI53LO:K04|ASG001_MCF7_6H_X2_B7_DUO52HI53LO:O04
CN65	MCF7	RXRA	BRD-A19037878	trichostatin-a	trt_cp	1 uM	6 h	GSE92742	ASG001_MCF7_6H:BRD-A19037878-001-04-9:2	ASG001_MCF7_6H_X2_B7_DUO52HI53LO:B04|ASG001_MCF7_6H_X2_B7_DUO52HI53LO:F04|ASG001_MCF7_6H_X2_B7_DUO52HI53LO:J04|ASG001_MCF7_6H_X2_B7_DUO52HI53LO:N04
CN66	MCF7	PAF1	BRD-A19037878	trichostatin-a	trt_cp	1 uM	6 h	GSE92742	ASG001_MCF7_6H:BRD-A19037878-001-04-9:2	ASG001_MCF7_6H_X2_B7_DUO52HI53LO:B04|ASG001_MCF7_6H_X2_B7_DUO52HI53LO:F04|ASG001_MCF7_6H_X2_B7_DUO52HI53LO:J04|ASG001_MCF7_6H_X2_B7_DUO52HI53LO:N04
CN67	MCF7	KLF4	BRD-A19037878	trichostatin-a	trt_cp	1 uM	6 h	GSE92742	ASG001_MCF7_6H:BRD-A19037878-001-04-9:2	ASG001_MCF7_6H_X2_B7_DUO52HI53LO:B04|ASG001_MCF7_6H_X2_B7_DUO52HI53LO:F04|ASG001_MCF7_6H_X2_B7_DUO52HI53LO:J04|ASG001_MCF7_6H_X2_B7_DUO52HI53LO:N04
CN68	MCF7	BRD4	BRD-A39996500	radicicol	trt_cp	10 uM	6 h	GSE92742	ASG001_MCF7_6H:BRD-A39996500-001-01-4:10	ASG001_MCF7_6H_X2_B7_DUO52HI53LO:A10|ASG001_MCF7_6H_X2_B7_DUO52HI53LO:E10|ASG001_MCF7_6H_X2_B7_DUO52HI53LO:I10|ASG001_MCF7_6H_X2_B7_DUO52HI53LO:M10
CN69	MCF7	CHD1	BRD-K21680192	mitoxantrone	trt_cp	500 nM	6 h	GSE92742	ASG001_MCF7_6H:BRD-K21680192-300-08-6:0.4	ASG001_MCF7_6H_X2_B7_DUO52HI53LO:C14|ASG001_MCF7_6H_X2_B7_DUO52HI53LO:K14|ASG001_MCF7_6H_X2_B7_DUO52HI53LO:O14
CN70	MCF7	RCOR1	BRD-K21680192	mitoxantrone	trt_cp	500 nM	6 h	GSE92742	ASG001_MCF7_6H:BRD-K21680192-300-08-6:0.4	ASG001_MCF7_6H_X2_B7_DUO52HI53LO:C14|ASG001_MCF7_6H_X2_B7_DUO52HI53LO:K14|ASG001_MCF7_6H_X2_B7_DUO52HI53LO:O14
CN71	MCF7	NCAPG	BRD-K21680192	mitoxantrone	trt_cp	500 nM	6 h	GSE92742	ASG001_MCF7_6H:BRD-K21680192-300-08-6:0.4	ASG001_MCF7_6H_X2_B7_DUO52HI53LO:C14|ASG001_MCF7_6H_X2_B7_DUO52HI53LO:K14|ASG001_MCF7_6H_X2_B7_DUO52HI53LO:O14
CN72	MCF7	SPDEF	BRD-K21680192	mitoxantrone	trt_cp	10 uM	6 h	GSE92742	ASG001_MCF7_6H:BRD-K21680192-300-08-6:10	ASG001_MCF7_6H_X2_B7_DUO52HI53LO:A14|ASG001_MCF7_6H_X2_B7_DUO52HI53LO:E14|ASG001_MCF7_6H_X2_B7_DUO52HI53LO:I14|ASG001_MCF7_6H_X2_B7_DUO52HI53LO:M14
CN73	MCF7	NCAPG	BRD-K21680192	mitoxantrone	trt_cp	10 uM	6 h	GSE92742	ASG001_MCF7_6H:BRD-K21680192-300-08-6:10	ASG001_MCF7_6H_X2_B7_DUO52HI53LO:A14|ASG001_MCF7_6H_X2_B7_DUO52HI53LO:E14|ASG001_MCF7_6H_X2_B7_DUO52HI53LO:I14|ASG001_MCF7_6H_X2_B7_DUO52HI53LO:M14
CN74	MCF7	KLF4	BRD-K21680192	mitoxantrone	trt_cp	10 uM	6 h	GSE92742	ASG001_MCF7_6H:BRD-K21680192-300-08-6:10	ASG001_MCF7_6H_X2_B7_DUO52HI53LO:A14|ASG001_MCF7_6H_X2_B7_DUO52HI53LO:E14|ASG001_MCF7_6H_X2_B7_DUO52HI53LO:I14|ASG001_MCF7_6H_X2_B7_DUO52HI53LO:M14
CN75	MCF7	RUNX1	BRD-K21680192	mitoxantrone	trt_cp	10 uM	6 h	GSE92742	ASG001_MCF7_6H:BRD-K21680192-300-08-6:10	ASG001_MCF7_6H_X2_B7_DUO52HI53LO:A14|ASG001_MCF7_6H_X2_B7_DUO52HI53LO:E14|ASG001_MCF7_6H_X2_B7_DUO52HI53LO:I14|ASG001_MCF7_6H_X2_B7_DUO52HI53LO:M14
CN76	MCF7	PAF1	BRD-K21680192	mitoxantrone	trt_cp	10 uM	6 h	GSE92742	ASG001_MCF7_6H:BRD-K21680192-300-08-6:10	ASG001_MCF7_6H_X2_B7_DUO52HI53LO:A14|ASG001_MCF7_6H_X2_B7_DUO52HI53LO:E14|ASG001_MCF7_6H_X2_B7_DUO52HI53LO:I14|ASG001_MCF7_6H_X2_B7_DUO52HI53LO:M14
CN77	MCF7	SPDEF	BRD-K21680192	mitoxantrone	trt_cp	1 uM	6 h	GSE92742	ASG001_MCF7_6H:BRD-K21680192-300-08-6:2	ASG001_MCF7_6H_X2_B7_DUO52HI53LO:B14|ASG001_MCF7_6H_X2_B7_DUO52HI53LO:F14|ASG001_MCF7_6H_X2_B7_DUO52HI53LO:J14|ASG001_MCF7_6H_X2_B7_DUO52HI53LO:N14
CN78	MCF7	ZNF592	BRD-K21680192	mitoxantrone	trt_cp	1 uM	6 h	GSE92742	ASG001_MCF7_6H:BRD-K21680192-300-08-6:2	ASG001_MCF7_6H_X2_B7_DUO52HI53LO:B14|ASG001_MCF7_6H_X2_B7_DUO52HI53LO:F14|ASG001_MCF7_6H_X2_B7_DUO52HI53LO:J14|ASG001_MCF7_6H_X2_B7_DUO52HI53LO:N14
CN79	MCF7	FOS	BRD-K21680192	mitoxantrone	trt_cp	1 uM	6 h	GSE92742	ASG001_MCF7_6H:BRD-K21680192-300-08-6:2	ASG001_MCF7_6H_X2_B7_DUO52HI53LO:B14|ASG001_MCF7_6H_X2_B7_DUO52HI53LO:F14|ASG001_MCF7_6H_X2_B7_DUO52HI53LO:J14|ASG001_MCF7_6H_X2_B7_DUO52HI53LO:N14
CN80	MCF7	NCAPG	BRD-K21680192	mitoxantrone	trt_cp	1 uM	6 h	GSE92742	ASG001_MCF7_6H:BRD-K21680192-300-08-6:2	ASG001_MCF7_6H_X2_B7_DUO52HI53LO:B14|ASG001_MCF7_6H_X2_B7_DUO52HI53LO:F14|ASG001_MCF7_6H_X2_B7_DUO52HI53LO:J14|ASG001_MCF7_6H_X2_B7_DUO52HI53LO:N14
CN81	MCF7	RXRA	BRD-K81418486	vorinostat	trt_cp	10 uM	6 h	GSE92742	ASG001_MCF7_6H:BRD-K81418486-001-24-4:10	ASG001_MCF7_6H_X2_B7_DUO52HI53LO:A05|ASG001_MCF7_6H_X2_B7_DUO52HI53LO:E05|ASG001_MCF7_6H_X2_B7_DUO52HI53LO:I05|ASG001_MCF7_6H_X2_B7_DUO52HI53LO:M05
CN82	MCF7	ZNF592	BRD-K81418486	vorinostat	trt_cp	10 uM	6 h	GSE92742	ASG001_MCF7_6H:BRD-K81418486-001-24-4:10	ASG001_MCF7_6H_X2_B7_DUO52HI53LO:A05|ASG001_MCF7_6H_X2_B7_DUO52HI53LO:E05|ASG001_MCF7_6H_X2_B7_DUO52HI53LO:I05|ASG001_MCF7_6H_X2_B7_DUO52HI53LO:M05
CN83	MCF7	KLF4	BRD-K81418486	vorinostat	trt_cp	10 uM	6 h	GSE92742	ASG001_MCF7_6H:BRD-K81418486-001-24-4:10	ASG001_MCF7_6H_X2_B7_DUO52HI53LO:A05|ASG001_MCF7_6H_X2_B7_DUO52HI53LO:E05|ASG001_MCF7_6H_X2_B7_DUO52HI53LO:I05|ASG001_MCF7_6H_X2_B7_DUO52HI53LO:M05
CN84	MCF7	NELFE	BRD-K81418486	vorinostat	trt_cp	10 uM	6 h	GSE92742	ASG001_MCF7_6H:BRD-K81418486-001-24-4:10	ASG001_MCF7_6H_X2_B7_DUO52HI53LO:A05|ASG001_MCF7_6H_X2_B7_DUO52HI53LO:E05|ASG001_MCF7_6H_X2_B7_DUO52HI53LO:I05|ASG001_MCF7_6H_X2_B7_DUO52HI53LO:M05
CN85	MCF7	RCOR1	BRD-K81418486	vorinostat	trt_cp	1 uM	6 h	GSE92742	ASG001_MCF7_6H:BRD-K81418486-001-24-4:2	ASG001_MCF7_6H_X2_B7_DUO52HI53LO:B05|ASG001_MCF7_6H_X2_B7_DUO52HI53LO:F05|ASG001_MCF7_6H_X2_B7_DUO52HI53LO:J05|ASG001_MCF7_6H_X2_B7_DUO52HI53LO:N05
CN86	MCF7	NR5A2	BRD-K81418486	vorinostat	trt_cp	1 uM	6 h	GSE92742	ASG001_MCF7_6H:BRD-K81418486-001-24-4:2	ASG001_MCF7_6H_X2_B7_DUO52HI53LO:B05|ASG001_MCF7_6H_X2_B7_DUO52HI53LO:F05|ASG001_MCF7_6H_X2_B7_DUO52HI53LO:J05|ASG001_MCF7_6H_X2_B7_DUO52HI53LO:N05
CN87	PC3	ETV4	BRD-A75409952	wortmannin	trt_cp	10 uM	24 h	GSE92742	ASG001_PC3_24H:BRD-A75409952-001-05-7:10	ASG001_PC3_24H_X2_B7_DUO52HI53LO:A03|ASG001_PC3_24H_X2_B7_DUO52HI53LO:E03|ASG001_PC3_24H_X2_B7_DUO52HI53LO:I03|ASG001_PC3_24H_X2_B7_DUO52HI53LO:M03|ASG001_PC3_24H_X4_B7_DUO52HI53LO:A03|ASG001_PC3_24H_X4_B7_DUO52HI53LO:E03|ASG001_PC3_24H_X4_B7_DUO52HI53LO:I03|ASG001_PC3_24H_X4_B7_DUO52HI53LO:M03|ASG001_PC3_24H_X5_B7_DUO52HI53LO:A03|ASG001_PC3_24H_X5_B7_DUO52HI53LO:E03|ASG001_PC3_24H_X5_B7_DUO52HI5…
CN88	A375	SP1	BRD-A19037878	trichostatin-a	trt_cp	500 nM	24 h	GSE92742	BRAF001_A375_24H:BRD-A19037878-001-01-5:0.625	BRAF001_A375_24H_X1_B10:L03|BRAF001_A375_24H_X1_B10:L11|BRAF001_A375_24H_X1_B10:L19|BRAF001_A375_24H_X2_B10:L03|BRAF001_A375_24H_X2_B10:L11|BRAF001_A375_24H_X2_B10:L19|BRAF001_A375_24H_X4_B11:L03|BRAF001_A375_24H_X4_B11:L11|BRAF001_A375_24H_X4_B11:L19
CN89	A375	SP1	BRD-A19037878	trichostatin-a	trt_cp	10 uM	24 h	GSE92742	BRAF001_A375_24H:BRD-A19037878-001-01-5:10	BRAF001_A375_24H_X1_B10:K03|BRAF001_A375_24H_X1_B10:K11|BRAF001_A375_24H_X1_B10:K19|BRAF001_A375_24H_X2_B10:K03|BRAF001_A375_24H_X2_B10:K11|BRAF001_A375_24H_X2_B10:K19|BRAF001_A375_24H_X4_B11:K03|BRAF001_A375_24H_X4_B11:K11|BRAF001_A375_24H_X4_B11:K19
CN90	A375	SP1	BRD-A19037878	trichostatin-a	trt_cp	3 uM	24 h	GSE92742	BRAF001_A375_24H:BRD-A19037878-001-01-5:2.5	BRAF001_A375_24H_X1_B10:K04|BRAF001_A375_24H_X1_B10:K12|BRAF001_A375_24H_X1_B10:K20|BRAF001_A375_24H_X2_B10:K04|BRAF001_A375_24H_X2_B10:K12|BRAF001_A375_24H_X2_B10:K20|BRAF001_A375_24H_X4_B11:K04|BRAF001_A375_24H_X4_B11:K12|BRAF001_A375_24H_X4_B11:K20
CN91	A375	SP1	BRD-K09951645	dabrafenib	trt_cp	100 nM	24 h	GSE92742	BRAF001_A375_24H:BRD-K09951645-001-02-7:0.15625	BRAF001_A375_24H_X1_B10:J08|BRAF001_A375_24H_X1_B10:J16|BRAF001_A375_24H_X1_B10:J24|BRAF001_A375_24H_X2_B10:J08|BRAF001_A375_24H_X2_B10:J16|BRAF001_A375_24H_X2_B10:J24|BRAF001_A375_24H_X4_B11:J08|BRAF001_A375_24H_X4_B11:J16|BRAF001_A375_24H_X4_B11:J24
CN92	HEK293T	NCOR1	BRD-A19037878	trichostatin-a	trt_cp	10 uM	24 h	GSE92742	BRAF001_HEK293T_24H:BRD-A19037878-001-01-5:10	BRAF001_HEK293T_24H_X1_B10:K03|BRAF001_HEK293T_24H_X1_B10:K11|BRAF001_HEK293T_24H_X1_B10:K19|BRAF001_HEK293T_24H_X2_B10:K03|BRAF001_HEK293T_24H_X2_B10:K11|BRAF001_HEK293T_24H_X2_B10:K19|BRAF001_HEK293T_24H_X3_B10:K03|BRAF001_HEK293T_24H_X3_B10:K11|BRAF001_HEK293T_24H_X3_B10:K19
CN93	HEK293T	MYC	BRD-A19037878	trichostatin-a	trt_cp	10 uM	24 h	GSE92742	BRAF001_HEK293T_24H:BRD-A19037878-001-01-5:10	BRAF001_HEK293T_24H_X1_B10:K03|BRAF001_HEK293T_24H_X1_B10:K11|BRAF001_HEK293T_24H_X1_B10:K19|BRAF001_HEK293T_24H_X2_B10:K03|BRAF001_HEK293T_24H_X2_B10:K11|BRAF001_HEK293T_24H_X2_B10:K19|BRAF001_HEK293T_24H_X3_B10:K03|BRAF001_HEK293T_24H_X3_B10:K11|BRAF001_HEK293T_24H_X3_B10:K19
CN94	HEK293T	RNF2	BRD-A19037878	trichostatin-a	trt_cp	10 uM	24 h	GSE92742	BRAF001_HEK293T_24H:BRD-A19037878-001-01-5:10	BRAF001_HEK293T_24H_X1_B10:K03|BRAF001_HEK293T_24H_X1_B10:K11|BRAF001_HEK293T_24H_X1_B10:K19|BRAF001_HEK293T_24H_X2_B10:K03|BRAF001_HEK293T_24H_X2_B10:K11|BRAF001_HEK293T_24H_X2_B10:K19|BRAF001_HEK293T_24H_X3_B10:K03|BRAF001_HEK293T_24H_X3_B10:K11|BRAF001_HEK293T_24H_X3_B10:K19
CN95	HEK293T	OGT	BRD-A19037878	trichostatin-a	trt_cp	10 uM	24 h	GSE92742	BRAF001_HEK293T_24H:BRD-A19037878-001-01-5:10	BRAF001_HEK293T_24H_X1_B10:K03|BRAF001_HEK293T_24H_X1_B10:K11|BRAF001_HEK293T_24H_X1_B10:K19|BRAF001_HEK293T_24H_X2_B10:K03|BRAF001_HEK293T_24H_X2_B10:K11|BRAF001_HEK293T_24H_X2_B10:K19|BRAF001_HEK293T_24H_X3_B10:K03|BRAF001_HEK293T_24H_X3_B10:K11|BRAF001_HEK293T_24H_X3_B10:K19
CN96	HEK293T	OGT	BRD-A19037878	trichostatin-a	trt_cp	10 uM	24 h	GSE92742	BRAF001_HEK293T_24H:BRD-A19037878-001-01-5:10	BRAF001_HEK293T_24H_X1_B10:K03|BRAF001_HEK293T_24H_X1_B10:K11|BRAF001_HEK293T_24H_X1_B10:K19|BRAF001_HEK293T_24H_X2_B10:K03|BRAF001_HEK293T_24H_X2_B10:K11|BRAF001_HEK293T_24H_X2_B10:K19|BRAF001_HEK293T_24H_X3_B10:K03|BRAF001_HEK293T_24H_X3_B10:K11|BRAF001_HEK293T_24H_X3_B10:K19
CN97	HEK293T	OGT	BRD-A19037878	trichostatin-a	trt_cp	500 nM	6 h	GSE92742	BRAF001_HEK293T_6H:BRD-A19037878-001-01-5:0.625	BRAF001_HEK293T_6H_X1_B10:L03|BRAF001_HEK293T_6H_X1_B10:L11|BRAF001_HEK293T_6H_X1_B10:L19|BRAF001_HEK293T_6H_X2_B10:L03|BRAF001_HEK293T_6H_X2_B10:L11|BRAF001_HEK293T_6H_X2_B10:L19|BRAF001_HEK293T_6H_X3_B10:L03|BRAF001_HEK293T_6H_X3_B10:L11|BRAF001_HEK293T_6H_X3_B10:L19
CN98	HEK293T	OGT	BRD-A19037878	trichostatin-a	trt_cp	500 nM	6 h	GSE92742	BRAF001_HEK293T_6H:BRD-A19037878-001-01-5:0.625	BRAF001_HEK293T_6H_X1_B10:L03|BRAF001_HEK293T_6H_X1_B10:L11|BRAF001_HEK293T_6H_X1_B10:L19|BRAF001_HEK293T_6H_X2_B10:L03|BRAF001_HEK293T_6H_X2_B10:L11|BRAF001_HEK293T_6H_X2_B10:L19|BRAF001_HEK293T_6H_X3_B10:L03|BRAF001_HEK293T_6H_X3_B10:L11|BRAF001_HEK293T_6H_X3_B10:L19
CN99	HEK293T	JMJD6	BRD-A19037878	trichostatin-a	trt_cp	500 nM	6 h	GSE92742	BRAF001_HEK293T_6H:BRD-A19037878-001-01-5:0.625	BRAF001_HEK293T_6H_X1_B10:L03|BRAF001_HEK293T_6H_X1_B10:L11|BRAF001_HEK293T_6H_X1_B10:L19|BRAF001_HEK293T_6H_X2_B10:L03|BRAF001_HEK293T_6H_X2_B10:L11|BRAF001_HEK293T_6H_X2_B10:L19|BRAF001_HEK293T_6H_X3_B10:L03|BRAF001_HEK293T_6H_X3_B10:L11|BRAF001_HEK293T_6H_X3_B10:L19
CN100	HEK293T	PHF8	BRD-A19037878	trichostatin-a	trt_cp	500 nM	6 h	GSE92742	BRAF001_HEK293T_6H:BRD-A19037878-001-01-5:0.625	BRAF001_HEK293T_6H_X1_B10:L03|BRAF001_HEK293T_6H_X1_B10:L11|BRAF001_HEK293T_6H_X1_B10:L19|BRAF001_HEK293T_6H_X2_B10:L03|BRAF001_HEK293T_6H_X2_B10:L11|BRAF001_HEK293T_6H_X2_B10:L19|BRAF001_HEK293T_6H_X3_B10:L03|BRAF001_HEK293T_6H_X3_B10:L11|BRAF001_HEK293T_6H_X3_B10:L19
CN101	HEK293T	OGT	BRD-K81418486	vorinostat	trt_cp	10 uM	6 h	GSE92742	BRAF001_HEK293T_6H:BRD-K81418486-001-15-2:10	BRAF001_HEK293T_6H_X1_B10:E05|BRAF001_HEK293T_6H_X1_B10:E13|BRAF001_HEK293T_6H_X1_B10:E21|BRAF001_HEK293T_6H_X2_B10:E05|BRAF001_HEK293T_6H_X2_B10:E13|BRAF001_HEK293T_6H_X2_B10:E21|BRAF001_HEK293T_6H_X3_B10:E05|BRAF001_HEK293T_6H_X3_B10:E13|BRAF001_HEK293T_6H_X3_B10:E21
CN102	VCAP	HDAC1	BRD-K11927976	ER-27319	trt_cp	10 uM	24 h	GSE92742	CPC001_VCAP_24H:BRD-K11927976-050-01-1:10	CPC001_VCAP_24H_X4_F1B5_DUO52HI53LO:H16
CN103	VCAP	HDAC1	BRD-K84595254	strophanthidin	trt_cp	10 uM	24 h	GSE92742	CPC001_VCAP_24H:BRD-K84595254-001-03-0:10	CPC001_VCAP_24H_X3_B3_DUO52HI53LO:A13|CPC001_VCAP_24H_X4_F1B5_DUO52HI53LO:A13|CPC001_VCAP_24H_X5_F2B4_DUO52HI53LO:A13
CN104	PC3	JUND	BRD-K91370081	anisomycin	trt_cp	10 uM	24 h	GSE92742	CPC002_PC3_24H:BRD-K91370081-001-10-3:10	CPC002_PC3_24H_X1_B3_DUO52HI53LO:B08|CPC002_PC3_24H_X4_B4_DUO52HI53LO:B08|CPC002_PC3_24H_X5_F1B5_DUO52HI53LO:B08
CN105	VCAP	RUNX1	BRD-A00758722	noretynodrel	trt_cp	10 uM	24 h	GSE92742	CPC002_VCAP_24H:BRD-A00758722-001-03-1:10	CPC002_VCAP_24H_X1_B3_DUO52HI53LO:O07|CPC002_VCAP_24H_X2_B3_DUO52HI53LO:O07|CPC002_VCAP_24H_X3_B3_DUO52HI53LO:O07
CN106	VCAP	HDAC1	BRD-A42649439	triciribine	trt_cp	10 uM	24 h	GSE92742	CPC002_VCAP_24H:BRD-A42649439-001-02-8:10	CPC002_VCAP_24H_X1_B3_DUO52HI53LO:J07|CPC002_VCAP_24H_X2_B3_DUO52HI53LO:J07|CPC002_VCAP_24H_X3_B3_DUO52HI53LO:J07
CN107	VCAP	ERF	BRD-K60230970	MG-132	trt_cp	10 uM	24 h	GSE92742	CPC002_VCAP_24H:BRD-K60230970-001-04-3:10	CPC002_VCAP_24H_X1_B3_DUO52HI53LO:B09|CPC002_VCAP_24H_X2_B3_DUO52HI53LO:B09|CPC002_VCAP_24H_X3_B3_DUO52HI53LO:B09
CN108	VCAP	HDAC1	BRD-A30437061	camptothecin	trt_cp	10 uM	6 h	GSE92742	CPC002_VCAP_6H:BRD-A30437061-001-02-7:10	CPC002_VCAP_6H_X1_F1B5_DUO52HI53LO:J12|CPC002_VCAP_6H_X2_F1B5_DUO52HI53LO:J12
CN109	VCAP	ASH2L	BRD-K60487568	SU-4312	trt_cp	10 uM	6 h	GSE92742	CPC002_VCAP_6H:BRD-K60487568-001-01-3:10	CPC002_VCAP_6H_X1_F1B5_DUO52HI53LO:N24|CPC002_VCAP_6H_X2_F1B5_DUO52HI53LO:N24|CPC002_VCAP_6H_X4_B5_DUO52HI53LO:N24|CPC002_VCAP_6H_X5_B5_DUO52HI53LO:N24
CN110	VCAP	BRD3	BRD-K60487568	SU-4312	trt_cp	10 uM	6 h	GSE92742	CPC002_VCAP_6H:BRD-K60487568-001-01-3:10	CPC002_VCAP_6H_X1_F1B5_DUO52HI53LO:N24|CPC002_VCAP_6H_X2_F1B5_DUO52HI53LO:N24|CPC002_VCAP_6H_X4_B5_DUO52HI53LO:N24|CPC002_VCAP_6H_X5_B5_DUO52HI53LO:N24
CN111	VCAP	HDAC1	BRD-K98157055	SIB-1757	trt_cp	10 uM	6 h	GSE92742	CPC002_VCAP_6H:BRD-K98157055-001-04-2:10	CPC002_VCAP_6H_X1_F1B5_DUO52HI53LO:N22|CPC002_VCAP_6H_X2_F1B5_DUO52HI53LO:N22|CPC002_VCAP_6H_X4_B5_DUO52HI53LO:N22|CPC002_VCAP_6H_X5_B5_DUO52HI53LO:N22
CN112	PC3	ETV4	BRD-K36007650	puromycin	trt_cp	10 uM	24 h	GSE92742	CPC003_PC3_24H:BRD-K36007650-300-02-3:10	CPC003_PC3_24H_X3_B3_DUO52HI53LO:D11|CPC003_PC3_24H_X4_F1B5_DUO52HI53LO:D11|CPC003_PC3_24H_X5_B5_DUO52HI53LO:D11
CN113	HEPG2	TCF7L2	BRD-A06352508	SB-218078	trt_cp	10 uM	6 h	GSE92742	CPC004_HEPG2_6H:BRD-A06352508-001-02-9:10	CPC004_HEPG2_6H_X1_B5_DUO52HI53LO:A14|CPC004_HEPG2_6H_X2_F1B5_DUO52HI53LO:A14|CPC004_HEPG2_6H_X3.L2_F2B5_DUO52HI53LO:A14
CN114	HEPG2	DNMT3B	BRD-A52530684	doxorubicin	trt_cp	10 uM	6 h	GSE92742	CPC004_HEPG2_6H:BRD-A52530684-001-01-1:10	CPC004_HEPG2_6H_X1_B5_DUO52HI53LO:K11|CPC004_HEPG2_6H_X2_F1B5_DUO52HI53LO:K11|CPC004_HEPG2_6H_X3.L2_F2B5_DUO52HI53LO:K11
CN115	HEPG2	NRF1	BRD-A52530684	doxorubicin	trt_cp	10 uM	6 h	GSE92742	CPC004_HEPG2_6H:BRD-A52530684-001-01-1:10	CPC004_HEPG2_6H_X1_B5_DUO52HI53LO:K11|CPC004_HEPG2_6H_X2_F1B5_DUO52HI53LO:K11|CPC004_HEPG2_6H_X3.L2_F2B5_DUO52HI53LO:K11
CN116	HEPG2	SREBF1	BRD-A52530684	doxorubicin	trt_cp	10 uM	6 h	GSE92742	CPC004_HEPG2_6H:BRD-A52530684-001-01-1:10	CPC004_HEPG2_6H_X1_B5_DUO52HI53LO:K11|CPC004_HEPG2_6H_X2_F1B5_DUO52HI53LO:K11|CPC004_HEPG2_6H_X3.L2_F2B5_DUO52HI53LO:K11
CN117	HEPG2	NRF1	BRD-K06543683	bisindolylmaleimide-ix	trt_cp	10 uM	6 h	GSE92742	CPC004_HEPG2_6H:BRD-K06543683-066-01-3:10	CPC004_HEPG2_6H_X1_B5_DUO52HI53LO:A20|CPC004_HEPG2_6H_X2_F1B5_DUO52HI53LO:A20|CPC004_HEPG2_6H_X3.L2_F2B5_DUO52HI53LO:A20
CN118	HEPG2	SRSF3	BRD-K06543683	bisindolylmaleimide-ix	trt_cp	10 uM	6 h	GSE92742	CPC004_HEPG2_6H:BRD-K06543683-066-01-3:10	CPC004_HEPG2_6H_X1_B5_DUO52HI53LO:A20|CPC004_HEPG2_6H_X2_F1B5_DUO52HI53LO:A20|CPC004_HEPG2_6H_X3.L2_F2B5_DUO52HI53LO:A20
CN119	HEPG2	ATF3	BRD-K06543683	bisindolylmaleimide-ix	trt_cp	10 uM	6 h	GSE92742	CPC004_HEPG2_6H:BRD-K06543683-066-01-3:10	CPC004_HEPG2_6H_X1_B5_DUO52HI53LO:A20|CPC004_HEPG2_6H_X2_F1B5_DUO52HI53LO:A20|CPC004_HEPG2_6H_X3.L2_F2B5_DUO52HI53LO:A20
CN120	HEPG2	RUVBL1	BRD-K17561142	amiodarone	trt_cp	10 uM	6 h	GSE92742	CPC004_HEPG2_6H:BRD-K17561142-003-16-8:10	CPC004_HEPG2_6H_X1_B5_DUO52HI53LO:E22|CPC004_HEPG2_6H_X2_F1B5_DUO52HI53LO:E22|CPC004_HEPG2_6H_X3.L2_F2B5_DUO52HI53LO:E22
CN121	HEPG2	BRCA1	BRD-K31542390	mycophenolic-acid	trt_cp	10 uM	6 h	GSE92742	CPC004_HEPG2_6H:BRD-K31542390-001-01-5:10	CPC004_HEPG2_6H_X1_B5_DUO52HI53LO:I19|CPC004_HEPG2_6H_X2_F1B5_DUO52HI53LO:I19|CPC004_HEPG2_6H_X3.L2_F2B5_DUO52HI53LO:I19
CN122	HEPG2	NFIL3	BRD-K43389675	daunorubicin	trt_cp	10 uM	6 h	GSE92742	CPC004_HEPG2_6H:BRD-K43389675-001-01-3:10	CPC004_HEPG2_6H_X1_B5_DUO52HI53LO:E07|CPC004_HEPG2_6H_X2_F1B5_DUO52HI53LO:E07|CPC004_HEPG2_6H_X3.L2_F2B5_DUO52HI53LO:E07
CN123	HEPG2	ATF3	BRD-K43389675	daunorubicin	trt_cp	10 uM	6 h	GSE92742	CPC004_HEPG2_6H:BRD-K43389675-001-01-3:10	CPC004_HEPG2_6H_X1_B5_DUO52HI53LO:E07|CPC004_HEPG2_6H_X2_F1B5_DUO52HI53LO:E07|CPC004_HEPG2_6H_X3.L2_F2B5_DUO52HI53LO:E07
CN124	HEPG2	DNMT3B	BRD-K99621550	tubocurarine	trt_cp	10 uM	6 h	GSE92742	CPC004_HEPG2_6H:BRD-K99621550-003-03-4:10	CPC004_HEPG2_6H_X1_B5_DUO52HI53LO:I18|CPC004_HEPG2_6H_X2_F1B5_DUO52HI53LO:I18|CPC004_HEPG2_6H_X3.L2_F2B5_DUO52HI53LO:I18
CN125	MCF7	ZNF592	BRD-A19037878	trichostatin-a	trt_cp	10 uM	6 h	GSE92742	CPC004_MCF7_6H:BRD-A19037878:10	CPC004_MCF7_6H_X1_B3_DUO52HI53LO:B03|CPC004_MCF7_6H_X2_B3_DUO52HI53LO:B03|CPC004_MCF7_6H_X4_F1B5_DUO52HI53LO:B03|CPC004_MCF7_6H_X5_F1B5_DUO52HI53LO:B03
CN126	MCF7	BRD4	BRD-A19195498	trimipramine	trt_cp	10 uM	6 h	GSE92742	CPC004_MCF7_6H:BRD-A19195498-050-09-1:10	CPC004_MCF7_6H_X1_B3_DUO52HI53LO:I02|CPC004_MCF7_6H_X2_B3_DUO52HI53LO:I02|CPC004_MCF7_6H_X4_F1B5_DUO52HI53LO:I02|CPC004_MCF7_6H_X5_F1B5_DUO52HI53LO:I02
CN127	MCF7	RARA	BRD-A25687296	emetine	trt_cp	10 uM	6 h	GSE92742	CPC004_MCF7_6H:BRD-A25687296-300-03-5:10	CPC004_MCF7_6H_X1_B3_DUO52HI53LO:I05|CPC004_MCF7_6H_X2_B3_DUO52HI53LO:I05|CPC004_MCF7_6H_X4_F1B5_DUO52HI53LO:I05|CPC004_MCF7_6H_X5_F1B5_DUO52HI53LO:I05
CN128	MCF7	TAF1	BRD-A25687296	emetine	trt_cp	10 uM	6 h	GSE92742	CPC004_MCF7_6H:BRD-A25687296-300-03-5:10	CPC004_MCF7_6H_X1_B3_DUO52HI53LO:I05|CPC004_MCF7_6H_X2_B3_DUO52HI53LO:I05|CPC004_MCF7_6H_X4_F1B5_DUO52HI53LO:I05|CPC004_MCF7_6H_X5_F1B5_DUO52HI53LO:I05
CN129	MCF7	ELK1	BRD-A25687296	emetine	trt_cp	10 uM	6 h	GSE92742	CPC004_MCF7_6H:BRD-A25687296-300-03-5:10	CPC004_MCF7_6H_X1_B3_DUO52HI53LO:I05|CPC004_MCF7_6H_X2_B3_DUO52HI53LO:I05|CPC004_MCF7_6H_X4_F1B5_DUO52HI53LO:I05|CPC004_MCF7_6H_X5_F1B5_DUO52HI53LO:I05
CN130	MCF7	HCFC1	BRD-A25687296	emetine	trt_cp	10 uM	6 h	GSE92742	CPC004_MCF7_6H:BRD-A25687296-300-03-5:10	CPC004_MCF7_6H_X1_B3_DUO52HI53LO:I05|CPC004_MCF7_6H_X2_B3_DUO52HI53LO:I05|CPC004_MCF7_6H_X4_F1B5_DUO52HI53LO:I05|CPC004_MCF7_6H_X5_F1B5_DUO52HI53LO:I05
CN131	MCF7	CHD1	BRD-A52530684	doxorubicin	trt_cp	10 uM	6 h	GSE92742	CPC004_MCF7_6H:BRD-A52530684-001-01-1:10	CPC004_MCF7_6H_X1_B3_DUO52HI53LO:K11|CPC004_MCF7_6H_X2_B3_DUO52HI53LO:K11|CPC004_MCF7_6H_X4_F1B5_DUO52HI53LO:K11|CPC004_MCF7_6H_X5_F1B5_DUO52HI53LO:K11
CN132	MCF7	JUND	BRD-A52530684	doxorubicin	trt_cp	10 uM	6 h	GSE92742	CPC004_MCF7_6H:BRD-A52530684-001-01-1:10	CPC004_MCF7_6H_X1_B3_DUO52HI53LO:K11|CPC004_MCF7_6H_X2_B3_DUO52HI53LO:K11|CPC004_MCF7_6H_X4_F1B5_DUO52HI53LO:K11|CPC004_MCF7_6H_X5_F1B5_DUO52HI53LO:K11
CN133	MCF7	ZBTB40	BRD-A52530684	doxorubicin	trt_cp	10 uM	6 h	GSE92742	CPC004_MCF7_6H:BRD-A52530684-001-01-1:10	CPC004_MCF7_6H_X1_B3_DUO52HI53LO:K11|CPC004_MCF7_6H_X2_B3_DUO52HI53LO:K11|CPC004_MCF7_6H_X4_F1B5_DUO52HI53LO:K11|CPC004_MCF7_6H_X5_F1B5_DUO52HI53LO:K11
CN134	MCF7	WDHD1	BRD-A52530684	doxorubicin	trt_cp	10 uM	6 h	GSE92742	CPC004_MCF7_6H:BRD-A52530684-001-01-1:10	CPC004_MCF7_6H_X1_B3_DUO52HI53LO:K11|CPC004_MCF7_6H_X2_B3_DUO52HI53LO:K11|CPC004_MCF7_6H_X4_F1B5_DUO52HI53LO:K11|CPC004_MCF7_6H_X5_F1B5_DUO52HI53LO:K11
CN135	MCF7	NCAPG	BRD-A52530684	doxorubicin	trt_cp	10 uM	6 h	GSE92742	CPC004_MCF7_6H:BRD-A52530684-001-01-1:10	CPC004_MCF7_6H_X1_B3_DUO52HI53LO:K11|CPC004_MCF7_6H_X2_B3_DUO52HI53LO:K11|CPC004_MCF7_6H_X4_F1B5_DUO52HI53LO:K11|CPC004_MCF7_6H_X5_F1B5_DUO52HI53LO:K11
CN136	MCF7	PAF1	BRD-A52530684	doxorubicin	trt_cp	10 uM	6 h	GSE92742	CPC004_MCF7_6H:BRD-A52530684-001-01-1:10	CPC004_MCF7_6H_X1_B3_DUO52HI53LO:K11|CPC004_MCF7_6H_X2_B3_DUO52HI53LO:K11|CPC004_MCF7_6H_X4_F1B5_DUO52HI53LO:K11|CPC004_MCF7_6H_X5_F1B5_DUO52HI53LO:K11
CN137	MCF7	NIPBL	BRD-A52530684	doxorubicin	trt_cp	10 uM	6 h	GSE92742	CPC004_MCF7_6H:BRD-A52530684-001-01-1:10	CPC004_MCF7_6H_X1_B3_DUO52HI53LO:K11|CPC004_MCF7_6H_X2_B3_DUO52HI53LO:K11|CPC004_MCF7_6H_X4_F1B5_DUO52HI53LO:K11|CPC004_MCF7_6H_X5_F1B5_DUO52HI53LO:K11
CN138	MCF7	ZNF217	BRD-A77291778	cyclopentolate	trt_cp	10 uM	6 h	GSE92742	CPC004_MCF7_6H:BRD-A77291778-003-15-4:10	CPC004_MCF7_6H_X1_B3_DUO52HI53LO:C21|CPC004_MCF7_6H_X2_B3_DUO52HI53LO:C21|CPC004_MCF7_6H_X4_F1B5_DUO52HI53LO:C21|CPC004_MCF7_6H_X5_F1B5_DUO52HI53LO:C21
CN139	MCF7	BRD4	BRD-A89175223	bisoprolol	trt_cp	10 uM	6 h	GSE92742	CPC004_MCF7_6H:BRD-A89175223-051-05-6:10	CPC004_MCF7_6H_X1_B3_DUO52HI53LO:N05|CPC004_MCF7_6H_X2_B3_DUO52HI53LO:N05|CPC004_MCF7_6H_X4_F1B5_DUO52HI53LO:N05|CPC004_MCF7_6H_X5_F1B5_DUO52HI53LO:N05
CN140	MCF7	NRF1	BRD-K04548931	epirubicin	trt_cp	10 uM	6 h	GSE92742	CPC004_MCF7_6H:BRD-K04548931-003-05-8:10	CPC004_MCF7_6H_X1_B3_DUO52HI53LO:N07|CPC004_MCF7_6H_X2_B3_DUO52HI53LO:N07|CPC004_MCF7_6H_X4_F1B5_DUO52HI53LO:N07|CPC004_MCF7_6H_X5_F1B5_DUO52HI53LO:N07
CN141	MCF7	CHD1	BRD-K04548931	epirubicin	trt_cp	10 uM	6 h	GSE92742	CPC004_MCF7_6H:BRD-K04548931-003-05-8:10	CPC004_MCF7_6H_X1_B3_DUO52HI53LO:N07|CPC004_MCF7_6H_X2_B3_DUO52HI53LO:N07|CPC004_MCF7_6H_X4_F1B5_DUO52HI53LO:N07|CPC004_MCF7_6H_X5_F1B5_DUO52HI53LO:N07
CN142	MCF7	NCAPG	BRD-K04548931	epirubicin	trt_cp	10 uM	6 h	GSE92742	CPC004_MCF7_6H:BRD-K04548931-003-05-8:10	CPC004_MCF7_6H_X1_B3_DUO52HI53LO:N07|CPC004_MCF7_6H_X2_B3_DUO52HI53LO:N07|CPC004_MCF7_6H_X4_F1B5_DUO52HI53LO:N07|CPC004_MCF7_6H_X5_F1B5_DUO52HI53LO:N07
CN143	MCF7	ZBTB40	BRD-K04548931	epirubicin	trt_cp	10 uM	6 h	GSE92742	CPC004_MCF7_6H:BRD-K04548931-003-05-8:10	CPC004_MCF7_6H_X1_B3_DUO52HI53LO:N07|CPC004_MCF7_6H_X2_B3_DUO52HI53LO:N07|CPC004_MCF7_6H_X4_F1B5_DUO52HI53LO:N07|CPC004_MCF7_6H_X5_F1B5_DUO52HI53LO:N07
CN144	MCF7	CHD1	BRD-K06543683	bisindolylmaleimide-ix	trt_cp	10 uM	6 h	GSE92742	CPC004_MCF7_6H:BRD-K06543683-066-01-3:10	CPC004_MCF7_6H_X1_B3_DUO52HI53LO:A20|CPC004_MCF7_6H_X2_B3_DUO52HI53LO:A20|CPC004_MCF7_6H_X5_F1B5_DUO52HI53LO:A20
CN145	MCF7	NRF1	BRD-K06543683	bisindolylmaleimide-ix	trt_cp	10 uM	6 h	GSE92742	CPC004_MCF7_6H:BRD-K06543683-066-01-3:10	CPC004_MCF7_6H_X1_B3_DUO52HI53LO:A20|CPC004_MCF7_6H_X2_B3_DUO52HI53LO:A20|CPC004_MCF7_6H_X5_F1B5_DUO52HI53LO:A20
CN146	MCF7	DPF2	BRD-K06543683	bisindolylmaleimide-ix	trt_cp	10 uM	6 h	GSE92742	CPC004_MCF7_6H:BRD-K06543683-066-01-3:10	CPC004_MCF7_6H_X1_B3_DUO52HI53LO:A20|CPC004_MCF7_6H_X2_B3_DUO52HI53LO:A20|CPC004_MCF7_6H_X5_F1B5_DUO52HI53LO:A20
CN147	MCF7	TP53	BRD-K19227686	phenolphthalein	trt_cp	10 uM	6 h	GSE92742	CPC004_MCF7_6H:BRD-K19227686-001-12-9:10	CPC004_MCF7_6H_X1_B3_DUO52HI53LO:P03|CPC004_MCF7_6H_X4_F1B5_DUO52HI53LO:P03|CPC004_MCF7_6H_X5_F1B5_DUO52HI53LO:P03
CN148	MCF7	KLF10	BRD-K50660797	epicatechin-gallate-(-)	trt_cp	10 uM	6 h	GSE92742	CPC004_MCF7_6H:BRD-K50660797-001-03-6:10	CPC004_MCF7_6H_X1_B3_DUO52HI53LO:P06|CPC004_MCF7_6H_X2_B3_DUO52HI53LO:P06|CPC004_MCF7_6H_X4_F1B5_DUO52HI53LO:P06|CPC004_MCF7_6H_X5_F1B5_DUO52HI53LO:P06
CN149	MCF7	ZNF592	BRD-K54233340	dorsomorphin	trt_cp	10 uM	6 h	GSE92742	CPC004_MCF7_6H:BRD-K54233340-300-01-0:10	CPC004_MCF7_6H_X1_B3_DUO52HI53LO:O14|CPC004_MCF7_6H_X2_B3_DUO52HI53LO:O14|CPC004_MCF7_6H_X4_F1B5_DUO52HI53LO:O14|CPC004_MCF7_6H_X5_F1B5_DUO52HI53LO:O14
CN150	MCF7	KLF10	BRD-K82036761	sertraline	trt_cp	10 uM	6 h	GSE92742	CPC004_MCF7_6H:BRD-K82036761-003-07-0:10	CPC004_MCF7_6H_X1_B3_DUO52HI53LO:H13|CPC004_MCF7_6H_X2_B3_DUO52HI53LO:H13|CPC004_MCF7_6H_X4_F1B5_DUO52HI53LO:H13|CPC004_MCF7_6H_X5_F1B5_DUO52HI53LO:H13
CN151	PC3	JUND	BRD-K35960502	niclosamide	trt_cp	10 uM	24 h	GSE92742	CPC004_PC3_24H:BRD-K35960502-001-10-1:10	CPC004_PC3_24H_X1_B3_DUO52HI53LO:D12|CPC004_PC3_24H_X2_B3_DUO52HI53LO:D12|CPC004_PC3_24H_X3_B3_DUO52HI53LO:D12|CPC004_PC3_24H_X4_B4_DUO52HI53LO:D12|CPC004_PC3_24H_X5_B5_DUO52HI53LO:D12
CN152	PC3	JUND	BRD-K06543683	bisindolylmaleimide-ix	trt_cp	10 uM	6 h	GSE92742	CPC004_PC3_6H:BRD-K06543683-066-01-3:10	CPC004_PC3_6H_X1_B3_DUO52HI53LO:A20|CPC004_PC3_6H_X2_B3_DUO52HI53LO:A20|CPC004_PC3_6H_X3_B3_DUO52HI53LO:A20|CPC004_PC3_6H_X4_B4_DUO52HI53LO:A20|CPC004_PC3_6H_X5_F1B5_DUO52HI53LO:A20
CN153	VCAP	HDAC2	BRD-A27554692	altrenogest	trt_cp	10 uM	24 h	GSE92742	CPC004_VCAP_24H:BRD-A27554692-001-01-3:10	CPC004_VCAP_24H_X1_F1B5_DUO52HI53LO:N03|CPC004_VCAP_24H_X2_B5_DUO52HI53LO:N03|CPC004_VCAP_24H_X3_F1B5_DUO52HI53LO:N03|CPC004_VCAP_24H_X4.A2_F1B5_DUO52HI53LO:N03|CPC004_VCAP_24H_X4_F1B5_DUO52HI53LO:N03|CPC004_VCAP_24H_X5_B5_DUO52HI53LO:N03
CN154	VCAP	HDAC1	BRD-A52530684	doxorubicin	trt_cp	10 uM	24 h	GSE92742	CPC004_VCAP_24H:BRD-A52530684-001-01-1:10	CPC004_VCAP_24H_X4_F1B5_DUO52HI53LO:K11
CN155	VCAP	HDAC3	BRD-A52530684	doxorubicin	trt_cp	10 uM	24 h	GSE92742	CPC004_VCAP_24H:BRD-A52530684-001-01-1:10	CPC004_VCAP_24H_X4_F1B5_DUO52HI53LO:K11
CN156	VCAP	HDAC1	BRD-A69636825	diltiazem	trt_cp	10 uM	24 h	GSE92742	CPC004_VCAP_24H:BRD-A69636825-003-03-9:10	CPC004_VCAP_24H_X1_F1B5_DUO52HI53LO:D01|CPC004_VCAP_24H_X2_B5_DUO52HI53LO:D01|CPC004_VCAP_24H_X3_F1B5_DUO52HI53LO:D01|CPC004_VCAP_24H_X4.A2_F1B5_DUO52HI53LO:D01|CPC004_VCAP_24H_X4_F1B5_DUO52HI53LO:D01|CPC004_VCAP_24H_X5_B5_DUO52HI53LO:D01
CN157	VCAP	HDAC1	BRD-K06543683	bisindolylmaleimide-ix	trt_cp	10 uM	24 h	GSE92742	CPC004_VCAP_24H:BRD-K06543683-066-01-3:10	CPC004_VCAP_24H_X4.A2_F1B5_DUO52HI53LO:A20
CN158	VCAP	HDAC1	BRD-K10995081	perphenazine	trt_cp	10 uM	24 h	GSE92742	CPC004_VCAP_24H:BRD-K10995081-001-15-4:10	CPC004_VCAP_24H_X1_F1B5_DUO52HI53LO:H16|CPC004_VCAP_24H_X2_B5_DUO52HI53LO:H16|CPC004_VCAP_24H_X3_F1B5_DUO52HI53LO:H16|CPC004_VCAP_24H_X4.A2_F1B5_DUO52HI53LO:H16|CPC004_VCAP_24H_X4_F1B5_DUO52HI53LO:H16|CPC004_VCAP_24H_X5_B5_DUO52HI53LO:H16
CN159	VCAP	HDAC2	BRD-K30867024	SB-216641	trt_cp	10 uM	24 h	GSE92742	CPC004_VCAP_24H:BRD-K30867024-003-01-7:10	CPC004_VCAP_24H_X2_B5_DUO52HI53LO:A06|CPC004_VCAP_24H_X3_F1B5_DUO52HI53LO:A06|CPC004_VCAP_24H_X4.A2_F1B5_DUO52HI53LO:A06|CPC004_VCAP_24H_X4_F1B5_DUO52HI53LO:A06|CPC004_VCAP_24H_X5_B5_DUO52HI53LO:A06
CN160	VCAP	HDAC1	BRD-K42098891	protriptyline	trt_cp	10 uM	24 h	GSE92742	CPC004_VCAP_24H:BRD-K42098891-003-13-0:10	CPC004_VCAP_24H_X1_F1B5_DUO52HI53LO:J02|CPC004_VCAP_24H_X2_B5_DUO52HI53LO:J02|CPC004_VCAP_24H_X3_F1B5_DUO52HI53LO:J02|CPC004_VCAP_24H_X4.A2_F1B5_DUO52HI53LO:J02|CPC004_VCAP_24H_X4_F1B5_DUO52HI53LO:J02|CPC004_VCAP_24H_X5_B5_DUO52HI53LO:J02
CN161	VCAP	HDAC1	BRD-K43389675	daunorubicin	trt_cp	10 uM	24 h	GSE92742	CPC004_VCAP_24H:BRD-K43389675-001-01-3:10	CPC004_VCAP_24H_X4_F1B5_DUO52HI53LO:E07
CN162	VCAP	HDAC3	BRD-K43389675	daunorubicin	trt_cp	10 uM	24 h	GSE92742	CPC004_VCAP_24H:BRD-K43389675-001-01-3:10	CPC004_VCAP_24H_X4_F1B5_DUO52HI53LO:E07
CN163	VCAP	ERF	BRD-K43389675	daunorubicin	trt_cp	10 uM	24 h	GSE92742	CPC004_VCAP_24H:BRD-K43389675-001-01-3:10	CPC004_VCAP_24H_X4_F1B5_DUO52HI53LO:E07
CN164	VCAP	HDAC1	BRD-K55468218	spiperone	trt_cp	10 uM	24 h	GSE92742	CPC004_VCAP_24H:BRD-K55468218-001-16-2:10	CPC004_VCAP_24H_X1_F1B5_DUO52HI53LO:E14|CPC004_VCAP_24H_X2_B5_DUO52HI53LO:E14|CPC004_VCAP_24H_X3_F1B5_DUO52HI53LO:E14|CPC004_VCAP_24H_X4.A2_F1B5_DUO52HI53LO:E14|CPC004_VCAP_24H_X4_F1B5_DUO52HI53LO:E14|CPC004_VCAP_24H_X5_B5_DUO52HI53LO:E14
CN165	VCAP	HDAC1	BRD-K60274257	dephostatin	trt_cp	10 uM	24 h	GSE92742	CPC004_VCAP_24H:BRD-K60274257-001-01-1:10	CPC004_VCAP_24H_X1_F1B5_DUO52HI53LO:A24|CPC004_VCAP_24H_X2_B5_DUO52HI53LO:A24|CPC004_VCAP_24H_X3_F1B5_DUO52HI53LO:A24|CPC004_VCAP_24H_X4.A2_F1B5_DUO52HI53LO:A24|CPC004_VCAP_24H_X4_F1B5_DUO52HI53LO:A24|CPC004_VCAP_24H_X5_B5_DUO52HI53LO:A24
CN166	VCAP	HDAC1	BRD-K78126613	menadione	trt_cp	10 uM	24 h	GSE92742	CPC004_VCAP_24H:BRD-K78126613-001-16-0:10	CPC004_VCAP_24H_X1_F1B5_DUO52HI53LO:G12|CPC004_VCAP_24H_X2_B5_DUO52HI53LO:G12|CPC004_VCAP_24H_X3_F1B5_DUO52HI53LO:G12|CPC004_VCAP_24H_X4.A2_F1B5_DUO52HI53LO:G12|CPC004_VCAP_24H_X4_F1B5_DUO52HI53LO:G12|CPC004_VCAP_24H_X5_B5_DUO52HI53LO:G12
CN167	VCAP	HDAC1	BRD-K80431395	triciribine	trt_cp	10 uM	24 h	GSE92742	CPC004_VCAP_24H:BRD-K80431395-001-02-4:10	CPC004_VCAP_24H_X1_F1B5_DUO52HI53LO:O05|CPC004_VCAP_24H_X2_B5_DUO52HI53LO:O05|CPC004_VCAP_24H_X3_F1B5_DUO52HI53LO:O05|CPC004_VCAP_24H_X4.A2_F1B5_DUO52HI53LO:O05|CPC004_VCAP_24H_X4_F1B5_DUO52HI53LO:O05|CPC004_VCAP_24H_X5_B5_DUO52HI53LO:O05
CN168	VCAP	ASH2L	BRD-K82941592	rosuvastatin	trt_cp	10 uM	24 h	GSE92742	CPC004_VCAP_24H:BRD-K82941592-238-02-9:10	CPC004_VCAP_24H_X1_F1B5_DUO52HI53LO:H05|CPC004_VCAP_24H_X2_B5_DUO52HI53LO:H05|CPC004_VCAP_24H_X3_F1B5_DUO52HI53LO:H05|CPC004_VCAP_24H_X4.A2_F1B5_DUO52HI53LO:H05|CPC004_VCAP_24H_X4_F1B5_DUO52HI53LO:H05|CPC004_VCAP_24H_X5_B5_DUO52HI53LO:H05
CN169	VCAP	HDAC1	BRD-A52530684	doxorubicin	trt_cp	10 uM	6 h	GSE92742	CPC004_VCAP_6H:BRD-A52530684-001-01-1:10	CPC004_VCAP_6H_X5_B5_DUO52HI53LO:K11
CN170	VCAP	HDAC1	BRD-K14920963	erythrosine	trt_cp	10 uM	6 h	GSE92742	CPC004_VCAP_6H:BRD-K14920963-304-01-9:10	CPC004_VCAP_6H_X1_B5_DUO52HI53LO:N21|CPC004_VCAP_6H_X5_B5_DUO52HI53LO:N21
CN171	A375	SP1	BRD-A08003242	rhodomyrtoxin-b	trt_cp	10 uM	24 h	GSE92742	CPC005_A375_24H:BRD-A08003242-001-02-7:10	CPC005_A375_24H_X1_B3_DUO52HI53LO:N11|CPC005_A375_24H_X2_B3_DUO52HI53LO:N11|CPC005_A375_24H_X3_B3_DUO52HI53LO:N11
CN172	A375	SP1	BRD-A47513740	calyculin	trt_cp	10 uM	24 h	GSE92742	CPC005_A375_24H:BRD-A47513740-001-02-5:10	CPC005_A375_24H_X1_B3_DUO52HI53LO:E18|CPC005_A375_24H_X2_B3_DUO52HI53LO:E18|CPC005_A375_24H_X3_B3_DUO52HI53LO:E18
CN173	A375	SP1	BRD-A72711497	lasalocid	trt_cp	10 uM	24 h	GSE92742	CPC005_A375_24H:BRD-A72711497-236-02-0:10	CPC005_A375_24H_X1_B3_DUO52HI53LO:O24|CPC005_A375_24H_X2_B3_DUO52HI53LO:O24|CPC005_A375_24H_X3_B3_DUO52HI53LO:O24
CN174	A375	SP1	BRD-A72711497	lasalocid	trt_cp	10 uM	24 h	GSE92742	CPC005_A375_24H:BRD-A72711497-236-02-0:10	CPC005_A375_24H_X1_B3_DUO52HI53LO:O24|CPC005_A375_24H_X2_B3_DUO52HI53LO:O24|CPC005_A375_24H_X3_B3_DUO52HI53LO:O24
CN175	A375	MED1	BRD-A76941896	doxorubicin	trt_cp	10 uM	24 h	GSE92742	CPC005_A375_24H:BRD-A76941896-003-02-0:10	CPC005_A375_24H_X2_B3_DUO52HI53LO:G02
CN176	A375	SP1	BRD-A76941896	doxorubicin	trt_cp	10 uM	24 h	GSE92742	CPC005_A375_24H:BRD-A76941896-003-02-0:10	CPC005_A375_24H_X2_B3_DUO52HI53LO:G02
CN177	A375	SP1	BRD-K69023402	thapsigargin	trt_cp	10 uM	24 h	GSE92742	CPC005_A375_24H:BRD-K69023402-001-02-5:10	CPC005_A375_24H_X1_B3_DUO52HI53LO:L20|CPC005_A375_24H_X2_B3_DUO52HI53LO:L20|CPC005_A375_24H_X3_B3_DUO52HI53LO:L20
CN178	A375	SP1	BRD-K78599730	manumycin-a	trt_cp	10 uM	24 h	GSE92742	CPC005_A375_24H:BRD-K78599730-001-03-4:10	CPC005_A375_24H_X1_B3_DUO52HI53LO:O09|CPC005_A375_24H_X2_B3_DUO52HI53LO:O09
CN179	A375	SP1	BRD-K81418486	vorinostat	trt_cp	10 uM	6 h	GSE92742	CPC005_A375_6H:BRD-K81418486:10	CPC005_A375_6H_X1_B3_DUO52HI53LO:B04|CPC005_A375_6H_X2_B3_DUO52HI53LO:B04|CPC005_A375_6H_X3_B3_DUO52HI53LO:B04
CN180	A549	ETS1	BRD-A47513740	calyculin	trt_cp	10 uM	24 h	GSE92742	CPC005_A549_24H:BRD-A47513740-001-02-5:10	CPC005_A549_24H_X1_B3_DUO52HI53LO:E18|CPC005_A549_24H_X2_B3_DUO52HI53LO:E18|CPC005_A549_24H_X3_B3_DUO52HI53LO:E18
CN181	A549	PTPN11	BRD-A78360835	cercosporin	trt_cp	10 uM	24 h	GSE92742	CPC005_A549_24H:BRD-A78360835-001-01-1:10	CPC005_A549_24H_X1_B3_DUO52HI53LO:N06|CPC005_A549_24H_X2_B3_DUO52HI53LO:N06|CPC005_A549_24H_X3_B3_DUO52HI53LO:N06
CN182	A549	TAF1	BRD-A78360835	cercosporin	trt_cp	10 uM	24 h	GSE92742	CPC005_A549_24H:BRD-A78360835-001-01-1:10	CPC005_A549_24H_X1_B3_DUO52HI53LO:N06|CPC005_A549_24H_X2_B3_DUO52HI53LO:N06|CPC005_A549_24H_X3_B3_DUO52HI53LO:N06
CN183	A549	MED1	BRD-A19037878	trichostatin-a	trt_cp	10 uM	6 h	GSE92742	CPC005_A549_6H:BRD-A19037878:10	CPC005_A549_6H_X1_B3_DUO52HI53LO:B03|CPC005_A549_6H_X2_B3_DUO52HI53LO:B03|CPC005_A549_6H_X3_B3_DUO52HI53LO:B03
CN184	A549	ETS1	BRD-A52660433	tetrindole	trt_cp	10 uM	6 h	GSE92742	CPC005_A549_6H:BRD-A52660433-066-01-3:10	CPC005_A549_6H_X1_B3_DUO52HI53LO:E22|CPC005_A549_6H_X2_B3_DUO52HI53LO:E22
CN185	A549	SMAD3	BRD-K21680192	mitoxantrone	trt_cp	10 uM	6 h	GSE92742	CPC005_A549_6H:BRD-K21680192-300-06-0:10	CPC005_A549_6H_X1_B3_DUO52HI53LO:O13|CPC005_A549_6H_X2_B3_DUO52HI53LO:O13|CPC005_A549_6H_X3_B3_DUO52HI53LO:O13
CN186	A549	PTPN11	BRD-K21680192	mitoxantrone	trt_cp	10 uM	6 h	GSE92742	CPC005_A549_6H:BRD-K21680192-300-06-0:10	CPC005_A549_6H_X1_B3_DUO52HI53LO:O13|CPC005_A549_6H_X2_B3_DUO52HI53LO:O13|CPC005_A549_6H_X3_B3_DUO52HI53LO:O13
CN187	A549	BHLHE40	BRD-K47150025	KI-8751	trt_cp	10 uM	6 h	GSE92742	CPC005_A549_6H:BRD-K47150025-001-01-2:10	CPC005_A549_6H_X1_B3_DUO52HI53LO:M19|CPC005_A549_6H_X2_B3_DUO52HI53LO:M19|CPC005_A549_6H_X3_B3_DUO52HI53LO:M19
CN188	MCF7	GABPA	BRD-A45333398	periplocymarin	trt_cp	10 uM	24 h	GSE92742	CPC005_MCF7_24H:BRD-A45333398-001-01-7:10	CPC005_MCF7_24H_X1_B4_DUO52HI53LO:N03|CPC005_MCF7_24H_X2_B4_DUO52HI53LO:N03|CPC005_MCF7_24H_X3_B4_DUO52HI53LO:N03|CPC005_MCF7_24H_X4_B5_DUO52HI53LO:N03|CPC005_MCF7_24H_X5_F2B4_DUO52HI53LO:N03
CN189	MCF7	ELK1	BRD-A65280694	molindone	trt_cp	10 uM	24 h	GSE92742	CPC005_MCF7_24H:BRD-A65280694-003-03-8:10	CPC005_MCF7_24H_X1_B4_DUO52HI53LO:O10|CPC005_MCF7_24H_X2_B4_DUO52HI53LO:O10|CPC005_MCF7_24H_X3_B4_DUO52HI53LO:O10|CPC005_MCF7_24H_X4_B5_DUO52HI53LO:O10|CPC005_MCF7_24H_X5_F2B4_DUO52HI53LO:O10
CN190	MCF7	RUNX1	BRD-A55484088	BNTX	trt_cp	10 uM	6 h	GSE92742	CPC005_MCF7_6H:BRD-A55484088-050-01-7:10	CPC005_MCF7_6H_X1_B3_DUO52HI53LO:N24|CPC005_MCF7_6H_X2_B3_DUO52HI53LO:N24|CPC005_MCF7_6H_X2_F1B3_DUO52HI53LO:N24|CPC005_MCF7_6H_X3_B3_DUO52HI53LO:N24|CPC005_MCF7_6H_X5_F1B5_DUO52HI53LO:N24
CN191	MCF7	SPDEF	BRD-A76941896	doxorubicin	trt_cp	10 uM	6 h	GSE92742	CPC005_MCF7_6H:BRD-A76941896-003-02-0:10	CPC005_MCF7_6H_X1_B3_DUO52HI53LO:G02|CPC005_MCF7_6H_X2_B3_DUO52HI53LO:G02|CPC005_MCF7_6H_X2_F1B3_DUO52HI53LO:G02|CPC005_MCF7_6H_X3_B3_DUO52HI53LO:G02|CPC005_MCF7_6H_X5_F1B5_DUO52HI53LO:G02
CN192	MCF7	NRF1	BRD-A76941896	doxorubicin	trt_cp	10 uM	6 h	GSE92742	CPC005_MCF7_6H:BRD-A76941896-003-02-0:10	CPC005_MCF7_6H_X1_B3_DUO52HI53LO:G02|CPC005_MCF7_6H_X2_B3_DUO52HI53LO:G02|CPC005_MCF7_6H_X2_F1B3_DUO52HI53LO:G02|CPC005_MCF7_6H_X3_B3_DUO52HI53LO:G02|CPC005_MCF7_6H_X5_F1B5_DUO52HI53LO:G02
CN193	MCF7	ZBTB11	BRD-A76941896	doxorubicin	trt_cp	10 uM	6 h	GSE92742	CPC005_MCF7_6H:BRD-A76941896-003-02-0:10	CPC005_MCF7_6H_X1_B3_DUO52HI53LO:G02|CPC005_MCF7_6H_X2_B3_DUO52HI53LO:G02|CPC005_MCF7_6H_X2_F1B3_DUO52HI53LO:G02|CPC005_MCF7_6H_X3_B3_DUO52HI53LO:G02|CPC005_MCF7_6H_X5_F1B5_DUO52HI53LO:G02
CN194	MCF7	KLF10	BRD-A76941896	doxorubicin	trt_cp	10 uM	6 h	GSE92742	CPC005_MCF7_6H:BRD-A76941896-003-02-0:10	CPC005_MCF7_6H_X1_B3_DUO52HI53LO:G02|CPC005_MCF7_6H_X2_B3_DUO52HI53LO:G02|CPC005_MCF7_6H_X2_F1B3_DUO52HI53LO:G02|CPC005_MCF7_6H_X3_B3_DUO52HI53LO:G02|CPC005_MCF7_6H_X5_F1B5_DUO52HI53LO:G02
CN195	MCF7	NCAPG	BRD-K21680192	mitoxantrone	trt_cp	10 uM	6 h	GSE92742	CPC005_MCF7_6H:BRD-K21680192-300-06-0:10	CPC005_MCF7_6H_X1_B3_DUO52HI53LO:O13|CPC005_MCF7_6H_X2_B3_DUO52HI53LO:O13|CPC005_MCF7_6H_X2_F1B3_DUO52HI53LO:O13|CPC005_MCF7_6H_X3_B3_DUO52HI53LO:O13|CPC005_MCF7_6H_X5_F1B5_DUO52HI53LO:O13
CN196	MCF7	NRF1	BRD-K21680192	mitoxantrone	trt_cp	10 uM	6 h	GSE92742	CPC005_MCF7_6H:BRD-K21680192-300-06-0:10	CPC005_MCF7_6H_X1_B3_DUO52HI53LO:O13|CPC005_MCF7_6H_X2_B3_DUO52HI53LO:O13|CPC005_MCF7_6H_X2_F1B3_DUO52HI53LO:O13|CPC005_MCF7_6H_X3_B3_DUO52HI53LO:O13|CPC005_MCF7_6H_X5_F1B5_DUO52HI53LO:O13
CN197	MCF7	MEN1	BRD-K21680192	mitoxantrone	trt_cp	10 uM	6 h	GSE92742	CPC005_MCF7_6H:BRD-K21680192-300-06-0:10	CPC005_MCF7_6H_X1_B3_DUO52HI53LO:O13|CPC005_MCF7_6H_X2_B3_DUO52HI53LO:O13|CPC005_MCF7_6H_X2_F1B3_DUO52HI53LO:O13|CPC005_MCF7_6H_X3_B3_DUO52HI53LO:O13|CPC005_MCF7_6H_X5_F1B5_DUO52HI53LO:O13
CN198	PC3	JUND	BRD-A19037878	trichostatin-a	trt_cp	10 uM	24 h	GSE92742	CPC005_PC3_24H:BRD-A19037878:10	CPC005_PC3_24H_X1_B4_DUO52HI53LO:B03|CPC005_PC3_24H_X2_B4_DUO52HI53LO:B03|CPC005_PC3_24H_X3_B4_DUO52HI53LO:B03|CPC005_PC3_24H_X4_B5_DUO52HI53LO:B03|CPC005_PC3_24H_X5_B5_DUO52HI53LO:B03
CN199	PC3	JUND	BRD-A45889380	mepacrine	trt_cp	10 uM	24 h	GSE92742	CPC005_PC3_24H:BRD-A45889380-300-04-8:10	CPC005_PC3_24H_X1_B4_DUO52HI53LO:A05|CPC005_PC3_24H_X3_B4_DUO52HI53LO:A05|CPC005_PC3_24H_X4_B5_DUO52HI53LO:A05|CPC005_PC3_24H_X5_B5_DUO52HI53LO:A05
CN200	PC3	JUND	BRD-A76941896	doxorubicin	trt_cp	10 uM	24 h	GSE92742	CPC005_PC3_24H:BRD-A76941896-003-02-0:10	CPC005_PC3_24H_X1_B4_DUO52HI53LO:G02|CPC005_PC3_24H_X2_B4_DUO52HI53LO:G02|CPC005_PC3_24H_X4_B5_DUO52HI53LO:G02
CN201	VCAP	HDAC1	BRD-A45889380	mepacrine	trt_cp	10 uM	24 h	GSE92742	CPC005_VCAP_24H:BRD-A45889380-300-04-8:10	CPC005_VCAP_24H_X5_F2B4_DUO52HI53LO:A05
CN202	VCAP	HDAC1	BRD-A76941896	doxorubicin	trt_cp	10 uM	6 h	GSE92742	CPC005_VCAP_6H:BRD-A76941896-003-02-0:10	CPC005_VCAP_6H_X1_F1B3_DUO52HI53LO:G02|CPC005_VCAP_6H_X2_F1B3_DUO52HI53LO:G02|CPC005_VCAP_6H_X4_B5_DUO52HI53LO:G02
CN203	VCAP	HDAC3	BRD-A76941896	doxorubicin	trt_cp	10 uM	6 h	GSE92742	CPC005_VCAP_6H:BRD-A76941896-003-02-0:10	CPC005_VCAP_6H_X1_F1B3_DUO52HI53LO:G02|CPC005_VCAP_6H_X2_F1B3_DUO52HI53LO:G02|CPC005_VCAP_6H_X4_B5_DUO52HI53LO:G02
CN204	A375	SP1	BRD-A19037878	trichostatin-a	trt_cp	10 uM	24 h	GSE92742	CPC006_A375_24H:BRD-A19037878:10	CPC006_A375_24H_X1_B3_DUO52HI53LO:B03|CPC006_A375_24H_X2_B3_DUO52HI53LO:B03|CPC006_A375_24H_X3_B3_DUO52HI53LO:B03|CPC006_A375_24H_X4_B4_DUO52HI53LO:B03|CPC006_A375_24H_X5_B4_DUO52HI53LO:B03
CN205	A375	SP1	BRD-K19295594	gossypol	trt_cp	10 uM	24 h	GSE92742	CPC006_A375_24H:BRD-K19295594-001-08-5:11.1	CPC006_A375_24H_X1_B3_DUO52HI53LO:G11|CPC006_A375_24H_X2_B3_DUO52HI53LO:G11|CPC006_A375_24H_X3_B3_DUO52HI53LO:G11|CPC006_A375_24H_X4_B4_DUO52HI53LO:G11|CPC006_A375_24H_X5_B4_DUO52HI53LO:G11
CN206	A375	SP1	BRD-K34581968	BMS-536924	trt_cp	10 uM	24 h	GSE92742	CPC006_A375_24H:BRD-K34581968-001-01-2:11.1	CPC006_A375_24H_X1_B3_DUO52HI53LO:P19|CPC006_A375_24H_X2_B3_DUO52HI53LO:P19|CPC006_A375_24H_X3_B3_DUO52HI53LO:P19|CPC006_A375_24H_X4_B4_DUO52HI53LO:P19|CPC006_A375_24H_X5_B4_DUO52HI53LO:P19
CN207	A375	SP1	BRD-K41895714	AS-605240	trt_cp	10 uM	24 h	GSE92742	CPC006_A375_24H:BRD-K41895714-001-02-2:10	CPC006_A375_24H_X1_B3_DUO52HI53LO:C06|CPC006_A375_24H_X2_B3_DUO52HI53LO:C06|CPC006_A375_24H_X3_B3_DUO52HI53LO:C06|CPC006_A375_24H_X5_B4_DUO52HI53LO:C06
CN208	A375	SP1	BRD-K57080016	selumetinib	trt_cp	80 uM	24 h	GSE92742	CPC006_A375_24H:BRD-K57080016-001-04-3:80	CPC006_A375_24H_X1_B3_DUO52HI53LO:D04|CPC006_A375_24H_X2_B3_DUO52HI53LO:D04|CPC006_A375_24H_X3_B3_DUO52HI53LO:D04|CPC006_A375_24H_X5_B4_DUO52HI53LO:D04
CN209	A375	CDK9	BRD-K61033289	15-delta-prostaglandin-j2	trt_cp	10 uM	24 h	GSE92742	CPC006_A375_24H:BRD-K61033289-001-01-2:10	CPC006_A375_24H_X1_B3_DUO52HI53LO:O13|CPC006_A375_24H_X2_B3_DUO52HI53LO:O13|CPC006_A375_24H_X3_B3_DUO52HI53LO:O13|CPC006_A375_24H_X4_B4_DUO52HI53LO:O13|CPC006_A375_24H_X5_B4_DUO52HI53LO:O13
CN210	A549	NIPBL	BRD-A12230535	nutlin-3	trt_cp	40 uM	24 h	GSE92742	CPC006_A549_24H:BRD-A12230535-001-02-6:44.4	CPC006_A549_24H_X1_B3_DUO52HI53LO:F02|CPC006_A549_24H_X2_B3_DUO52HI53LO:F02|CPC006_A549_24H_X3_B3_DUO52HI53LO:F02
CN211	A549	NIPBL	BRD-A19500257	geldanamycin	trt_cp	10 uM	24 h	GSE92742	CPC006_A549_24H:BRD-A19500257:10	CPC006_A549_24H_X1_B3_DUO52HI53LO:A03|CPC006_A549_24H_X2_B3_DUO52HI53LO:A03|CPC006_A549_24H_X3_B3_DUO52HI53LO:A03
CN212	A549	PBX3	BRD-A19500257	geldanamycin	trt_cp	10 uM	24 h	GSE92742	CPC006_A549_24H:BRD-A19500257:10	CPC006_A549_24H_X1_B3_DUO52HI53LO:A03|CPC006_A549_24H_X2_B3_DUO52HI53LO:A03|CPC006_A549_24H_X3_B3_DUO52HI53LO:A03
CN213	A549	ETS1	BRD-A19500257	geldanamycin	trt_cp	10 uM	24 h	GSE92742	CPC006_A549_24H:BRD-A19500257:10	CPC006_A549_24H_X1_B3_DUO52HI53LO:A03|CPC006_A549_24H_X2_B3_DUO52HI53LO:A03|CPC006_A549_24H_X3_B3_DUO52HI53LO:A03
CN214	A549	MED1	BRD-A19500257	geldanamycin	trt_cp	10 uM	24 h	GSE92742	CPC006_A549_24H:BRD-A19500257:10	CPC006_A549_24H_X1_B3_DUO52HI53LO:A03|CPC006_A549_24H_X2_B3_DUO52HI53LO:A03|CPC006_A549_24H_X3_B3_DUO52HI53LO:A03
CN215	A549	NIPBL	BRD-A41451487	PK-11195	trt_cp	100 uM	24 h	GSE92742	CPC006_A549_24H:BRD-A41451487-001-06-2:160	CPC006_A549_24H_X1_B3_DUO52HI53LO:B07|CPC006_A549_24H_X2_B3_DUO52HI53LO:B07|CPC006_A549_24H_X3_B3_DUO52HI53LO:B07
CN216	A549	SMAD3	BRD-A79465854	auranofin	trt_cp	10 uM	24 h	GSE92742	CPC006_A549_24H:BRD-A79465854-001-01-3:10	CPC006_A549_24H_X1_B3_DUO52HI53LO:G14
CN217	A549	ELF1	BRD-A79465854	auranofin	trt_cp	10 uM	24 h	GSE92742	CPC006_A549_24H:BRD-A79465854-001-01-3:10	CPC006_A549_24H_X1_B3_DUO52HI53LO:G14
CN218	A549	TAF1	BRD-A79465854	auranofin	trt_cp	10 uM	24 h	GSE92742	CPC006_A549_24H:BRD-A79465854-001-01-3:10	CPC006_A549_24H_X1_B3_DUO52HI53LO:G14
CN219	A549	GATA4	BRD-A79465854	auranofin	trt_cp	10 uM	24 h	GSE92742	CPC006_A549_24H:BRD-A79465854-001-01-3:10	CPC006_A549_24H_X1_B3_DUO52HI53LO:G14
CN220	A549	TEAD4	BRD-A79465854	auranofin	trt_cp	10 uM	24 h	GSE92742	CPC006_A549_24H:BRD-A79465854-001-01-3:10	CPC006_A549_24H_X1_B3_DUO52HI53LO:G14
CN221	A549	MED1	BRD-A79465854	auranofin	trt_cp	10 uM	24 h	GSE92742	CPC006_A549_24H:BRD-A79465854-001-01-3:10	CPC006_A549_24H_X1_B3_DUO52HI53LO:G14
CN222	A549	BRD4	BRD-A79465854	auranofin	trt_cp	10 uM	24 h	GSE92742	CPC006_A549_24H:BRD-A79465854-001-01-3:10	CPC006_A549_24H_X1_B3_DUO52HI53LO:G14
CN223	A549	PTPN11	BRD-A79465854	auranofin	trt_cp	10 uM	24 h	GSE92742	CPC006_A549_24H:BRD-A79465854-001-01-3:10	CPC006_A549_24H_X1_B3_DUO52HI53LO:G14
CN224	A549	ETS1	BRD-A79465854	auranofin	trt_cp	10 uM	24 h	GSE92742	CPC006_A549_24H:BRD-A79465854-001-01-3:10	CPC006_A549_24H_X1_B3_DUO52HI53LO:G14
CN225	A549	E2F6	BRD-A79465854	auranofin	trt_cp	10 uM	24 h	GSE92742	CPC006_A549_24H:BRD-A79465854-001-01-3:10	CPC006_A549_24H_X1_B3_DUO52HI53LO:G14
CN226	A549	SPDEF	BRD-K03816923	rottlerin	trt_cp	10 uM	24 h	GSE92742	CPC006_A549_24H:BRD-K03816923-001-04-7:9.68	CPC006_A549_24H_X1_B3_DUO52HI53LO:K08|CPC006_A549_24H_X2_B3_DUO52HI53LO:K08|CPC006_A549_24H_X3_B3_DUO52HI53LO:K08
CN227	A549	TAF1	BRD-K06792661	narciclasine	trt_cp	10 uM	24 h	GSE92742	CPC006_A549_24H:BRD-K06792661-001-01-9:10	CPC006_A549_24H_X1_B3_DUO52HI53LO:A15|CPC006_A549_24H_X2_B3_DUO52HI53LO:A15|CPC006_A549_24H_X3_B3_DUO52HI53LO:A15
CN228	A549	NIPBL	BRD-K15409150	penfluridol	trt_cp	30 uM	24 h	GSE92742	CPC006_A549_24H:BRD-K15409150-001-02-5:30	CPC006_A549_24H_X1_B3_DUO52HI53LO:P12
CN229	A549	BHLHE40	BRD-K15409150	penfluridol	trt_cp	30 uM	24 h	GSE92742	CPC006_A549_24H:BRD-K15409150-001-02-5:30	CPC006_A549_24H_X1_B3_DUO52HI53LO:P12
CN230	A549	ETS1	BRD-K15409150	penfluridol	trt_cp	30 uM	24 h	GSE92742	CPC006_A549_24H:BRD-K15409150-001-02-5:30	CPC006_A549_24H_X1_B3_DUO52HI53LO:P12
CN231	A549	NIPBL	BRD-K18190982	COT-10b	trt_cp	40 uM	24 h	GSE92742	CPC006_A549_24H:BRD-K18190982-002-01-2:44.4	CPC006_A549_24H_X1_B3_DUO52HI53LO:B19|CPC006_A549_24H_X2_B3_DUO52HI53LO:B19|CPC006_A549_24H_X3_B3_DUO52HI53LO:B19
CN232	A549	NIPBL	BRD-K28360340	TW-37	trt_cp	10 uM	24 h	GSE92742	CPC006_A549_24H:BRD-K28360340-001-01-8:10	CPC006_A549_24H_X1_B3_DUO52HI53LO:L02|CPC006_A549_24H_X2_B3_DUO52HI53LO:L02|CPC006_A549_24H_X3_B3_DUO52HI53LO:L02
CN233	A549	NIPBL	BRD-K33272502	DG-041	trt_cp	40 uM	24 h	GSE92742	CPC006_A549_24H:BRD-K33272502-001-01-2:40	CPC006_A549_24H_X1_B3_DUO52HI53LO:N02|CPC006_A549_24H_X2_B3_DUO52HI53LO:N02|CPC006_A549_24H_X3_B3_DUO52HI53LO:N02
CN234	A549	PTPN11	BRD-K53414658	tivozanib	trt_cp	10 uM	24 h	GSE92742	CPC006_A549_24H:BRD-K53414658-001-01-7:10	CPC006_A549_24H_X1_B3_DUO52HI53LO:M14|CPC006_A549_24H_X2_B3_DUO52HI53LO:M14|CPC006_A549_24H_X3_B3_DUO52HI53LO:M14
CN235	A549	NIPBL	BRD-K56411643	BRD-K56411643	trt_cp	10 uM	24 h	GSE92742	CPC006_A549_24H:BRD-K56411643-001-02-6:10	CPC006_A549_24H_X1_B3_DUO52HI53LO:K02|CPC006_A549_24H_X3_B3_DUO52HI53LO:K02
CN236	A549	NIPBL	BRD-K60623809	SU-11652	trt_cp	10 uM	24 h	GSE92742	CPC006_A549_24H:BRD-K60623809-001-02-0:10	CPC006_A549_24H_X1_B3_DUO52HI53LO:M15
CN237	A549	TAF1	BRD-K60623809	SU-11652	trt_cp	10 uM	24 h	GSE92742	CPC006_A549_24H:BRD-K60623809-001-02-0:10	CPC006_A549_24H_X1_B3_DUO52HI53LO:M15
CN238	A549	TAF1	BRD-K64642496	KO-143	trt_cp	40 uM	24 h	GSE92742	CPC006_A549_24H:BRD-K64642496-001-01-6:40	CPC006_A549_24H_X1_B3_DUO52HI53LO:O24|CPC006_A549_24H_X2_B3_DUO52HI53LO:O24|CPC006_A549_24H_X3_B3_DUO52HI53LO:O24
CN239	A549	NIPBL	BRD-K81418486	vorinostat	trt_cp	10 uM	24 h	GSE92742	CPC006_A549_24H:BRD-K81418486:10	CPC006_A549_24H_X1_B3_DUO52HI53LO:B04|CPC006_A549_24H_X2_B3_DUO52HI53LO:B04
CN240	A549	NIPBL	BRD-K88510285	bortezomib	trt_cp	10 nM	24 h	GSE92742	CPC006_A549_24H:BRD-K88510285-001-01-2:0.04	CPC006_A549_24H_X1_B3_DUO52HI53LO:M24|CPC006_A549_24H_X2_B3_DUO52HI53LO:M24|CPC006_A549_24H_X3_B3_DUO52HI53LO:M24
CN241	A549	NIPBL	BRD-K92317137	BRD-K92317137	trt_cp	10 uM	24 h	GSE92742	CPC006_A549_24H:BRD-K92317137-001-04-0:10	CPC006_A549_24H_X1_B3_DUO52HI53LO:L07|CPC006_A549_24H_X2_B3_DUO52HI53LO:L07|CPC006_A549_24H_X3_B3_DUO52HI53LO:L07
CN242	A549	ETS1	BRD-M86331534	pyrvinium-pamoate	trt_cp	10 uM	24 h	GSE92742	CPC006_A549_24H:BRD-M86331534-373-01-5:10	CPC006_A549_24H_X1_B3_DUO52HI53LO:J24|CPC006_A549_24H_X2_B3_DUO52HI53LO:J24|CPC006_A549_24H_X3_B3_DUO52HI53LO:J24
CN243	A549	PTPN11	BRD-K04853698	LDN-193189	trt_cp	10 uM	6 h	GSE92742	CPC006_A549_6H:BRD-K04853698-003-01-4:10	CPC006_A549_6H_X5_B4_DUO52HI53LO:N11
CN244	A549	BHLHE40	BRD-K06792661	narciclasine	trt_cp	10 uM	6 h	GSE92742	CPC006_A549_6H:BRD-K06792661-001-01-9:10	CPC006_A549_6H_X1_B3_DUO52HI53LO:A15|CPC006_A549_6H_X2_B3_DUO52HI53LO:A15|CPC006_A549_6H_X3_B3_DUO52HI53LO:A15|CPC006_A549_6H_X5_B4_DUO52HI53LO:A15
CN245	A549	BHLHE40	BRD-K06792661	narciclasine	trt_cp	10 uM	6 h	GSE92742	CPC006_A549_6H:BRD-K06792661-001-01-9:10	CPC006_A549_6H_X1_B3_DUO52HI53LO:A15|CPC006_A549_6H_X2_B3_DUO52HI53LO:A15|CPC006_A549_6H_X3_B3_DUO52HI53LO:A15|CPC006_A549_6H_X5_B4_DUO52HI53LO:A15
CN246	A549	SPDEF	BRD-K43620258	CHEMBL-399379	trt_cp	80 uM	6 h	GSE92742	CPC006_A549_6H:BRD-K43620258-001-01-6:80	CPC006_A549_6H_X1_B3_DUO52HI53LO:P21|CPC006_A549_6H_X2_B3_DUO52HI53LO:P21|CPC006_A549_6H_X3_B3_DUO52HI53LO:P21|CPC006_A549_6H_X5_B4_DUO52HI53LO:P21
CN247	A549	BHLHE40	BRD-K49371609	PIK-75	trt_cp	100 nM	6 h	GSE92742	CPC006_A549_6H:BRD-K49371609-310-01-1:0.09	CPC006_A549_6H_X1_B3_DUO52HI53LO:M08|CPC006_A549_6H_X2_B3_DUO52HI53LO:M08|CPC006_A549_6H_X3_B3_DUO52HI53LO:M08|CPC006_A549_6H_X5_B4_DUO52HI53LO:M08
CN248	A549	BHLHE40	BRD-K54233340	dorsomorphin	trt_cp	10 uM	6 h	GSE92742	CPC006_A549_6H:BRD-K54233340-300-01-0:10	CPC006_A549_6H_X1_B3_DUO52HI53LO:E02|CPC006_A549_6H_X2_B3_DUO52HI53LO:E02|CPC006_A549_6H_X3_B3_DUO52HI53LO:E02|CPC006_A549_6H_X5_B4_DUO52HI53LO:E02
CN249	A549	NIPBL	BRD-K92317137	BRD-K92317137	trt_cp	10 uM	6 h	GSE92742	CPC006_A549_6H:BRD-K92317137-001-04-0:10	CPC006_A549_6H_X1_B3_DUO52HI53LO:L07|CPC006_A549_6H_X2_B3_DUO52HI53LO:L07|CPC006_A549_6H_X3_B3_DUO52HI53LO:L07|CPC006_A549_6H_X5_B4_DUO52HI53LO:L07
CN250	AGS	KLF5	BRD-A52650764	ingenol	trt_cp	10 uM	6 h	GSE92742	CPC006_AGS_6H:BRD-A52650764-001-01-0:10	CPC006_AGS_6H_X1_B4_DUO52HI53LO:I05|CPC006_AGS_6H_X2_B4_DUO52HI53LO:I05
CN251	AGS	FXR1	BRD-A62025033	temsirolimus	trt_cp	10 uM	6 h	GSE92742	CPC006_AGS_6H:BRD-A62025033-001-01-8:10	CPC006_AGS_6H_X1_B4_DUO52HI53LO:M21|CPC006_AGS_6H_X2_B4_DUO52HI53LO:M21
CN252	AGS	FXR1	BRD-K01192156	tyrphostin-AG-112	trt_cp	10 uM	6 h	GSE92742	CPC006_AGS_6H:BRD-K01192156-001-02-7:10	CPC006_AGS_6H_X1_B4_DUO52HI53LO:I07|CPC006_AGS_6H_X2_B4_DUO52HI53LO:I07
CN253	AGS	FXR1	BRD-K57080016	selumetinib	trt_cp	80 uM	6 h	GSE92742	CPC006_AGS_6H:BRD-K57080016-001-04-3:80	CPC006_AGS_6H_X1_B4_DUO52HI53LO:D04|CPC006_AGS_6H_X2_B4_DUO52HI53LO:D04
CN254	HCT116	BRD4	BRD-K06792661	narciclasine	trt_cp	10 uM	6 h	GSE92742	CPC006_HCT116_6H:BRD-K06792661-001-01-9:10	CPC006_HCT116_6H_X1_B5_DUO52HI53LO:A15|CPC006_HCT116_6H_X2_B5_DUO52HI53LO:A15
CN255	HCT116	BRD4	BRD-K43620258	CHEMBL-399379	trt_cp	80 uM	6 h	GSE92742	CPC006_HCT116_6H:BRD-K43620258-001-01-6:80	CPC006_HCT116_6H_X1_B5_DUO52HI53LO:P21|CPC006_HCT116_6H_X2_B5_DUO52HI53LO:P21
CN256	HCT116	REST	BRD-K56343971	vemurafenib	trt_cp	10 uM	6 h	GSE92742	CPC006_HCT116_6H:BRD-K56343971-001-02-3:10	CPC006_HCT116_6H_X1_B5_DUO52HI53LO:M06|CPC006_HCT116_6H_X2_B5_DUO52HI53LO:M06
CN257	HCT116	REST	BRD-K76703230	YM-155	trt_cp	500 nM	6 h	GSE92742	CPC006_HCT116_6H:BRD-K76703230-001-01-3:0.31	CPC006_HCT116_6H_X1_B5_DUO52HI53LO:J09|CPC006_HCT116_6H_X2_B5_DUO52HI53LO:J09
CN258	HEPG2	MED1	BRD-A36275421	BRD-A36275421	trt_cp	10 uM	6 h	GSE92742	CPC006_HEPG2_6H:BRD-A36275421-001-11-1:10	CPC006_HEPG2_6H_X1.L2_F1B6_DUO52HI53LO:I08
CN259	HEPG2	BRCA1	BRD-A36275421	BRD-A36275421	trt_cp	10 uM	6 h	GSE92742	CPC006_HEPG2_6H:BRD-A36275421-001-11-1:10	CPC006_HEPG2_6H_X1.L2_F1B6_DUO52HI53LO:I08
CN260	HEPG2	NFIL3	BRD-K18190982	COT-10b	trt_cp	40 uM	6 h	GSE92742	CPC006_HEPG2_6H:BRD-K18190982-002-01-2:44.4	CPC006_HEPG2_6H_X4_B4_DUO52HI53LO:B19|CPC006_HEPG2_6H_X5_B4_DUO52HI53LO:B19
CN261	HEPG2	SRSF3	BRD-K18190982	COT-10b	trt_cp	40 uM	6 h	GSE92742	CPC006_HEPG2_6H:BRD-K18190982-002-01-2:44.4	CPC006_HEPG2_6H_X4_B4_DUO52HI53LO:B19|CPC006_HEPG2_6H_X5_B4_DUO52HI53LO:B19
CN262	HEPG2	HSF1	BRD-K25737009	CD-1530	trt_cp	40 uM	6 h	GSE92742	CPC006_HEPG2_6H:BRD-K25737009-001-02-0:40	CPC006_HEPG2_6H_X1.L2_F1B6_DUO52HI53LO:D03|CPC006_HEPG2_6H_X4_B4_DUO52HI53LO:D03|CPC006_HEPG2_6H_X5_B4_DUO52HI53LO:D03
CN263	HEPG2	KLF10	BRD-K43620258	CHEMBL-399379	trt_cp	80 uM	6 h	GSE92742	CPC006_HEPG2_6H:BRD-K43620258-001-01-6:80	CPC006_HEPG2_6H_X5_B4_DUO52HI53LO:P21
CN264	HEPG2	SRSF3	BRD-K43620258	CHEMBL-399379	trt_cp	80 uM	6 h	GSE92742	CPC006_HEPG2_6H:BRD-K43620258-001-01-6:80	CPC006_HEPG2_6H_X5_B4_DUO52HI53LO:P21
CN265	HEPG2	SATB1	BRD-K43620258	CHEMBL-399379	trt_cp	80 uM	6 h	GSE92742	CPC006_HEPG2_6H:BRD-K43620258-001-01-6:80	CPC006_HEPG2_6H_X5_B4_DUO52HI53LO:P21
CN266	HEPG2	NRF1	BRD-K49371609	PIK-75	trt_cp	100 nM	6 h	GSE92742	CPC006_HEPG2_6H:BRD-K49371609-310-01-1:0.09	CPC006_HEPG2_6H_X1.L2_F1B6_DUO52HI53LO:M08|CPC006_HEPG2_6H_X4_B4_DUO52HI53LO:M08|CPC006_HEPG2_6H_X5_B4_DUO52HI53LO:M08
CN267	HEPG2	ATF3	BRD-K56411643	BRD-K56411643	trt_cp	10 uM	6 h	GSE92742	CPC006_HEPG2_6H:BRD-K56411643-001-02-6:10	CPC006_HEPG2_6H_X1.L2_F1B6_DUO52HI53LO:K02|CPC006_HEPG2_6H_X4_B4_DUO52HI53LO:K02|CPC006_HEPG2_6H_X5_B4_DUO52HI53LO:K02
CN268	HEPG2	NFIL3	BRD-K81651477	parthenolide	trt_cp	20 uM	6 h	GSE92742	CPC006_HEPG2_6H:BRD-K81651477-001-03-5:20	CPC006_HEPG2_6H_X1.L2_F1B6_DUO52HI53LO:H20|CPC006_HEPG2_6H_X4_B4_DUO52HI53LO:H20|CPC006_HEPG2_6H_X5_B4_DUO52HI53LO:H20
CN269	HEPG2	NFIL3	BRD-K92317137	BRD-K92317137	trt_cp	10 uM	6 h	GSE92742	CPC006_HEPG2_6H:BRD-K92317137-001-04-0:10	CPC006_HEPG2_6H_X1.L2_F1B6_DUO52HI53LO:L07|CPC006_HEPG2_6H_X4_B4_DUO52HI53LO:L07|CPC006_HEPG2_6H_X5_B4_DUO52HI53LO:L07
CN270	HT29	SOX9	BRD-K78659596	ixazomib	trt_cp	10 uM	24 h	GSE92742	CPC006_HT29_24H:BRD-K78659596-001-01-3:10	CPC006_HT29_24H_X1_B3_DUO52HI53LO:C07|CPC006_HT29_24H_X3_B3_DUO52HI53LO:C07|CPC006_HT29_24H_X5_B4_DUO52HI53LO:C07
CN271	LOVO	STAT2	BRD-A13122391	triptolide	trt_cp	100 nM	6 h	GSE92742	CPC006_LOVO_6H:BRD-A13122391-001-01-9:0.08	CPC006_LOVO_6H_X1_F1B4_DUO52HI53LO:L19|CPC006_LOVO_6H_X2_F1B4_DUO52HI53LO:L19
CN272	LOVO	STAT2	BRD-A19633847	perhexiline	trt_cp	10 uM	6 h	GSE92742	CPC006_LOVO_6H:BRD-A19633847-050-20-6:10	CPC006_LOVO_6H_X1_F1B4_DUO52HI53LO:K17|CPC006_LOVO_6H_X2_F1B4_DUO52HI53LO:K17
CN273	LOVO	TFDP1	BRD-A19633847	perhexiline	trt_cp	10 uM	6 h	GSE92742	CPC006_LOVO_6H:BRD-A19633847-050-20-6:10	CPC006_LOVO_6H_X1_F1B4_DUO52HI53LO:K17|CPC006_LOVO_6H_X2_F1B4_DUO52HI53LO:K17
CN274	LOVO	MED1	BRD-A45889380	mepacrine	trt_cp	10 uM	6 h	GSE92742	CPC006_LOVO_6H:BRD-A45889380-300-04-8:10	CPC006_LOVO_6H_X1_F1B4_DUO52HI53LO:G21|CPC006_LOVO_6H_X2_F1B4_DUO52HI53LO:G21
CN275	LOVO	NFYC	BRD-A67788537	salermide	trt_cp	100 uM	6 h	GSE92742	CPC006_LOVO_6H:BRD-A67788537-001-01-7:120	CPC006_LOVO_6H_X1_F1B4_DUO52HI53LO:P16|CPC006_LOVO_6H_X2_F1B4_DUO52HI53LO:P16
CN276	LOVO	HES1	BRD-A70155556	lovastatin	trt_cp	40 uM	6 h	GSE92742	CPC006_LOVO_6H:BRD-A70155556-001-04-4:40	CPC006_LOVO_6H_X1_F1B4_DUO52HI53LO:D24|CPC006_LOVO_6H_X2_F1B4_DUO52HI53LO:D24
CN277	LOVO	NFYC	BRD-K04887706	AKT-inhibitor-1-2	trt_cp	10 uM	6 h	GSE92742	CPC006_LOVO_6H:BRD-K04887706-001-01-6:9.1	CPC006_LOVO_6H_X1_F1B4_DUO52HI53LO:A24|CPC006_LOVO_6H_X2_F1B4_DUO52HI53LO:A24
CN278	LOVO	BARX1	BRD-K04887706	AKT-inhibitor-1-2	trt_cp	10 uM	6 h	GSE92742	CPC006_LOVO_6H:BRD-K04887706-001-01-6:9.1	CPC006_LOVO_6H_X1_F1B4_DUO52HI53LO:A24|CPC006_LOVO_6H_X2_F1B4_DUO52HI53LO:A24
CN279	LOVO	REST	BRD-K08845546	tacrolimus	trt_cp	20 uM	6 h	GSE92742	CPC006_LOVO_6H:BRD-K08845546-001-02-2:22.2	CPC006_LOVO_6H_X1_F1B4_DUO52HI53LO:N04|CPC006_LOVO_6H_X2_F1B4_DUO52HI53LO:N04
CN280	LOVO	CREB1	BRD-K09499853	KU-0060648	trt_cp	10 uM	6 h	GSE92742	CPC006_LOVO_6H:BRD-K09499853-305-01-1:10	CPC006_LOVO_6H_X1_F1B4_DUO52HI53LO:A19|CPC006_LOVO_6H_X2_F1B4_DUO52HI53LO:A19
CN281	LOVO	VEZF1	BRD-K14888893	minoxidil	trt_cp	10 uM	6 h	GSE92742	CPC006_LOVO_6H:BRD-K14888893-001-05-6:10	CPC006_LOVO_6H_X1_F1B4_DUO52HI53LO:N24|CPC006_LOVO_6H_X2_F1B4_DUO52HI53LO:N24
CN282	LOVO	BARX1	BRD-K16701932	Gly-Gly-PALO	trt_cp	80 uM	6 h	GSE92742	CPC006_LOVO_6H:BRD-K16701932-001-01-1:80	CPC006_LOVO_6H_X1_F1B4_DUO52HI53LO:B15|CPC006_LOVO_6H_X2_F1B4_DUO52HI53LO:B15
CN283	LOVO	TFDP1	BRD-K18190982	COT-10b	trt_cp	40 uM	6 h	GSE92742	CPC006_LOVO_6H:BRD-K18190982-002-01-2:44.4	CPC006_LOVO_6H_X1_F1B4_DUO52HI53LO:B19|CPC006_LOVO_6H_X2_F1B4_DUO52HI53LO:B19
CN284	LOVO	NFYC	BRD-K24132293	piperlongumine	trt_cp	10 uM	6 h	GSE92742	CPC006_LOVO_6H:BRD-K24132293-001-16-0:10	CPC006_LOVO_6H_X1_F1B4_DUO52HI53LO:P18|CPC006_LOVO_6H_X2_F1B4_DUO52HI53LO:P18
CN285	LOVO	VEZF1	BRD-K24132293	piperlongumine	trt_cp	10 uM	6 h	GSE92742	CPC006_LOVO_6H:BRD-K24132293-001-16-0:10	CPC006_LOVO_6H_X1_F1B4_DUO52HI53LO:P18|CPC006_LOVO_6H_X2_F1B4_DUO52HI53LO:P18
CN286	LOVO	CEBPB	BRD-K25737009	CD-1530	trt_cp	40 uM	6 h	GSE92742	CPC006_LOVO_6H:BRD-K25737009-001-02-0:40	CPC006_LOVO_6H_X1_F1B4_DUO52HI53LO:D03|CPC006_LOVO_6H_X2_F1B4_DUO52HI53LO:D03
CN287	LOVO	CAMTA2	BRD-K25737009	CD-1530	trt_cp	40 uM	6 h	GSE92742	CPC006_LOVO_6H:BRD-K25737009-001-02-0:40	CPC006_LOVO_6H_X1_F1B4_DUO52HI53LO:D03|CPC006_LOVO_6H_X2_F1B4_DUO52HI53LO:D03
CN288	LOVO	TFDP1	BRD-K28360340	TW-37	trt_cp	10 uM	6 h	GSE92742	CPC006_LOVO_6H:BRD-K28360340-001-01-8:10	CPC006_LOVO_6H_X1_F1B4_DUO52HI53LO:L02|CPC006_LOVO_6H_X2_F1B4_DUO52HI53LO:L02
CN289	LOVO	TFDP1	BRD-K30677119	PP-30	trt_cp	10 uM	6 h	GSE92742	CPC006_LOVO_6H:BRD-K30677119-001-01-0:11.1	CPC006_LOVO_6H_X1_F1B4_DUO52HI53LO:P13|CPC006_LOVO_6H_X2_F1B4_DUO52HI53LO:P13
CN290	LOVO	STAT2	BRD-K35960502	niclosamide	trt_cp	10 uM	6 h	GSE92742	CPC006_LOVO_6H:BRD-K35960502-001-10-1:10	CPC006_LOVO_6H_X1_F1B4_DUO52HI53LO:E12|CPC006_LOVO_6H_X2_F1B4_DUO52HI53LO:E12
CN291	LOVO	MED1	BRD-K41087962	BRD-K41087962	trt_cp	500 nM	6 h	GSE92742	CPC006_LOVO_6H:BRD-K41087962-001-01-7:0.63	CPC006_LOVO_6H_X1_F1B4_DUO52HI53LO:K24|CPC006_LOVO_6H_X2_F1B4_DUO52HI53LO:K24
CN292	LOVO	STAT2	BRD-K41087962	BRD-K41087962	trt_cp	500 nM	6 h	GSE92742	CPC006_LOVO_6H:BRD-K41087962-001-01-7:0.63	CPC006_LOVO_6H_X1_F1B4_DUO52HI53LO:K24|CPC006_LOVO_6H_X2_F1B4_DUO52HI53LO:K24
CN293	LOVO	ARNT2	BRD-K41087962	BRD-K41087962	trt_cp	500 nM	6 h	GSE92742	CPC006_LOVO_6H:BRD-K41087962-001-01-7:0.63	CPC006_LOVO_6H_X1_F1B4_DUO52HI53LO:K24|CPC006_LOVO_6H_X2_F1B4_DUO52HI53LO:K24
CN294	LOVO	NFYC	BRD-K41087962	BRD-K41087962	trt_cp	500 nM	6 h	GSE92742	CPC006_LOVO_6H:BRD-K41087962-001-01-7:0.63	CPC006_LOVO_6H_X1_F1B4_DUO52HI53LO:K24|CPC006_LOVO_6H_X2_F1B4_DUO52HI53LO:K24
CN295	LOVO	MECOM	BRD-K41895714	AS-605240	trt_cp	10 uM	6 h	GSE92742	CPC006_LOVO_6H:BRD-K41895714-001-02-2:10	CPC006_LOVO_6H_X1_F1B4_DUO52HI53LO:C06|CPC006_LOVO_6H_X2_F1B4_DUO52HI53LO:C06
CN296	LOVO	RXRA	BRD-K49371609	PIK-75	trt_cp	100 nM	6 h	GSE92742	CPC006_LOVO_6H:BRD-K49371609-310-01-1:0.09	CPC006_LOVO_6H_X1_F1B4_DUO52HI53LO:M08|CPC006_LOVO_6H_X2_F1B4_DUO52HI53LO:M08
CN297	LOVO	E2F8	BRD-K54233340	dorsomorphin	trt_cp	10 uM	6 h	GSE92742	CPC006_LOVO_6H:BRD-K54233340-300-01-0:10	CPC006_LOVO_6H_X1_F1B4_DUO52HI53LO:E02|CPC006_LOVO_6H_X2_F1B4_DUO52HI53LO:E02
CN298	LOVO	NFYC	BRD-K54233340	dorsomorphin	trt_cp	10 uM	6 h	GSE92742	CPC006_LOVO_6H:BRD-K54233340-300-01-0:10	CPC006_LOVO_6H_X1_F1B4_DUO52HI53LO:E02|CPC006_LOVO_6H_X2_F1B4_DUO52HI53LO:E02
CN299	LOVO	CAMTA2	BRD-K54233340	dorsomorphin	trt_cp	10 uM	6 h	GSE92742	CPC006_LOVO_6H:BRD-K54233340-300-01-0:10	CPC006_LOVO_6H_X1_F1B4_DUO52HI53LO:E02|CPC006_LOVO_6H_X2_F1B4_DUO52HI53LO:E02
CN300	LOVO	CREB1	BRD-K54233340	dorsomorphin	trt_cp	10 uM	6 h	GSE92742	CPC006_LOVO_6H:BRD-K54233340-300-01-0:10	CPC006_LOVO_6H_X1_F1B4_DUO52HI53LO:E02|CPC006_LOVO_6H_X2_F1B4_DUO52HI53LO:E02
CN301	LOVO	MED1	BRD-K54233340	dorsomorphin	trt_cp	10 uM	6 h	GSE92742	CPC006_LOVO_6H:BRD-K54233340-300-01-0:10	CPC006_LOVO_6H_X1_F1B4_DUO52HI53LO:E02|CPC006_LOVO_6H_X2_F1B4_DUO52HI53LO:E02
CN302	LOVO	RXRA	BRD-K54233340	dorsomorphin	trt_cp	10 uM	6 h	GSE92742	CPC006_LOVO_6H:BRD-K54233340-300-01-0:10	CPC006_LOVO_6H_X1_F1B4_DUO52HI53LO:E02|CPC006_LOVO_6H_X2_F1B4_DUO52HI53LO:E02
CN303	LOVO	NFE2L2	BRD-K54233340	dorsomorphin	trt_cp	10 uM	6 h	GSE92742	CPC006_LOVO_6H:BRD-K54233340-300-01-0:10	CPC006_LOVO_6H_X1_F1B4_DUO52HI53LO:E02|CPC006_LOVO_6H_X2_F1B4_DUO52HI53LO:E02
CN304	LOVO	JUNB	BRD-K54233340	dorsomorphin	trt_cp	10 uM	6 h	GSE92742	CPC006_LOVO_6H:BRD-K54233340-300-01-0:10	CPC006_LOVO_6H_X1_F1B4_DUO52HI53LO:E02|CPC006_LOVO_6H_X2_F1B4_DUO52HI53LO:E02
CN305	LOVO	E2F8	BRD-K59184148	SB-216763	trt_cp	10 uM	6 h	GSE92742	CPC006_LOVO_6H:BRD-K59184148-001-04-2:10	CPC006_LOVO_6H_X1_F1B4_DUO52HI53LO:C02|CPC006_LOVO_6H_X2_F1B4_DUO52HI53LO:C02
CN306	LOVO	NFYC	BRD-K60219430	serdemetan	trt_cp	10 uM	6 h	GSE92742	CPC006_LOVO_6H:BRD-K60219430-001-01-6:10	CPC006_LOVO_6H_X1_F1B4_DUO52HI53LO:M20|CPC006_LOVO_6H_X2_F1B4_DUO52HI53LO:M20
CN307	LOVO	STAT2	BRD-K61250553	loperamide	trt_cp	10 uM	6 h	GSE92742	CPC006_LOVO_6H:BRD-K61250553-003-13-2:10	CPC006_LOVO_6H_X1_F1B4_DUO52HI53LO:I24|CPC006_LOVO_6H_X2_F1B4_DUO52HI53LO:I24
CN308	LOVO	NFYC	BRD-K64890080	BI-2536	trt_cp	10 uM	6 h	GSE92742	CPC006_LOVO_6H:BRD-K64890080-001-03-9:10	CPC006_LOVO_6H_X1_F1B4_DUO52HI53LO:H17|CPC006_LOVO_6H_X2_F1B4_DUO52HI53LO:H17
CN309	LOVO	STAT2	BRD-K68065987	MK-2206	trt_cp	10 uM	6 h	GSE92742	CPC006_LOVO_6H:BRD-K68065987-300-03-4:10	CPC006_LOVO_6H_X1_F1B4_DUO52HI53LO:C17|CPC006_LOVO_6H_X2_F1B4_DUO52HI53LO:C17
CN310	LOVO	MNT	BRD-K68065987	MK-2206	trt_cp	10 uM	6 h	GSE92742	CPC006_LOVO_6H:BRD-K68065987-300-03-4:10	CPC006_LOVO_6H_X1_F1B4_DUO52HI53LO:C17|CPC006_LOVO_6H_X2_F1B4_DUO52HI53LO:C17
CN311	LOVO	NFYC	BRD-K68548958	BRD-K68548958	trt_cp	20 uM	6 h	GSE92742	CPC006_LOVO_6H:BRD-K68548958-001-01-2:20	CPC006_LOVO_6H_X1_F1B4_DUO52HI53LO:L24|CPC006_LOVO_6H_X2_F1B4_DUO52HI53LO:L24
CN312	LOVO	MED1	BRD-K68548958	BRD-K68548958	trt_cp	20 uM	6 h	GSE92742	CPC006_LOVO_6H:BRD-K68548958-001-01-2:20	CPC006_LOVO_6H_X1_F1B4_DUO52HI53LO:L24|CPC006_LOVO_6H_X2_F1B4_DUO52HI53LO:L24
CN313	LOVO	MED1	BRD-K69840642	ISOX	trt_cp	10 uM	6 h	GSE92742	CPC006_LOVO_6H:BRD-K69840642-001-01-4:10	CPC006_LOVO_6H_X1_F1B4_DUO52HI53LO:C03|CPC006_LOVO_6H_X2_F1B4_DUO52HI53LO:C03
CN314	LOVO	STAT2	BRD-K70792160	10-DEBC	trt_cp	20 uM	6 h	GSE92742	CPC006_LOVO_6H:BRD-K70792160-003-02-0:24	CPC006_LOVO_6H_X1_F1B4_DUO52HI53LO:P06|CPC006_LOVO_6H_X2_F1B4_DUO52HI53LO:P06
CN315	LOVO	TFDP1	BRD-K70792160	10-DEBC	trt_cp	20 uM	6 h	GSE92742	CPC006_LOVO_6H:BRD-K70792160-003-02-0:24	CPC006_LOVO_6H_X1_F1B4_DUO52HI53LO:P06|CPC006_LOVO_6H_X2_F1B4_DUO52HI53LO:P06
CN316	LOVO	KLF5	BRD-K74402642	NSC-632839	trt_cp	10 uM	6 h	GSE92742	CPC006_LOVO_6H:BRD-K74402642-003-01-2:10	CPC006_LOVO_6H_X1_F1B4_DUO52HI53LO:J07|CPC006_LOVO_6H_X2_F1B4_DUO52HI53LO:J07
CN317	LOVO	TFDP1	BRD-K74402642	NSC-632839	trt_cp	10 uM	6 h	GSE92742	CPC006_LOVO_6H:BRD-K74402642-003-01-2:10	CPC006_LOVO_6H_X1_F1B4_DUO52HI53LO:J07|CPC006_LOVO_6H_X2_F1B4_DUO52HI53LO:J07
CN318	LOVO	TFDP1	BRD-K78126613	menadione	trt_cp	10 uM	6 h	GSE92742	CPC006_LOVO_6H:BRD-K78126613-001-16-0:10	CPC006_LOVO_6H_X1_F1B4_DUO52HI53LO:C16|CPC006_LOVO_6H_X2_F1B4_DUO52HI53LO:C16
CN319	LOVO	NFYC	BRD-K78126613	menadione	trt_cp	10 uM	6 h	GSE92742	CPC006_LOVO_6H:BRD-K78126613-001-16-0:10	CPC006_LOVO_6H_X1_F1B4_DUO52HI53LO:C16|CPC006_LOVO_6H_X2_F1B4_DUO52HI53LO:C16
CN320	LOVO	NFYC	BRD-K84924563	BRD-K84924563	trt_cp	40 uM	6 h	GSE92742	CPC006_LOVO_6H:BRD-K84924563-001-01-2:40	CPC006_LOVO_6H_X1_F1B4_DUO52HI53LO:B24|CPC006_LOVO_6H_X2_F1B4_DUO52HI53LO:B24
CN321	LOVO	STAT2	BRD-K86191271	cytosporone-b	trt_cp	10 uM	6 h	GSE92742	CPC006_LOVO_6H:BRD-K86191271-001-02-7:10	CPC006_LOVO_6H_X1_F1B4_DUO52HI53LO:O08|CPC006_LOVO_6H_X2_F1B4_DUO52HI53LO:O08
CN322	LOVO	SOX9	BRD-K88510285	bortezomib	trt_cp	10 nM	6 h	GSE92742	CPC006_LOVO_6H:BRD-K88510285-001-01-2:0.04	CPC006_LOVO_6H_X1_F1B4_DUO52HI53LO:M24|CPC006_LOVO_6H_X2_F1B4_DUO52HI53LO:M24
CN323	LOVO	CAMTA2	BRD-K90999434	BRD-K90999434	trt_cp	10 uM	6 h	GSE92742	CPC006_LOVO_6H:BRD-K90999434-003-01-9:10	CPC006_LOVO_6H_X1_F1B4_DUO52HI53LO:L03|CPC006_LOVO_6H_X2_F1B4_DUO52HI53LO:L03
CN324	LOVO	TFDP1	BRD-K92317137	BRD-K92317137	trt_cp	10 uM	6 h	GSE92742	CPC006_LOVO_6H:BRD-K92317137-001-04-0:10	CPC006_LOVO_6H_X1_F1B4_DUO52HI53LO:L07|CPC006_LOVO_6H_X2_F1B4_DUO52HI53LO:L07
CN325	LOVO	CREB1	BRD-K92317137	BRD-K92317137	trt_cp	10 uM	6 h	GSE92742	CPC006_LOVO_6H:BRD-K92317137-001-04-0:10	CPC006_LOVO_6H_X1_F1B4_DUO52HI53LO:L07|CPC006_LOVO_6H_X2_F1B4_DUO52HI53LO:L07
CN326	LOVO	RXRA	BRD-K92317137	BRD-K92317137	trt_cp	10 uM	6 h	GSE92742	CPC006_LOVO_6H:BRD-K92317137-001-04-0:10	CPC006_LOVO_6H_X1_F1B4_DUO52HI53LO:L07|CPC006_LOVO_6H_X2_F1B4_DUO52HI53LO:L07
CN327	LOVO	VEZF1	BRD-K93023739	IKK-inhibitor-X	trt_cp	5 uM	6 h	GSE92742	CPC006_LOVO_6H:BRD-K93023739-001-01-1:6	CPC006_LOVO_6H_X1_F1B4_DUO52HI53LO:I23|CPC006_LOVO_6H_X2_F1B4_DUO52HI53LO:I23
CN328	LOVO	TFDP1	BRD-M86331534	pyrvinium-pamoate	trt_cp	10 uM	6 h	GSE92742	CPC006_LOVO_6H:BRD-M86331534-373-01-5:10	CPC006_LOVO_6H_X1_F1B4_DUO52HI53LO:J24|CPC006_LOVO_6H_X2_F1B4_DUO52HI53LO:J24
CN329	MCF7	E2F4	BRD-A02481876	importazole	trt_cp	60 uM	24 h	GSE92742	CPC006_MCF7_24H:BRD-A02481876-001-09-9:60	CPC006_MCF7_24H_X1_B4_DUO52HI53LO:E13|CPC006_MCF7_24H_X2_B4_DUO52HI53LO:E13|CPC006_MCF7_24H_X3_B4_DUO52HI53LO:E13|CPC006_MCF7_24H_X3_F1B3_DUO52HI53LO:E13|CPC006_MCF7_24H_X4_B4_DUO52HI53LO:E13|CPC006_MCF7_24H_X5_B4_DUO52HI53LO:E13
CN330	MCF7	PAF1	BRD-A13122391	triptolide	trt_cp	100 nM	24 h	GSE92742	CPC006_MCF7_24H:BRD-A13122391-001-01-9:0.08	CPC006_MCF7_24H_X1_B4_DUO52HI53LO:L19|CPC006_MCF7_24H_X2_B4_DUO52HI53LO:L19|CPC006_MCF7_24H_X3_B4_DUO52HI53LO:L19|CPC006_MCF7_24H_X3_F1B3_DUO52HI53LO:L19|CPC006_MCF7_24H_X4_B4_DUO52HI53LO:L19|CPC006_MCF7_24H_X5_B4_DUO52HI53LO:L19
CN331	MCF7	KLF10	BRD-A13122391	triptolide	trt_cp	100 nM	24 h	GSE92742	CPC006_MCF7_24H:BRD-A13122391-001-01-9:0.08	CPC006_MCF7_24H_X1_B4_DUO52HI53LO:L19|CPC006_MCF7_24H_X2_B4_DUO52HI53LO:L19|CPC006_MCF7_24H_X3_B4_DUO52HI53LO:L19|CPC006_MCF7_24H_X3_F1B3_DUO52HI53LO:L19|CPC006_MCF7_24H_X4_B4_DUO52HI53LO:L19|CPC006_MCF7_24H_X5_B4_DUO52HI53LO:L19
CN332	MCF7	MEN1	BRD-A13122391	triptolide	trt_cp	100 nM	24 h	GSE92742	CPC006_MCF7_24H:BRD-A13122391-001-01-9:0.08	CPC006_MCF7_24H_X1_B4_DUO52HI53LO:L19|CPC006_MCF7_24H_X2_B4_DUO52HI53LO:L19|CPC006_MCF7_24H_X3_B4_DUO52HI53LO:L19|CPC006_MCF7_24H_X3_F1B3_DUO52HI53LO:L19|CPC006_MCF7_24H_X4_B4_DUO52HI53LO:L19|CPC006_MCF7_24H_X5_B4_DUO52HI53LO:L19
CN333	MCF7	BRD4	BRD-A19037878	trichostatin-a	trt_cp	10 uM	24 h	GSE92742	CPC006_MCF7_24H:BRD-A19037878:10	CPC006_MCF7_24H_X1_B4_DUO52HI53LO:B03|CPC006_MCF7_24H_X2_B4_DUO52HI53LO:B03|CPC006_MCF7_24H_X3_B4_DUO52HI53LO:B03|CPC006_MCF7_24H_X3_F1B3_DUO52HI53LO:B03|CPC006_MCF7_24H_X4_B4_DUO52HI53LO:B03|CPC006_MCF7_24H_X5_B4_DUO52HI53LO:B03
CN334	MCF7	NELFE	BRD-A19500257	geldanamycin	trt_cp	10 uM	24 h	GSE92742	CPC006_MCF7_24H:BRD-A19500257:10	CPC006_MCF7_24H_X1_B4_DUO52HI53LO:A03|CPC006_MCF7_24H_X2_B4_DUO52HI53LO:A03|CPC006_MCF7_24H_X3_B4_DUO52HI53LO:A03|CPC006_MCF7_24H_X3_F1B3_DUO52HI53LO:A03|CPC006_MCF7_24H_X4_B4_DUO52HI53LO:A03|CPC006_MCF7_24H_X5_B4_DUO52HI53LO:A03
CN335	MCF7	BRD4	BRD-A19500257	geldanamycin	trt_cp	10 uM	24 h	GSE92742	CPC006_MCF7_24H:BRD-A19500257:10	CPC006_MCF7_24H_X1_B4_DUO52HI53LO:A03|CPC006_MCF7_24H_X2_B4_DUO52HI53LO:A03|CPC006_MCF7_24H_X3_B4_DUO52HI53LO:A03|CPC006_MCF7_24H_X3_F1B3_DUO52HI53LO:A03|CPC006_MCF7_24H_X4_B4_DUO52HI53LO:A03|CPC006_MCF7_24H_X5_B4_DUO52HI53LO:A03
CN336	MCF7	SREBF1	BRD-A28105619	cucurbitacin-i	trt_cp	10 uM	24 h	GSE92742	CPC006_MCF7_24H:BRD-A28105619-001-01-3:10	CPC006_MCF7_24H_X1_B4_DUO52HI53LO:O15|CPC006_MCF7_24H_X2_B4_DUO52HI53LO:O15|CPC006_MCF7_24H_X3_B4_DUO52HI53LO:O15|CPC006_MCF7_24H_X3_F1B3_DUO52HI53LO:O15|CPC006_MCF7_24H_X4_B4_DUO52HI53LO:O15|CPC006_MCF7_24H_X5_B4_DUO52HI53LO:O15
CN337	MCF7	NCAPG	BRD-A28105619	cucurbitacin-i	trt_cp	10 uM	24 h	GSE92742	CPC006_MCF7_24H:BRD-A28105619-001-01-3:10	CPC006_MCF7_24H_X1_B4_DUO52HI53LO:O15|CPC006_MCF7_24H_X2_B4_DUO52HI53LO:O15|CPC006_MCF7_24H_X3_B4_DUO52HI53LO:O15|CPC006_MCF7_24H_X3_F1B3_DUO52HI53LO:O15|CPC006_MCF7_24H_X4_B4_DUO52HI53LO:O15|CPC006_MCF7_24H_X5_B4_DUO52HI53LO:O15
CN338	MCF7	CEBPG	BRD-A35588707	teniposide	trt_cp	1 uM	24 h	GSE92742	CPC006_MCF7_24H:BRD-A35588707-001-03-0:1.25	CPC006_MCF7_24H_X1_B4_DUO52HI53LO:F17|CPC006_MCF7_24H_X2_B4_DUO52HI53LO:F17|CPC006_MCF7_24H_X3_B4_DUO52HI53LO:F17|CPC006_MCF7_24H_X3_F1B3_DUO52HI53LO:F17|CPC006_MCF7_24H_X4_B4_DUO52HI53LO:F17|CPC006_MCF7_24H_X5_B4_DUO52HI53LO:F17
CN339	MCF7	WDHD1	BRD-A36630025	SN-38	trt_cp	500 nM	24 h	GSE92742	CPC006_MCF7_24H:BRD-A36630025-001-02-6:0.35	CPC006_MCF7_24H_X1_B4_DUO52HI53LO:L23|CPC006_MCF7_24H_X2_B4_DUO52HI53LO:L23|CPC006_MCF7_24H_X3_B4_DUO52HI53LO:L23|CPC006_MCF7_24H_X3_F1B3_DUO52HI53LO:L23|CPC006_MCF7_24H_X4_B4_DUO52HI53LO:L23|CPC006_MCF7_24H_X5_B4_DUO52HI53LO:L23
CN340	MCF7	TCF12	BRD-A36630025	SN-38	trt_cp	500 nM	24 h	GSE92742	CPC006_MCF7_24H:BRD-A36630025-001-02-6:0.35	CPC006_MCF7_24H_X1_B4_DUO52HI53LO:L23|CPC006_MCF7_24H_X2_B4_DUO52HI53LO:L23|CPC006_MCF7_24H_X3_B4_DUO52HI53LO:L23|CPC006_MCF7_24H_X3_F1B3_DUO52HI53LO:L23|CPC006_MCF7_24H_X4_B4_DUO52HI53LO:L23|CPC006_MCF7_24H_X5_B4_DUO52HI53LO:L23
CN341	MCF7	NRF1	BRD-A36630025	SN-38	trt_cp	500 nM	24 h	GSE92742	CPC006_MCF7_24H:BRD-A36630025-001-02-6:0.35	CPC006_MCF7_24H_X1_B4_DUO52HI53LO:L23|CPC006_MCF7_24H_X2_B4_DUO52HI53LO:L23|CPC006_MCF7_24H_X3_B4_DUO52HI53LO:L23|CPC006_MCF7_24H_X3_F1B3_DUO52HI53LO:L23|CPC006_MCF7_24H_X4_B4_DUO52HI53LO:L23|CPC006_MCF7_24H_X5_B4_DUO52HI53LO:L23
CN342	MCF7	NRF1	BRD-A36630025	SN-38	trt_cp	500 nM	24 h	GSE92742	CPC006_MCF7_24H:BRD-A36630025-001-02-6:0.35	CPC006_MCF7_24H_X1_B4_DUO52HI53LO:L23|CPC006_MCF7_24H_X2_B4_DUO52HI53LO:L23|CPC006_MCF7_24H_X3_B4_DUO52HI53LO:L23|CPC006_MCF7_24H_X3_F1B3_DUO52HI53LO:L23|CPC006_MCF7_24H_X4_B4_DUO52HI53LO:L23|CPC006_MCF7_24H_X5_B4_DUO52HI53LO:L23
CN343	MCF7	DPF2	BRD-A36630025	SN-38	trt_cp	500 nM	24 h	GSE92742	CPC006_MCF7_24H:BRD-A36630025-001-02-6:0.35	CPC006_MCF7_24H_X1_B4_DUO52HI53LO:L23|CPC006_MCF7_24H_X2_B4_DUO52HI53LO:L23|CPC006_MCF7_24H_X3_B4_DUO52HI53LO:L23|CPC006_MCF7_24H_X3_F1B3_DUO52HI53LO:L23|CPC006_MCF7_24H_X4_B4_DUO52HI53LO:L23|CPC006_MCF7_24H_X5_B4_DUO52HI53LO:L23
CN344	MCF7	KLF10	BRD-A36630025	SN-38	trt_cp	500 nM	24 h	GSE92742	CPC006_MCF7_24H:BRD-A36630025-001-02-6:0.35	CPC006_MCF7_24H_X1_B4_DUO52HI53LO:L23|CPC006_MCF7_24H_X2_B4_DUO52HI53LO:L23|CPC006_MCF7_24H_X3_B4_DUO52HI53LO:L23|CPC006_MCF7_24H_X3_F1B3_DUO52HI53LO:L23|CPC006_MCF7_24H_X4_B4_DUO52HI53LO:L23|CPC006_MCF7_24H_X5_B4_DUO52HI53LO:L23
CN345	MCF7	RXRA	BRD-A36630025	SN-38	trt_cp	500 nM	24 h	GSE92742	CPC006_MCF7_24H:BRD-A36630025-001-02-6:0.35	CPC006_MCF7_24H_X1_B4_DUO52HI53LO:L23|CPC006_MCF7_24H_X2_B4_DUO52HI53LO:L23|CPC006_MCF7_24H_X3_B4_DUO52HI53LO:L23|CPC006_MCF7_24H_X3_F1B3_DUO52HI53LO:L23|CPC006_MCF7_24H_X4_B4_DUO52HI53LO:L23|CPC006_MCF7_24H_X5_B4_DUO52HI53LO:L23
CN346	MCF7	NR5A2	BRD-A45889380	mepacrine	trt_cp	10 uM	24 h	GSE92742	CPC006_MCF7_24H:BRD-A45889380-300-04-8:10	CPC006_MCF7_24H_X1_B4_DUO52HI53LO:G21|CPC006_MCF7_24H_X2_B4_DUO52HI53LO:G21|CPC006_MCF7_24H_X3_B4_DUO52HI53LO:G21|CPC006_MCF7_24H_X3_F1B3_DUO52HI53LO:G21|CPC006_MCF7_24H_X4_B4_DUO52HI53LO:G21|CPC006_MCF7_24H_X5_B4_DUO52HI53LO:G21
CN347	MCF7	NRF1	BRD-A45889380	mepacrine	trt_cp	10 uM	24 h	GSE92742	CPC006_MCF7_24H:BRD-A45889380-300-04-8:10	CPC006_MCF7_24H_X1_B4_DUO52HI53LO:G21|CPC006_MCF7_24H_X2_B4_DUO52HI53LO:G21|CPC006_MCF7_24H_X3_B4_DUO52HI53LO:G21|CPC006_MCF7_24H_X3_F1B3_DUO52HI53LO:G21|CPC006_MCF7_24H_X4_B4_DUO52HI53LO:G21|CPC006_MCF7_24H_X5_B4_DUO52HI53LO:G21
CN348	MCF7	TP53	BRD-A52650764	ingenol	trt_cp	10 uM	24 h	GSE92742	CPC006_MCF7_24H:BRD-A52650764-001-01-0:10	CPC006_MCF7_24H_X1_B4_DUO52HI53LO:I05|CPC006_MCF7_24H_X2_B4_DUO52HI53LO:I05|CPC006_MCF7_24H_X3_B4_DUO52HI53LO:I05|CPC006_MCF7_24H_X3_F1B3_DUO52HI53LO:I05|CPC006_MCF7_24H_X4_B4_DUO52HI53LO:I05|CPC006_MCF7_24H_X5_B4_DUO52HI53LO:I05
CN349	MCF7	GREB1	BRD-A52650764	ingenol	trt_cp	10 uM	24 h	GSE92742	CPC006_MCF7_24H:BRD-A52650764-001-01-0:10	CPC006_MCF7_24H_X1_B4_DUO52HI53LO:I05|CPC006_MCF7_24H_X2_B4_DUO52HI53LO:I05|CPC006_MCF7_24H_X3_B4_DUO52HI53LO:I05|CPC006_MCF7_24H_X3_F1B3_DUO52HI53LO:I05|CPC006_MCF7_24H_X4_B4_DUO52HI53LO:I05|CPC006_MCF7_24H_X5_B4_DUO52HI53LO:I05
CN350	MCF7	BRD4	BRD-A56592690	PX-12	trt_cp	30 uM	24 h	GSE92742	CPC006_MCF7_24H:BRD-A56592690-001-01-9:30	CPC006_MCF7_24H_X1_B4_DUO52HI53LO:P10|CPC006_MCF7_24H_X2_B4_DUO52HI53LO:P10|CPC006_MCF7_24H_X3_B4_DUO52HI53LO:P10|CPC006_MCF7_24H_X3_F1B3_DUO52HI53LO:P10|CPC006_MCF7_24H_X4_B4_DUO52HI53LO:P10|CPC006_MCF7_24H_X5_B4_DUO52HI53LO:P10
CN351	MCF7	TP53	BRD-A67788537	salermide	trt_cp	100 uM	24 h	GSE92742	CPC006_MCF7_24H:BRD-A67788537-001-01-7:120	CPC006_MCF7_24H_X2_B4_DUO52HI53LO:P16|CPC006_MCF7_24H_X3_B4_DUO52HI53LO:P16|CPC006_MCF7_24H_X3_F1B3_DUO52HI53LO:P16|CPC006_MCF7_24H_X4_B4_DUO52HI53LO:P16|CPC006_MCF7_24H_X5_B4_DUO52HI53LO:P16
CN352	MCF7	CEBPG	BRD-A71390734	idarubicin	trt_cp	100 nM	24 h	GSE92742	CPC006_MCF7_24H:BRD-A71390734-001-01-7:0.08	CPC006_MCF7_24H_X1_B4_DUO52HI53LO:N01|CPC006_MCF7_24H_X2_B4_DUO52HI53LO:N01|CPC006_MCF7_24H_X3_B4_DUO52HI53LO:N01|CPC006_MCF7_24H_X3_F1B3_DUO52HI53LO:N01|CPC006_MCF7_24H_X4_B4_DUO52HI53LO:N01|CPC006_MCF7_24H_X5_B4_DUO52HI53LO:N01
CN353	MCF7	ZKSCAN1	BRD-A75409952	wortmannin	trt_cp	10 uM	24 h	GSE92742	CPC006_MCF7_24H:BRD-A75409952:10	CPC006_MCF7_24H_X1_B4_DUO52HI53LO:A04|CPC006_MCF7_24H_X2_B4_DUO52HI53LO:A04|CPC006_MCF7_24H_X3_B4_DUO52HI53LO:A04|CPC006_MCF7_24H_X3_F1B3_DUO52HI53LO:A04|CPC006_MCF7_24H_X4_B4_DUO52HI53LO:A04|CPC006_MCF7_24H_X5_B4_DUO52HI53LO:A04
CN354	MCF7	CHD1	BRD-K00317371	RITA	trt_cp	10 uM	24 h	GSE92742	CPC006_MCF7_24H:BRD-K00317371-001-02-0:10	CPC006_MCF7_24H_X1_B4_DUO52HI53LO:N05|CPC006_MCF7_24H_X2_B4_DUO52HI53LO:N05|CPC006_MCF7_24H_X3_B4_DUO52HI53LO:N05|CPC006_MCF7_24H_X3_F1B3_DUO52HI53LO:N05
CN355	MCF7	BRD4	BRD-K00317371	RITA	trt_cp	10 uM	24 h	GSE92742	CPC006_MCF7_24H:BRD-K00317371-001-02-0:10	CPC006_MCF7_24H_X1_B4_DUO52HI53LO:N05|CPC006_MCF7_24H_X2_B4_DUO52HI53LO:N05|CPC006_MCF7_24H_X3_B4_DUO52HI53LO:N05|CPC006_MCF7_24H_X3_F1B3_DUO52HI53LO:N05
CN356	MCF7	HDGF	BRD-K00615600	AG-14361	trt_cp	20 uM	24 h	GSE92742	CPC006_MCF7_24H:BRD-K00615600-001-06-1:25	CPC006_MCF7_24H_X1_B4_DUO52HI53LO:E09|CPC006_MCF7_24H_X2_B4_DUO52HI53LO:E09|CPC006_MCF7_24H_X3_B4_DUO52HI53LO:E09|CPC006_MCF7_24H_X3_F1B3_DUO52HI53LO:E09|CPC006_MCF7_24H_X4_B4_DUO52HI53LO:E09|CPC006_MCF7_24H_X5_B4_DUO52HI53LO:E09
CN357	MCF7	ZNF207	BRD-K00615600	AG-14361	trt_cp	20 uM	24 h	GSE92742	CPC006_MCF7_24H:BRD-K00615600-001-06-1:25	CPC006_MCF7_24H_X1_B4_DUO52HI53LO:E09|CPC006_MCF7_24H_X2_B4_DUO52HI53LO:E09|CPC006_MCF7_24H_X3_B4_DUO52HI53LO:E09|CPC006_MCF7_24H_X3_F1B3_DUO52HI53LO:E09|CPC006_MCF7_24H_X4_B4_DUO52HI53LO:E09|CPC006_MCF7_24H_X5_B4_DUO52HI53LO:E09
CN358	MCF7	NELFE	BRD-K00615600	AG-14361	trt_cp	20 uM	24 h	GSE92742	CPC006_MCF7_24H:BRD-K00615600-001-06-1:25	CPC006_MCF7_24H_X1_B4_DUO52HI53LO:E09|CPC006_MCF7_24H_X2_B4_DUO52HI53LO:E09|CPC006_MCF7_24H_X3_B4_DUO52HI53LO:E09|CPC006_MCF7_24H_X3_F1B3_DUO52HI53LO:E09|CPC006_MCF7_24H_X4_B4_DUO52HI53LO:E09|CPC006_MCF7_24H_X5_B4_DUO52HI53LO:E09
CN359	MCF7	CHD1	BRD-K01976263	emetine	trt_cp	500 nM	24 h	GSE92742	CPC006_MCF7_24H:BRD-K01976263-003-04-5:0.63	CPC006_MCF7_24H_X1_B4_DUO52HI53LO:N07|CPC006_MCF7_24H_X2_B4_DUO52HI53LO:N07|CPC006_MCF7_24H_X3_B4_DUO52HI53LO:N07|CPC006_MCF7_24H_X3_F1B3_DUO52HI53LO:N07|CPC006_MCF7_24H_X4_B4_DUO52HI53LO:N07|CPC006_MCF7_24H_X5_B4_DUO52HI53LO:N07
CN360	MCF7	NRF1	BRD-K01976263	emetine	trt_cp	500 nM	24 h	GSE92742	CPC006_MCF7_24H:BRD-K01976263-003-04-5:0.63	CPC006_MCF7_24H_X1_B4_DUO52HI53LO:N07|CPC006_MCF7_24H_X2_B4_DUO52HI53LO:N07|CPC006_MCF7_24H_X3_B4_DUO52HI53LO:N07|CPC006_MCF7_24H_X3_F1B3_DUO52HI53LO:N07|CPC006_MCF7_24H_X4_B4_DUO52HI53LO:N07|CPC006_MCF7_24H_X5_B4_DUO52HI53LO:N07
CN361	MCF7	ZNF592	BRD-K01976263	emetine	trt_cp	500 nM	24 h	GSE92742	CPC006_MCF7_24H:BRD-K01976263-003-04-5:0.63	CPC006_MCF7_24H_X1_B4_DUO52HI53LO:N07|CPC006_MCF7_24H_X2_B4_DUO52HI53LO:N07|CPC006_MCF7_24H_X3_B4_DUO52HI53LO:N07|CPC006_MCF7_24H_X3_F1B3_DUO52HI53LO:N07|CPC006_MCF7_24H_X4_B4_DUO52HI53LO:N07|CPC006_MCF7_24H_X5_B4_DUO52HI53LO:N07
CN362	MCF7	ELK1	BRD-K01976263	emetine	trt_cp	500 nM	24 h	GSE92742	CPC006_MCF7_24H:BRD-K01976263-003-04-5:0.63	CPC006_MCF7_24H_X1_B4_DUO52HI53LO:N07|CPC006_MCF7_24H_X2_B4_DUO52HI53LO:N07|CPC006_MCF7_24H_X3_B4_DUO52HI53LO:N07|CPC006_MCF7_24H_X3_F1B3_DUO52HI53LO:N07|CPC006_MCF7_24H_X4_B4_DUO52HI53LO:N07|CPC006_MCF7_24H_X5_B4_DUO52HI53LO:N07
CN363	MCF7	ELK1	BRD-K01976263	emetine	trt_cp	500 nM	24 h	GSE92742	CPC006_MCF7_24H:BRD-K01976263-003-04-5:0.63	CPC006_MCF7_24H_X1_B4_DUO52HI53LO:N07|CPC006_MCF7_24H_X2_B4_DUO52HI53LO:N07|CPC006_MCF7_24H_X3_B4_DUO52HI53LO:N07|CPC006_MCF7_24H_X3_F1B3_DUO52HI53LO:N07|CPC006_MCF7_24H_X4_B4_DUO52HI53LO:N07|CPC006_MCF7_24H_X5_B4_DUO52HI53LO:N07
CN364	MCF7	BRD4	BRD-K01976263	emetine	trt_cp	500 nM	24 h	GSE92742	CPC006_MCF7_24H:BRD-K01976263-003-04-5:0.63	CPC006_MCF7_24H_X1_B4_DUO52HI53LO:N07|CPC006_MCF7_24H_X2_B4_DUO52HI53LO:N07|CPC006_MCF7_24H_X3_B4_DUO52HI53LO:N07|CPC006_MCF7_24H_X3_F1B3_DUO52HI53LO:N07|CPC006_MCF7_24H_X4_B4_DUO52HI53LO:N07|CPC006_MCF7_24H_X5_B4_DUO52HI53LO:N07
CN365	MCF7	KLF10	BRD-K01976263	emetine	trt_cp	500 nM	24 h	GSE92742	CPC006_MCF7_24H:BRD-K01976263-003-04-5:0.63	CPC006_MCF7_24H_X1_B4_DUO52HI53LO:N07|CPC006_MCF7_24H_X2_B4_DUO52HI53LO:N07|CPC006_MCF7_24H_X3_B4_DUO52HI53LO:N07|CPC006_MCF7_24H_X3_F1B3_DUO52HI53LO:N07|CPC006_MCF7_24H_X4_B4_DUO52HI53LO:N07|CPC006_MCF7_24H_X5_B4_DUO52HI53LO:N07
CN366	MCF7	KLF10	BRD-K01976263	emetine	trt_cp	500 nM	24 h	GSE92742	CPC006_MCF7_24H:BRD-K01976263-003-04-5:0.63	CPC006_MCF7_24H_X1_B4_DUO52HI53LO:N07|CPC006_MCF7_24H_X2_B4_DUO52HI53LO:N07|CPC006_MCF7_24H_X3_B4_DUO52HI53LO:N07|CPC006_MCF7_24H_X3_F1B3_DUO52HI53LO:N07|CPC006_MCF7_24H_X4_B4_DUO52HI53LO:N07|CPC006_MCF7_24H_X5_B4_DUO52HI53LO:N07
CN367	MCF7	ZNF711	BRD-K01976263	emetine	trt_cp	500 nM	24 h	GSE92742	CPC006_MCF7_24H:BRD-K01976263-003-04-5:0.63	CPC006_MCF7_24H_X1_B4_DUO52HI53LO:N07|CPC006_MCF7_24H_X2_B4_DUO52HI53LO:N07|CPC006_MCF7_24H_X3_B4_DUO52HI53LO:N07|CPC006_MCF7_24H_X3_F1B3_DUO52HI53LO:N07|CPC006_MCF7_24H_X4_B4_DUO52HI53LO:N07|CPC006_MCF7_24H_X5_B4_DUO52HI53LO:N07
CN368	MCF7	ZNF711	BRD-K01976263	emetine	trt_cp	500 nM	24 h	GSE92742	CPC006_MCF7_24H:BRD-K01976263-003-04-5:0.63	CPC006_MCF7_24H_X1_B4_DUO52HI53LO:N07|CPC006_MCF7_24H_X2_B4_DUO52HI53LO:N07|CPC006_MCF7_24H_X3_B4_DUO52HI53LO:N07|CPC006_MCF7_24H_X3_F1B3_DUO52HI53LO:N07|CPC006_MCF7_24H_X4_B4_DUO52HI53LO:N07|CPC006_MCF7_24H_X5_B4_DUO52HI53LO:N07
CN369	MCF7	E2F4	BRD-K02407574	parbendazole	trt_cp	500 nM	24 h	GSE92742	CPC006_MCF7_24H:BRD-K02407574-001-04-8:0.31	CPC006_MCF7_24H_X1_B4_DUO52HI53LO:F21|CPC006_MCF7_24H_X2_B4_DUO52HI53LO:F21|CPC006_MCF7_24H_X3_B4_DUO52HI53LO:F21|CPC006_MCF7_24H_X3_F1B3_DUO52HI53LO:F21|CPC006_MCF7_24H_X4_B4_DUO52HI53LO:F21|CPC006_MCF7_24H_X5_B4_DUO52HI53LO:F21
CN370	MCF7	BRD4	BRD-K02822062	CT-200783	trt_cp	10 uM	24 h	GSE92742	CPC006_MCF7_24H:BRD-K02822062-001-01-3:10	CPC006_MCF7_24H_X1_B4_DUO52HI53LO:A09|CPC006_MCF7_24H_X2_B4_DUO52HI53LO:A09|CPC006_MCF7_24H_X3_B4_DUO52HI53LO:A09|CPC006_MCF7_24H_X3_F1B3_DUO52HI53LO:A09|CPC006_MCF7_24H_X4_B4_DUO52HI53LO:A09|CPC006_MCF7_24H_X5_B4_DUO52HI53LO:A09
CN371	MCF7	FOS	BRD-K02822062	CT-200783	trt_cp	10 uM	24 h	GSE92742	CPC006_MCF7_24H:BRD-K02822062-001-01-3:10	CPC006_MCF7_24H_X1_B4_DUO52HI53LO:A09|CPC006_MCF7_24H_X2_B4_DUO52HI53LO:A09|CPC006_MCF7_24H_X3_B4_DUO52HI53LO:A09|CPC006_MCF7_24H_X3_F1B3_DUO52HI53LO:A09|CPC006_MCF7_24H_X4_B4_DUO52HI53LO:A09|CPC006_MCF7_24H_X5_B4_DUO52HI53LO:A09
CN372	MCF7	RCOR1	BRD-K02822062	CT-200783	trt_cp	10 uM	24 h	GSE92742	CPC006_MCF7_24H:BRD-K02822062-001-01-3:10	CPC006_MCF7_24H_X1_B4_DUO52HI53LO:A09|CPC006_MCF7_24H_X2_B4_DUO52HI53LO:A09|CPC006_MCF7_24H_X3_B4_DUO52HI53LO:A09|CPC006_MCF7_24H_X3_F1B3_DUO52HI53LO:A09|CPC006_MCF7_24H_X4_B4_DUO52HI53LO:A09|CPC006_MCF7_24H_X5_B4_DUO52HI53LO:A09
CN373	MCF7	WDHD1	BRD-K03816923	rottlerin	trt_cp	10 uM	24 h	GSE92742	CPC006_MCF7_24H:BRD-K03816923-001-04-7:9.68	CPC006_MCF7_24H_X1_B4_DUO52HI53LO:K08|CPC006_MCF7_24H_X2_B4_DUO52HI53LO:K08|CPC006_MCF7_24H_X3_B4_DUO52HI53LO:K08|CPC006_MCF7_24H_X3_F1B3_DUO52HI53LO:K08|CPC006_MCF7_24H_X4_B4_DUO52HI53LO:K08|CPC006_MCF7_24H_X5_B4_DUO52HI53LO:K08
CN374	MCF7	NELFE	BRD-K04853698	LDN-193189	trt_cp	10 uM	24 h	GSE92742	CPC006_MCF7_24H:BRD-K04853698-003-01-4:10	CPC006_MCF7_24H_X1_B4_DUO52HI53LO:N11|CPC006_MCF7_24H_X2_B4_DUO52HI53LO:N11|CPC006_MCF7_24H_X3_B4_DUO52HI53LO:N11|CPC006_MCF7_24H_X3_F1B3_DUO52HI53LO:N11|CPC006_MCF7_24H_X4_B4_DUO52HI53LO:N11|CPC006_MCF7_24H_X5_B4_DUO52HI53LO:N11
CN375	MCF7	TP53	BRD-K04853698	LDN-193189	trt_cp	10 uM	24 h	GSE92742	CPC006_MCF7_24H:BRD-K04853698-003-01-4:10	CPC006_MCF7_24H_X1_B4_DUO52HI53LO:N11|CPC006_MCF7_24H_X2_B4_DUO52HI53LO:N11|CPC006_MCF7_24H_X3_B4_DUO52HI53LO:N11|CPC006_MCF7_24H_X3_F1B3_DUO52HI53LO:N11|CPC006_MCF7_24H_X4_B4_DUO52HI53LO:N11|CPC006_MCF7_24H_X5_B4_DUO52HI53LO:N11
CN376	MCF7	PAF1	BRD-K04853698	LDN-193189	trt_cp	10 uM	24 h	GSE92742	CPC006_MCF7_24H:BRD-K04853698-003-01-4:10	CPC006_MCF7_24H_X1_B4_DUO52HI53LO:N11|CPC006_MCF7_24H_X2_B4_DUO52HI53LO:N11|CPC006_MCF7_24H_X3_B4_DUO52HI53LO:N11|CPC006_MCF7_24H_X3_F1B3_DUO52HI53LO:N11|CPC006_MCF7_24H_X4_B4_DUO52HI53LO:N11|CPC006_MCF7_24H_X5_B4_DUO52HI53LO:N11
CN377	MCF7	KLF10	BRD-K04853698	LDN-193189	trt_cp	10 uM	24 h	GSE92742	CPC006_MCF7_24H:BRD-K04853698-003-01-4:10	CPC006_MCF7_24H_X1_B4_DUO52HI53LO:N11|CPC006_MCF7_24H_X2_B4_DUO52HI53LO:N11|CPC006_MCF7_24H_X3_B4_DUO52HI53LO:N11|CPC006_MCF7_24H_X3_F1B3_DUO52HI53LO:N11|CPC006_MCF7_24H_X4_B4_DUO52HI53LO:N11|CPC006_MCF7_24H_X5_B4_DUO52HI53LO:N11
CN378	MCF7	FOS	BRD-K04853698	LDN-193189	trt_cp	10 uM	24 h	GSE92742	CPC006_MCF7_24H:BRD-K04853698-003-01-4:10	CPC006_MCF7_24H_X1_B4_DUO52HI53LO:N11|CPC006_MCF7_24H_X2_B4_DUO52HI53LO:N11|CPC006_MCF7_24H_X3_B4_DUO52HI53LO:N11|CPC006_MCF7_24H_X3_F1B3_DUO52HI53LO:N11|CPC006_MCF7_24H_X4_B4_DUO52HI53LO:N11|CPC006_MCF7_24H_X5_B4_DUO52HI53LO:N11
CN379	MCF7	ZKSCAN1	BRD-K04887706	AKT-inhibitor-1-2	trt_cp	10 uM	24 h	GSE92742	CPC006_MCF7_24H:BRD-K04887706-001-01-6:9.1	CPC006_MCF7_24H_X1_B4_DUO52HI53LO:A24|CPC006_MCF7_24H_X2_B4_DUO52HI53LO:A24|CPC006_MCF7_24H_X4_B4_DUO52HI53LO:A24|CPC006_MCF7_24H_X5_B4_DUO52HI53LO:A24
CN380	MCF7	NCAPG2	BRD-K04887706	AKT-inhibitor-1-2	trt_cp	10 uM	24 h	GSE92742	CPC006_MCF7_24H:BRD-K04887706-001-01-6:9.1	CPC006_MCF7_24H_X1_B4_DUO52HI53LO:A24|CPC006_MCF7_24H_X2_B4_DUO52HI53LO:A24|CPC006_MCF7_24H_X4_B4_DUO52HI53LO:A24|CPC006_MCF7_24H_X5_B4_DUO52HI53LO:A24
CN381	MCF7	NCAPG	BRD-K06792661	narciclasine	trt_cp	10 uM	24 h	GSE92742	CPC006_MCF7_24H:BRD-K06792661-001-01-9:10	CPC006_MCF7_24H_X2_B4_DUO52HI53LO:A15|CPC006_MCF7_24H_X3_B4_DUO52HI53LO:A15|CPC006_MCF7_24H_X5_B4_DUO52HI53LO:A15
CN382	MCF7	MEN1	BRD-K06792661	narciclasine	trt_cp	10 uM	24 h	GSE92742	CPC006_MCF7_24H:BRD-K06792661-001-01-9:10	CPC006_MCF7_24H_X2_B4_DUO52HI53LO:A15|CPC006_MCF7_24H_X3_B4_DUO52HI53LO:A15|CPC006_MCF7_24H_X5_B4_DUO52HI53LO:A15
CN383	MCF7	KLF10	BRD-K06792661	narciclasine	trt_cp	10 uM	24 h	GSE92742	CPC006_MCF7_24H:BRD-K06792661-001-01-9:10	CPC006_MCF7_24H_X2_B4_DUO52HI53LO:A15|CPC006_MCF7_24H_X3_B4_DUO52HI53LO:A15|CPC006_MCF7_24H_X5_B4_DUO52HI53LO:A15
CN384	MCF7	KLF10	BRD-K09499853	KU-0060648	trt_cp	10 uM	24 h	GSE92742	CPC006_MCF7_24H:BRD-K09499853-305-01-1:10	CPC006_MCF7_24H_X1_B4_DUO52HI53LO:A19|CPC006_MCF7_24H_X2_B4_DUO52HI53LO:A19|CPC006_MCF7_24H_X3_B4_DUO52HI53LO:A19|CPC006_MCF7_24H_X3_F1B3_DUO52HI53LO:A19|CPC006_MCF7_24H_X4_B4_DUO52HI53LO:A19|CPC006_MCF7_24H_X5_B4_DUO52HI53LO:A19
CN385	MCF7	WDHD1	BRD-K15108141	gemcitabine	trt_cp	100 nM	24 h	GSE92742	CPC006_MCF7_24H:BRD-K15108141-001-01-7:0.08	CPC006_MCF7_24H_X1_B4_DUO52HI53LO:P01|CPC006_MCF7_24H_X2_B4_DUO52HI53LO:P01|CPC006_MCF7_24H_X3_B4_DUO52HI53LO:P01|CPC006_MCF7_24H_X3_F1B3_DUO52HI53LO:P01|CPC006_MCF7_24H_X4_B4_DUO52HI53LO:P01|CPC006_MCF7_24H_X5_B4_DUO52HI53LO:P01
CN386	MCF7	BRD4	BRD-K19894101	MST-312	trt_cp	10 uM	24 h	GSE92742	CPC006_MCF7_24H:BRD-K19894101-001-01-6:11.1	CPC006_MCF7_24H_X1_B4_DUO52HI53LO:I10|CPC006_MCF7_24H_X2_B4_DUO52HI53LO:I10|CPC006_MCF7_24H_X3_B4_DUO52HI53LO:I10|CPC006_MCF7_24H_X3_F1B3_DUO52HI53LO:I10|CPC006_MCF7_24H_X4_B4_DUO52HI53LO:I10|CPC006_MCF7_24H_X5_B4_DUO52HI53LO:I10
CN387	MCF7	YBX1	BRD-K19894101	MST-312	trt_cp	10 uM	24 h	GSE92742	CPC006_MCF7_24H:BRD-K19894101-001-01-6:11.1	CPC006_MCF7_24H_X1_B4_DUO52HI53LO:I10|CPC006_MCF7_24H_X2_B4_DUO52HI53LO:I10|CPC006_MCF7_24H_X3_B4_DUO52HI53LO:I10|CPC006_MCF7_24H_X3_F1B3_DUO52HI53LO:I10|CPC006_MCF7_24H_X4_B4_DUO52HI53LO:I10|CPC006_MCF7_24H_X5_B4_DUO52HI53LO:I10
CN388	MCF7	KLF9	BRD-K19894101	MST-312	trt_cp	10 uM	24 h	GSE92742	CPC006_MCF7_24H:BRD-K19894101-001-01-6:11.1	CPC006_MCF7_24H_X1_B4_DUO52HI53LO:I10|CPC006_MCF7_24H_X2_B4_DUO52HI53LO:I10|CPC006_MCF7_24H_X3_B4_DUO52HI53LO:I10|CPC006_MCF7_24H_X3_F1B3_DUO52HI53LO:I10|CPC006_MCF7_24H_X4_B4_DUO52HI53LO:I10|CPC006_MCF7_24H_X5_B4_DUO52HI53LO:I10
CN389	MCF7	ZNF711	BRD-K24132293	piperlongumine	trt_cp	10 uM	24 h	GSE92742	CPC006_MCF7_24H:BRD-K24132293-001-16-0:10	CPC006_MCF7_24H_X1_B4_DUO52HI53LO:P18|CPC006_MCF7_24H_X2_B4_DUO52HI53LO:P18|CPC006_MCF7_24H_X3_B4_DUO52HI53LO:P18|CPC006_MCF7_24H_X3_F1B3_DUO52HI53LO:P18|CPC006_MCF7_24H_X4_B4_DUO52HI53LO:P18|CPC006_MCF7_24H_X5_B4_DUO52HI53LO:P18
CN390	MCF7	SPDEF	BRD-K25737009	CD-1530	trt_cp	40 uM	24 h	GSE92742	CPC006_MCF7_24H:BRD-K25737009-001-02-0:40	CPC006_MCF7_24H_X1_B4_DUO52HI53LO:D03|CPC006_MCF7_24H_X2_B4_DUO52HI53LO:D03|CPC006_MCF7_24H_X3_B4_DUO52HI53LO:D03|CPC006_MCF7_24H_X3_F1B3_DUO52HI53LO:D03|CPC006_MCF7_24H_X4_B4_DUO52HI53LO:D03|CPC006_MCF7_24H_X5_B4_DUO52HI53LO:D03
CN391	MCF7	NCAPG	BRD-K25737009	CD-1530	trt_cp	40 uM	24 h	GSE92742	CPC006_MCF7_24H:BRD-K25737009-001-02-0:40	CPC006_MCF7_24H_X1_B4_DUO52HI53LO:D03|CPC006_MCF7_24H_X2_B4_DUO52HI53LO:D03|CPC006_MCF7_24H_X3_B4_DUO52HI53LO:D03|CPC006_MCF7_24H_X3_F1B3_DUO52HI53LO:D03|CPC006_MCF7_24H_X4_B4_DUO52HI53LO:D03|CPC006_MCF7_24H_X5_B4_DUO52HI53LO:D03
CN392	MCF7	WDHD1	BRD-K25737009	CD-1530	trt_cp	40 uM	24 h	GSE92742	CPC006_MCF7_24H:BRD-K25737009-001-02-0:40	CPC006_MCF7_24H_X1_B4_DUO52HI53LO:D03|CPC006_MCF7_24H_X2_B4_DUO52HI53LO:D03|CPC006_MCF7_24H_X3_B4_DUO52HI53LO:D03|CPC006_MCF7_24H_X3_F1B3_DUO52HI53LO:D03|CPC006_MCF7_24H_X4_B4_DUO52HI53LO:D03|CPC006_MCF7_24H_X5_B4_DUO52HI53LO:D03
CN393	MCF7	BRD4	BRD-K25737009	CD-1530	trt_cp	40 uM	24 h	GSE92742	CPC006_MCF7_24H:BRD-K25737009-001-02-0:40	CPC006_MCF7_24H_X1_B4_DUO52HI53LO:D03|CPC006_MCF7_24H_X2_B4_DUO52HI53LO:D03|CPC006_MCF7_24H_X3_B4_DUO52HI53LO:D03|CPC006_MCF7_24H_X3_F1B3_DUO52HI53LO:D03|CPC006_MCF7_24H_X4_B4_DUO52HI53LO:D03|CPC006_MCF7_24H_X5_B4_DUO52HI53LO:D03
CN394	MCF7	CHD1	BRD-K25737009	CD-1530	trt_cp	40 uM	24 h	GSE92742	CPC006_MCF7_24H:BRD-K25737009-001-02-0:40	CPC006_MCF7_24H_X1_B4_DUO52HI53LO:D03|CPC006_MCF7_24H_X2_B4_DUO52HI53LO:D03|CPC006_MCF7_24H_X3_B4_DUO52HI53LO:D03|CPC006_MCF7_24H_X3_F1B3_DUO52HI53LO:D03|CPC006_MCF7_24H_X4_B4_DUO52HI53LO:D03|CPC006_MCF7_24H_X5_B4_DUO52HI53LO:D03
CN395	MCF7	KLF10	BRD-K25737009	CD-1530	trt_cp	40 uM	24 h	GSE92742	CPC006_MCF7_24H:BRD-K25737009-001-02-0:40	CPC006_MCF7_24H_X1_B4_DUO52HI53LO:D03|CPC006_MCF7_24H_X2_B4_DUO52HI53LO:D03|CPC006_MCF7_24H_X3_B4_DUO52HI53LO:D03|CPC006_MCF7_24H_X3_F1B3_DUO52HI53LO:D03|CPC006_MCF7_24H_X4_B4_DUO52HI53LO:D03|CPC006_MCF7_24H_X5_B4_DUO52HI53LO:D03
CN396	MCF7	ZNF711	BRD-K25737009	CD-1530	trt_cp	40 uM	24 h	GSE92742	CPC006_MCF7_24H:BRD-K25737009-001-02-0:40	CPC006_MCF7_24H_X1_B4_DUO52HI53LO:D03|CPC006_MCF7_24H_X2_B4_DUO52HI53LO:D03|CPC006_MCF7_24H_X3_B4_DUO52HI53LO:D03|CPC006_MCF7_24H_X3_F1B3_DUO52HI53LO:D03|CPC006_MCF7_24H_X4_B4_DUO52HI53LO:D03|CPC006_MCF7_24H_X5_B4_DUO52HI53LO:D03
CN397	MCF7	HCFC1	BRD-K25737009	CD-1530	trt_cp	40 uM	24 h	GSE92742	CPC006_MCF7_24H:BRD-K25737009-001-02-0:40	CPC006_MCF7_24H_X1_B4_DUO52HI53LO:D03|CPC006_MCF7_24H_X2_B4_DUO52HI53LO:D03|CPC006_MCF7_24H_X3_B4_DUO52HI53LO:D03|CPC006_MCF7_24H_X3_F1B3_DUO52HI53LO:D03|CPC006_MCF7_24H_X4_B4_DUO52HI53LO:D03|CPC006_MCF7_24H_X5_B4_DUO52HI53LO:D03
CN398	MCF7	CUX1	BRD-K25737009	CD-1530	trt_cp	40 uM	24 h	GSE92742	CPC006_MCF7_24H:BRD-K25737009-001-02-0:40	CPC006_MCF7_24H_X1_B4_DUO52HI53LO:D03|CPC006_MCF7_24H_X2_B4_DUO52HI53LO:D03|CPC006_MCF7_24H_X3_B4_DUO52HI53LO:D03|CPC006_MCF7_24H_X3_F1B3_DUO52HI53LO:D03|CPC006_MCF7_24H_X4_B4_DUO52HI53LO:D03|CPC006_MCF7_24H_X5_B4_DUO52HI53LO:D03
CN399	MCF7	SREBF1	BRD-K25737009	CD-1530	trt_cp	40 uM	24 h	GSE92742	CPC006_MCF7_24H:BRD-K25737009-001-02-0:40	CPC006_MCF7_24H_X1_B4_DUO52HI53LO:D03|CPC006_MCF7_24H_X2_B4_DUO52HI53LO:D03|CPC006_MCF7_24H_X3_B4_DUO52HI53LO:D03|CPC006_MCF7_24H_X3_F1B3_DUO52HI53LO:D03|CPC006_MCF7_24H_X4_B4_DUO52HI53LO:D03|CPC006_MCF7_24H_X5_B4_DUO52HI53LO:D03
CN400	MCF7	ZBTB11	BRD-K25737009	CD-1530	trt_cp	40 uM	24 h	GSE92742	CPC006_MCF7_24H:BRD-K25737009-001-02-0:40	CPC006_MCF7_24H_X1_B4_DUO52HI53LO:D03|CPC006_MCF7_24H_X2_B4_DUO52HI53LO:D03|CPC006_MCF7_24H_X3_B4_DUO52HI53LO:D03|CPC006_MCF7_24H_X3_F1B3_DUO52HI53LO:D03|CPC006_MCF7_24H_X4_B4_DUO52HI53LO:D03|CPC006_MCF7_24H_X5_B4_DUO52HI53LO:D03
CN401	MCF7	FOS	BRD-K28296557	AKT-inhibitor-IV	trt_cp	10 uM	24 h	GSE92742	CPC006_MCF7_24H:BRD-K28296557-005-14-6:10	CPC006_MCF7_24H_X1_B4_DUO52HI53LO:M13|CPC006_MCF7_24H_X2_B4_DUO52HI53LO:M13|CPC006_MCF7_24H_X3_B4_DUO52HI53LO:M13|CPC006_MCF7_24H_X3_F1B3_DUO52HI53LO:M13|CPC006_MCF7_24H_X4_B4_DUO52HI53LO:M13|CPC006_MCF7_24H_X5_B4_DUO52HI53LO:M13
CN402	MCF7	KLF10	BRD-K28360340	TW-37	trt_cp	10 uM	24 h	GSE92742	CPC006_MCF7_24H:BRD-K28360340-001-01-8:10	CPC006_MCF7_24H_X1_B4_DUO52HI53LO:L02|CPC006_MCF7_24H_X2_B4_DUO52HI53LO:L02|CPC006_MCF7_24H_X3_B4_DUO52HI53LO:L02|CPC006_MCF7_24H_X3_F1B3_DUO52HI53LO:L02|CPC006_MCF7_24H_X4_B4_DUO52HI53LO:L02|CPC006_MCF7_24H_X5_B4_DUO52HI53LO:L02
CN403	MCF7	TP53	BRD-K28907958	CD-437	trt_cp	10 uM	24 h	GSE92742	CPC006_MCF7_24H:BRD-K28907958-001-02-7:11.1	CPC006_MCF7_24H_X1_B4_DUO52HI53LO:P09|CPC006_MCF7_24H_X2_B4_DUO52HI53LO:P09|CPC006_MCF7_24H_X3_B4_DUO52HI53LO:P09|CPC006_MCF7_24H_X3_F1B3_DUO52HI53LO:P09|CPC006_MCF7_24H_X4_B4_DUO52HI53LO:P09|CPC006_MCF7_24H_X5_B4_DUO52HI53LO:P09
CN404	MCF7	FOS	BRD-K35960502	niclosamide	trt_cp	10 uM	24 h	GSE92742	CPC006_MCF7_24H:BRD-K35960502-001-10-1:10	CPC006_MCF7_24H_X1_B4_DUO52HI53LO:E12|CPC006_MCF7_24H_X2_B4_DUO52HI53LO:E12|CPC006_MCF7_24H_X3_B4_DUO52HI53LO:E12|CPC006_MCF7_24H_X3_F1B3_DUO52HI53LO:E12|CPC006_MCF7_24H_X4_B4_DUO52HI53LO:E12|CPC006_MCF7_24H_X5_B4_DUO52HI53LO:E12
CN405	MCF7	WDHD1	BRD-K39503511	quiflapon	trt_cp	80 uM	24 h	GSE92742	CPC006_MCF7_24H:BRD-K39503511-001-02-1:80	CPC006_MCF7_24H_X1_B4_DUO52HI53LO:O16|CPC006_MCF7_24H_X2_B4_DUO52HI53LO:O16|CPC006_MCF7_24H_X3_B4_DUO52HI53LO:O16|CPC006_MCF7_24H_X3_F1B3_DUO52HI53LO:O16|CPC006_MCF7_24H_X4_B4_DUO52HI53LO:O16|CPC006_MCF7_24H_X5_B4_DUO52HI53LO:O16
CN406	MCF7	NELFE	BRD-K41859756	NVP-AUY922	trt_cp	10 uM	24 h	GSE92742	CPC006_MCF7_24H:BRD-K41859756-001-01-9:10	CPC006_MCF7_24H_X1_B4_DUO52HI53LO:H15|CPC006_MCF7_24H_X2_B4_DUO52HI53LO:H15|CPC006_MCF7_24H_X3_B4_DUO52HI53LO:H15|CPC006_MCF7_24H_X3_F1B3_DUO52HI53LO:H15|CPC006_MCF7_24H_X4_B4_DUO52HI53LO:H15|CPC006_MCF7_24H_X5_B4_DUO52HI53LO:H15
CN407	MCF7	NCAPG	BRD-K43620258	CHEMBL-399379	trt_cp	80 uM	24 h	GSE92742	CPC006_MCF7_24H:BRD-K43620258-001-01-6:80	CPC006_MCF7_24H_X1_B4_DUO52HI53LO:P21|CPC006_MCF7_24H_X2_B4_DUO52HI53LO:P21|CPC006_MCF7_24H_X3_B4_DUO52HI53LO:P21|CPC006_MCF7_24H_X3_F1B3_DUO52HI53LO:P21|CPC006_MCF7_24H_X4_B4_DUO52HI53LO:P21|CPC006_MCF7_24H_X5_B4_DUO52HI53LO:P21
CN408	MCF7	TP53	BRD-K43620258	CHEMBL-399379	trt_cp	80 uM	24 h	GSE92742	CPC006_MCF7_24H:BRD-K43620258-001-01-6:80	CPC006_MCF7_24H_X1_B4_DUO52HI53LO:P21|CPC006_MCF7_24H_X2_B4_DUO52HI53LO:P21|CPC006_MCF7_24H_X3_B4_DUO52HI53LO:P21|CPC006_MCF7_24H_X3_F1B3_DUO52HI53LO:P21|CPC006_MCF7_24H_X4_B4_DUO52HI53LO:P21|CPC006_MCF7_24H_X5_B4_DUO52HI53LO:P21
CN409	MCF7	KLF10	BRD-K43620258	CHEMBL-399379	trt_cp	80 uM	24 h	GSE92742	CPC006_MCF7_24H:BRD-K43620258-001-01-6:80	CPC006_MCF7_24H_X1_B4_DUO52HI53LO:P21|CPC006_MCF7_24H_X2_B4_DUO52HI53LO:P21|CPC006_MCF7_24H_X3_B4_DUO52HI53LO:P21|CPC006_MCF7_24H_X3_F1B3_DUO52HI53LO:P21|CPC006_MCF7_24H_X4_B4_DUO52HI53LO:P21|CPC006_MCF7_24H_X5_B4_DUO52HI53LO:P21
CN410	MCF7	MEN1	BRD-K43620258	CHEMBL-399379	trt_cp	80 uM	24 h	GSE92742	CPC006_MCF7_24H:BRD-K43620258-001-01-6:80	CPC006_MCF7_24H_X1_B4_DUO52HI53LO:P21|CPC006_MCF7_24H_X2_B4_DUO52HI53LO:P21|CPC006_MCF7_24H_X3_B4_DUO52HI53LO:P21|CPC006_MCF7_24H_X3_F1B3_DUO52HI53LO:P21|CPC006_MCF7_24H_X4_B4_DUO52HI53LO:P21|CPC006_MCF7_24H_X5_B4_DUO52HI53LO:P21
CN411	MCF7	CHD1	BRD-K43620258	CHEMBL-399379	trt_cp	80 uM	24 h	GSE92742	CPC006_MCF7_24H:BRD-K43620258-001-01-6:80	CPC006_MCF7_24H_X1_B4_DUO52HI53LO:P21|CPC006_MCF7_24H_X2_B4_DUO52HI53LO:P21|CPC006_MCF7_24H_X3_B4_DUO52HI53LO:P21|CPC006_MCF7_24H_X3_F1B3_DUO52HI53LO:P21|CPC006_MCF7_24H_X4_B4_DUO52HI53LO:P21|CPC006_MCF7_24H_X5_B4_DUO52HI53LO:P21
CN412	MCF7	KLF9	BRD-K43620258	CHEMBL-399379	trt_cp	80 uM	24 h	GSE92742	CPC006_MCF7_24H:BRD-K43620258-001-01-6:80	CPC006_MCF7_24H_X1_B4_DUO52HI53LO:P21|CPC006_MCF7_24H_X2_B4_DUO52HI53LO:P21|CPC006_MCF7_24H_X3_B4_DUO52HI53LO:P21|CPC006_MCF7_24H_X3_F1B3_DUO52HI53LO:P21|CPC006_MCF7_24H_X4_B4_DUO52HI53LO:P21|CPC006_MCF7_24H_X5_B4_DUO52HI53LO:P21
CN413	MCF7	PAF1	BRD-K49371609	PIK-75	trt_cp	100 nM	24 h	GSE92742	CPC006_MCF7_24H:BRD-K49371609-310-01-1:0.09	CPC006_MCF7_24H_X1_B4_DUO52HI53LO:M08|CPC006_MCF7_24H_X2_B4_DUO52HI53LO:M08|CPC006_MCF7_24H_X3_B4_DUO52HI53LO:M08|CPC006_MCF7_24H_X5_B4_DUO52HI53LO:M08
CN414	MCF7	E2F4	BRD-K49371609	PIK-75	trt_cp	100 nM	24 h	GSE92742	CPC006_MCF7_24H:BRD-K49371609-310-01-1:0.09	CPC006_MCF7_24H_X1_B4_DUO52HI53LO:M08|CPC006_MCF7_24H_X2_B4_DUO52HI53LO:M08|CPC006_MCF7_24H_X3_B4_DUO52HI53LO:M08|CPC006_MCF7_24H_X5_B4_DUO52HI53LO:M08
CN415	MCF7	BRD4	BRD-K52075040	cerulenin	trt_cp	40 uM	24 h	GSE92742	CPC006_MCF7_24H:BRD-K52075040-001-03-0:44.4	CPC006_MCF7_24H_X1_B4_DUO52HI53LO:D13|CPC006_MCF7_24H_X2_B4_DUO52HI53LO:D13|CPC006_MCF7_24H_X3_B4_DUO52HI53LO:D13|CPC006_MCF7_24H_X3_F1B3_DUO52HI53LO:D13|CPC006_MCF7_24H_X4_B4_DUO52HI53LO:D13|CPC006_MCF7_24H_X5_B4_DUO52HI53LO:D13
CN416	MCF7	BRD4	BRD-K54233340	dorsomorphin	trt_cp	10 uM	24 h	GSE92742	CPC006_MCF7_24H:BRD-K54233340-300-01-0:10	CPC006_MCF7_24H_X1_B4_DUO52HI53LO:E02|CPC006_MCF7_24H_X2_B4_DUO52HI53LO:E02|CPC006_MCF7_24H_X3_B4_DUO52HI53LO:E02|CPC006_MCF7_24H_X3_F1B3_DUO52HI53LO:E02|CPC006_MCF7_24H_X4_B4_DUO52HI53LO:E02|CPC006_MCF7_24H_X5_B4_DUO52HI53LO:E02
CN417	MCF7	KLF10	BRD-K54233340	dorsomorphin	trt_cp	10 uM	24 h	GSE92742	CPC006_MCF7_24H:BRD-K54233340-300-01-0:10	CPC006_MCF7_24H_X1_B4_DUO52HI53LO:E02|CPC006_MCF7_24H_X2_B4_DUO52HI53LO:E02|CPC006_MCF7_24H_X3_B4_DUO52HI53LO:E02|CPC006_MCF7_24H_X3_F1B3_DUO52HI53LO:E02|CPC006_MCF7_24H_X4_B4_DUO52HI53LO:E02|CPC006_MCF7_24H_X5_B4_DUO52HI53LO:E02
CN418	MCF7	NRF1	BRD-K54233340	dorsomorphin	trt_cp	10 uM	24 h	GSE92742	CPC006_MCF7_24H:BRD-K54233340-300-01-0:10	CPC006_MCF7_24H_X1_B4_DUO52HI53LO:E02|CPC006_MCF7_24H_X2_B4_DUO52HI53LO:E02|CPC006_MCF7_24H_X3_B4_DUO52HI53LO:E02|CPC006_MCF7_24H_X3_F1B3_DUO52HI53LO:E02|CPC006_MCF7_24H_X4_B4_DUO52HI53LO:E02|CPC006_MCF7_24H_X5_B4_DUO52HI53LO:E02
CN419	MCF7	NCAPG	BRD-K54233340	dorsomorphin	trt_cp	10 uM	24 h	GSE92742	CPC006_MCF7_24H:BRD-K54233340-300-01-0:10	CPC006_MCF7_24H_X1_B4_DUO52HI53LO:E02|CPC006_MCF7_24H_X2_B4_DUO52HI53LO:E02|CPC006_MCF7_24H_X3_B4_DUO52HI53LO:E02|CPC006_MCF7_24H_X3_F1B3_DUO52HI53LO:E02|CPC006_MCF7_24H_X4_B4_DUO52HI53LO:E02|CPC006_MCF7_24H_X5_B4_DUO52HI53LO:E02
CN420	MCF7	NELFE	BRD-K54233340	dorsomorphin	trt_cp	10 uM	24 h	GSE92742	CPC006_MCF7_24H:BRD-K54233340-300-01-0:10	CPC006_MCF7_24H_X1_B4_DUO52HI53LO:E02|CPC006_MCF7_24H_X2_B4_DUO52HI53LO:E02|CPC006_MCF7_24H_X3_B4_DUO52HI53LO:E02|CPC006_MCF7_24H_X3_F1B3_DUO52HI53LO:E02|CPC006_MCF7_24H_X4_B4_DUO52HI53LO:E02|CPC006_MCF7_24H_X5_B4_DUO52HI53LO:E02
CN421	MCF7	NELFE	BRD-K54233340	dorsomorphin	trt_cp	10 uM	24 h	GSE92742	CPC006_MCF7_24H:BRD-K54233340-300-01-0:10	CPC006_MCF7_24H_X1_B4_DUO52HI53LO:E02|CPC006_MCF7_24H_X2_B4_DUO52HI53LO:E02|CPC006_MCF7_24H_X3_B4_DUO52HI53LO:E02|CPC006_MCF7_24H_X3_F1B3_DUO52HI53LO:E02|CPC006_MCF7_24H_X4_B4_DUO52HI53LO:E02|CPC006_MCF7_24H_X5_B4_DUO52HI53LO:E02
CN422	MCF7	ZNF711	BRD-K54233340	dorsomorphin	trt_cp	10 uM	24 h	GSE92742	CPC006_MCF7_24H:BRD-K54233340-300-01-0:10	CPC006_MCF7_24H_X1_B4_DUO52HI53LO:E02|CPC006_MCF7_24H_X2_B4_DUO52HI53LO:E02|CPC006_MCF7_24H_X3_B4_DUO52HI53LO:E02|CPC006_MCF7_24H_X3_F1B3_DUO52HI53LO:E02|CPC006_MCF7_24H_X4_B4_DUO52HI53LO:E02|CPC006_MCF7_24H_X5_B4_DUO52HI53LO:E02
CN423	MCF7	ZBTB11	BRD-K54233340	dorsomorphin	trt_cp	10 uM	24 h	GSE92742	CPC006_MCF7_24H:BRD-K54233340-300-01-0:10	CPC006_MCF7_24H_X1_B4_DUO52HI53LO:E02|CPC006_MCF7_24H_X2_B4_DUO52HI53LO:E02|CPC006_MCF7_24H_X3_B4_DUO52HI53LO:E02|CPC006_MCF7_24H_X3_F1B3_DUO52HI53LO:E02|CPC006_MCF7_24H_X4_B4_DUO52HI53LO:E02|CPC006_MCF7_24H_X5_B4_DUO52HI53LO:E02
CN424	MCF7	PAF1	BRD-K54233340	dorsomorphin	trt_cp	10 uM	24 h	GSE92742	CPC006_MCF7_24H:BRD-K54233340-300-01-0:10	CPC006_MCF7_24H_X1_B4_DUO52HI53LO:E02|CPC006_MCF7_24H_X2_B4_DUO52HI53LO:E02|CPC006_MCF7_24H_X3_B4_DUO52HI53LO:E02|CPC006_MCF7_24H_X3_F1B3_DUO52HI53LO:E02|CPC006_MCF7_24H_X4_B4_DUO52HI53LO:E02|CPC006_MCF7_24H_X5_B4_DUO52HI53LO:E02
CN425	MCF7	CHD1	BRD-K54233340	dorsomorphin	trt_cp	10 uM	24 h	GSE92742	CPC006_MCF7_24H:BRD-K54233340-300-01-0:10	CPC006_MCF7_24H_X1_B4_DUO52HI53LO:E02|CPC006_MCF7_24H_X2_B4_DUO52HI53LO:E02|CPC006_MCF7_24H_X3_B4_DUO52HI53LO:E02|CPC006_MCF7_24H_X3_F1B3_DUO52HI53LO:E02|CPC006_MCF7_24H_X4_B4_DUO52HI53LO:E02|CPC006_MCF7_24H_X5_B4_DUO52HI53LO:E02
CN426	MCF7	ELK1	BRD-K54233340	dorsomorphin	trt_cp	10 uM	24 h	GSE92742	CPC006_MCF7_24H:BRD-K54233340-300-01-0:10	CPC006_MCF7_24H_X1_B4_DUO52HI53LO:E02|CPC006_MCF7_24H_X2_B4_DUO52HI53LO:E02|CPC006_MCF7_24H_X3_B4_DUO52HI53LO:E02|CPC006_MCF7_24H_X3_F1B3_DUO52HI53LO:E02|CPC006_MCF7_24H_X4_B4_DUO52HI53LO:E02|CPC006_MCF7_24H_X5_B4_DUO52HI53LO:E02
CN427	MCF7	KLF9	BRD-K54233340	dorsomorphin	trt_cp	10 uM	24 h	GSE92742	CPC006_MCF7_24H:BRD-K54233340-300-01-0:10	CPC006_MCF7_24H_X1_B4_DUO52HI53LO:E02|CPC006_MCF7_24H_X2_B4_DUO52HI53LO:E02|CPC006_MCF7_24H_X3_B4_DUO52HI53LO:E02|CPC006_MCF7_24H_X3_F1B3_DUO52HI53LO:E02|CPC006_MCF7_24H_X4_B4_DUO52HI53LO:E02|CPC006_MCF7_24H_X5_B4_DUO52HI53LO:E02
CN428	MCF7	KMT2D	BRD-K54233340	dorsomorphin	trt_cp	10 uM	24 h	GSE92742	CPC006_MCF7_24H:BRD-K54233340-300-01-0:10	CPC006_MCF7_24H_X1_B4_DUO52HI53LO:E02|CPC006_MCF7_24H_X2_B4_DUO52HI53LO:E02|CPC006_MCF7_24H_X3_B4_DUO52HI53LO:E02|CPC006_MCF7_24H_X3_F1B3_DUO52HI53LO:E02|CPC006_MCF7_24H_X4_B4_DUO52HI53LO:E02|CPC006_MCF7_24H_X5_B4_DUO52HI53LO:E02
CN429	MCF7	WDHD1	BRD-K54233340	dorsomorphin	trt_cp	10 uM	24 h	GSE92742	CPC006_MCF7_24H:BRD-K54233340-300-01-0:10	CPC006_MCF7_24H_X1_B4_DUO52HI53LO:E02|CPC006_MCF7_24H_X2_B4_DUO52HI53LO:E02|CPC006_MCF7_24H_X3_B4_DUO52HI53LO:E02|CPC006_MCF7_24H_X3_F1B3_DUO52HI53LO:E02|CPC006_MCF7_24H_X4_B4_DUO52HI53LO:E02|CPC006_MCF7_24H_X5_B4_DUO52HI53LO:E02
CN430	MCF7	MEN1	BRD-K54233340	dorsomorphin	trt_cp	10 uM	24 h	GSE92742	CPC006_MCF7_24H:BRD-K54233340-300-01-0:10	CPC006_MCF7_24H_X1_B4_DUO52HI53LO:E02|CPC006_MCF7_24H_X2_B4_DUO52HI53LO:E02|CPC006_MCF7_24H_X3_B4_DUO52HI53LO:E02|CPC006_MCF7_24H_X3_F1B3_DUO52HI53LO:E02|CPC006_MCF7_24H_X4_B4_DUO52HI53LO:E02|CPC006_MCF7_24H_X5_B4_DUO52HI53LO:E02
CN431	MCF7	SREBF1	BRD-K54233340	dorsomorphin	trt_cp	10 uM	24 h	GSE92742	CPC006_MCF7_24H:BRD-K54233340-300-01-0:10	CPC006_MCF7_24H_X1_B4_DUO52HI53LO:E02|CPC006_MCF7_24H_X2_B4_DUO52HI53LO:E02|CPC006_MCF7_24H_X3_B4_DUO52HI53LO:E02|CPC006_MCF7_24H_X3_F1B3_DUO52HI53LO:E02|CPC006_MCF7_24H_X4_B4_DUO52HI53LO:E02|CPC006_MCF7_24H_X5_B4_DUO52HI53LO:E02
CN432	MCF7	SREBF1	BRD-K54233340	dorsomorphin	trt_cp	10 uM	24 h	GSE92742	CPC006_MCF7_24H:BRD-K54233340-300-01-0:10	CPC006_MCF7_24H_X1_B4_DUO52HI53LO:E02|CPC006_MCF7_24H_X2_B4_DUO52HI53LO:E02|CPC006_MCF7_24H_X3_B4_DUO52HI53LO:E02|CPC006_MCF7_24H_X3_F1B3_DUO52HI53LO:E02|CPC006_MCF7_24H_X4_B4_DUO52HI53LO:E02|CPC006_MCF7_24H_X5_B4_DUO52HI53LO:E02
CN433	MCF7	HCFC1	BRD-K54233340	dorsomorphin	trt_cp	10 uM	24 h	GSE92742	CPC006_MCF7_24H:BRD-K54233340-300-01-0:10	CPC006_MCF7_24H_X1_B4_DUO52HI53LO:E02|CPC006_MCF7_24H_X2_B4_DUO52HI53LO:E02|CPC006_MCF7_24H_X3_B4_DUO52HI53LO:E02|CPC006_MCF7_24H_X3_F1B3_DUO52HI53LO:E02|CPC006_MCF7_24H_X4_B4_DUO52HI53LO:E02|CPC006_MCF7_24H_X5_B4_DUO52HI53LO:E02
CN434	MCF7	TP53	BRD-K54256913	MK-1775	trt_cp	10 uM	24 h	GSE92742	CPC006_MCF7_24H:BRD-K54256913-001-01-2:10	CPC006_MCF7_24H_X1_B4_DUO52HI53LO:M18|CPC006_MCF7_24H_X2_B4_DUO52HI53LO:M18|CPC006_MCF7_24H_X3_B4_DUO52HI53LO:M18|CPC006_MCF7_24H_X3_F1B3_DUO52HI53LO:M18|CPC006_MCF7_24H_X4_B4_DUO52HI53LO:M18|CPC006_MCF7_24H_X5_B4_DUO52HI53LO:M18
CN435	MCF7	GREB1	BRD-K61033289	15-delta-prostaglandin-j2	trt_cp	10 uM	24 h	GSE92742	CPC006_MCF7_24H:BRD-K61033289-001-01-2:10	CPC006_MCF7_24H_X1_B4_DUO52HI53LO:O13|CPC006_MCF7_24H_X2_B4_DUO52HI53LO:O13|CPC006_MCF7_24H_X3_B4_DUO52HI53LO:O13|CPC006_MCF7_24H_X3_F1B3_DUO52HI53LO:O13|CPC006_MCF7_24H_X4_B4_DUO52HI53LO:O13|CPC006_MCF7_24H_X5_B4_DUO52HI53LO:O13
CN436	MCF7	CHD1	BRD-K61662457	CAY-10594	trt_cp	20 uM	24 h	GSE92742	CPC006_MCF7_24H:BRD-K61662457-001-02-2:20	CPC006_MCF7_24H_X1_B4_DUO52HI53LO:D16|CPC006_MCF7_24H_X2_B4_DUO52HI53LO:D16|CPC006_MCF7_24H_X3_B4_DUO52HI53LO:D16|CPC006_MCF7_24H_X3_F1B3_DUO52HI53LO:D16|CPC006_MCF7_24H_X4_B4_DUO52HI53LO:D16|CPC006_MCF7_24H_X5_B4_DUO52HI53LO:D16
CN437	MCF7	SPDEF	BRD-K64634304	tretinoin	trt_cp	40 uM	24 h	GSE92742	CPC006_MCF7_24H:BRD-K64634304-001-01-5:40	CPC006_MCF7_24H_X1_B4_DUO52HI53LO:D23|CPC006_MCF7_24H_X2_B4_DUO52HI53LO:D23|CPC006_MCF7_24H_X3_B4_DUO52HI53LO:D23|CPC006_MCF7_24H_X3_F1B3_DUO52HI53LO:D23|CPC006_MCF7_24H_X5_B4_DUO52HI53LO:D23
CN438	MCF7	BRD4	BRD-K64642496	KO-143	trt_cp	40 uM	24 h	GSE92742	CPC006_MCF7_24H:BRD-K64642496-001-01-6:40	CPC006_MCF7_24H_X1_B4_DUO52HI53LO:O24|CPC006_MCF7_24H_X2_B4_DUO52HI53LO:O24|CPC006_MCF7_24H_X3_B4_DUO52HI53LO:O24|CPC006_MCF7_24H_X3_F1B3_DUO52HI53LO:O24|CPC006_MCF7_24H_X4_B4_DUO52HI53LO:O24|CPC006_MCF7_24H_X5_B4_DUO52HI53LO:O24
CN439	MCF7	BRD4	BRD-K64642496	KO-143	trt_cp	40 uM	24 h	GSE92742	CPC006_MCF7_24H:BRD-K64642496-001-01-6:40	CPC006_MCF7_24H_X1_B4_DUO52HI53LO:O24|CPC006_MCF7_24H_X2_B4_DUO52HI53LO:O24|CPC006_MCF7_24H_X3_B4_DUO52HI53LO:O24|CPC006_MCF7_24H_X3_F1B3_DUO52HI53LO:O24|CPC006_MCF7_24H_X4_B4_DUO52HI53LO:O24|CPC006_MCF7_24H_X5_B4_DUO52HI53LO:O24
CN440	MCF7	ZNF711	BRD-K64642496	KO-143	trt_cp	40 uM	24 h	GSE92742	CPC006_MCF7_24H:BRD-K64642496-001-01-6:40	CPC006_MCF7_24H_X1_B4_DUO52HI53LO:O24|CPC006_MCF7_24H_X2_B4_DUO52HI53LO:O24|CPC006_MCF7_24H_X3_B4_DUO52HI53LO:O24|CPC006_MCF7_24H_X3_F1B3_DUO52HI53LO:O24|CPC006_MCF7_24H_X4_B4_DUO52HI53LO:O24|CPC006_MCF7_24H_X5_B4_DUO52HI53LO:O24
CN441	MCF7	SPDEF	BRD-K64890080	BI-2536	trt_cp	10 uM	24 h	GSE92742	CPC006_MCF7_24H:BRD-K64890080-001-03-9:10	CPC006_MCF7_24H_X1_B4_DUO52HI53LO:H17|CPC006_MCF7_24H_X2_B4_DUO52HI53LO:H17|CPC006_MCF7_24H_X3_B4_DUO52HI53LO:H17|CPC006_MCF7_24H_X3_F1B3_DUO52HI53LO:H17|CPC006_MCF7_24H_X4_B4_DUO52HI53LO:H17|CPC006_MCF7_24H_X5_B4_DUO52HI53LO:H17
CN442	MCF7	RCOR1	BRD-K64890080	BI-2536	trt_cp	10 uM	24 h	GSE92742	CPC006_MCF7_24H:BRD-K64890080-001-03-9:10	CPC006_MCF7_24H_X1_B4_DUO52HI53LO:H17|CPC006_MCF7_24H_X2_B4_DUO52HI53LO:H17|CPC006_MCF7_24H_X3_B4_DUO52HI53LO:H17|CPC006_MCF7_24H_X3_F1B3_DUO52HI53LO:H17|CPC006_MCF7_24H_X4_B4_DUO52HI53LO:H17|CPC006_MCF7_24H_X5_B4_DUO52HI53LO:H17
CN443	MCF7	ZNF207	BRD-K67566344	KU-0063794	trt_cp	10 uM	24 h	GSE92742	CPC006_MCF7_24H:BRD-K67566344-001-01-8:10	CPC006_MCF7_24H_X1_B4_DUO52HI53LO:G06|CPC006_MCF7_24H_X2_B4_DUO52HI53LO:G06|CPC006_MCF7_24H_X3_B4_DUO52HI53LO:G06|CPC006_MCF7_24H_X3_F1B3_DUO52HI53LO:G06|CPC006_MCF7_24H_X4_B4_DUO52HI53LO:G06|CPC006_MCF7_24H_X5_B4_DUO52HI53LO:G06
CN444	MCF7	RARG	BRD-K67844266	pevonedistat	trt_cp	10 uM	24 h	GSE92742	CPC006_MCF7_24H:BRD-K67844266-001-01-3:11.1	CPC006_MCF7_24H_X1_B4_DUO52HI53LO:H21|CPC006_MCF7_24H_X2_B4_DUO52HI53LO:H21|CPC006_MCF7_24H_X3_B4_DUO52HI53LO:H21|CPC006_MCF7_24H_X3_F1B3_DUO52HI53LO:H21|CPC006_MCF7_24H_X4_B4_DUO52HI53LO:H21|CPC006_MCF7_24H_X5_B4_DUO52HI53LO:H21
CN445	MCF7	WDHD1	BRD-K68548958	BRD-K68548958	trt_cp	20 uM	24 h	GSE92742	CPC006_MCF7_24H:BRD-K68548958-001-01-2:20	CPC006_MCF7_24H_X1_B4_DUO52HI53LO:L24|CPC006_MCF7_24H_X2_B4_DUO52HI53LO:L24|CPC006_MCF7_24H_X3_B4_DUO52HI53LO:L24|CPC006_MCF7_24H_X3_F1B3_DUO52HI53LO:L24|CPC006_MCF7_24H_X4_B4_DUO52HI53LO:L24|CPC006_MCF7_24H_X5_B4_DUO52HI53LO:L24
CN446	MCF7	ZNF207	BRD-K68548958	BRD-K68548958	trt_cp	20 uM	24 h	GSE92742	CPC006_MCF7_24H:BRD-K68548958-001-01-2:20	CPC006_MCF7_24H_X1_B4_DUO52HI53LO:L24|CPC006_MCF7_24H_X2_B4_DUO52HI53LO:L24|CPC006_MCF7_24H_X3_B4_DUO52HI53LO:L24|CPC006_MCF7_24H_X3_F1B3_DUO52HI53LO:L24|CPC006_MCF7_24H_X4_B4_DUO52HI53LO:L24|CPC006_MCF7_24H_X5_B4_DUO52HI53LO:L24
CN447	MCF7	PAF1	BRD-K69328504	L-690488	trt_cp	10 uM	24 h	GSE92742	CPC006_MCF7_24H:BRD-K69328504-001-01-7:10	CPC006_MCF7_24H_X1_B4_DUO52HI53LO:O01|CPC006_MCF7_24H_X2_B4_DUO52HI53LO:O01|CPC006_MCF7_24H_X3_B4_DUO52HI53LO:O01|CPC006_MCF7_24H_X3_F1B3_DUO52HI53LO:O01|CPC006_MCF7_24H_X4_B4_DUO52HI53LO:O01|CPC006_MCF7_24H_X5_B4_DUO52HI53LO:O01
CN448	MCF7	WDHD1	BRD-K69932463	AZD-8055	trt_cp	10 uM	24 h	GSE92742	CPC006_MCF7_24H:BRD-K69932463-001-03-1:10	CPC006_MCF7_24H_X1_B4_DUO52HI53LO:C04|CPC006_MCF7_24H_X2_B4_DUO52HI53LO:C04|CPC006_MCF7_24H_X3_B4_DUO52HI53LO:C04|CPC006_MCF7_24H_X3_F1B3_DUO52HI53LO:C04|CPC006_MCF7_24H_X4_B4_DUO52HI53LO:C04|CPC006_MCF7_24H_X5_B4_DUO52HI53LO:C04
CN449	MCF7	KLF4	BRD-K73395020	ARP-101	trt_cp	10 uM	24 h	GSE92742	CPC006_MCF7_24H:BRD-K73395020-001-01-5:10	CPC006_MCF7_24H_X1_B4_DUO52HI53LO:K04|CPC006_MCF7_24H_X2_B4_DUO52HI53LO:K04|CPC006_MCF7_24H_X3_B4_DUO52HI53LO:K04|CPC006_MCF7_24H_X3_F1B3_DUO52HI53LO:K04|CPC006_MCF7_24H_X5_B4_DUO52HI53LO:K04
CN450	MCF7	KLF10	BRD-K73395020	ARP-101	trt_cp	10 uM	24 h	GSE92742	CPC006_MCF7_24H:BRD-K73395020-001-01-5:10	CPC006_MCF7_24H_X1_B4_DUO52HI53LO:K04|CPC006_MCF7_24H_X2_B4_DUO52HI53LO:K04|CPC006_MCF7_24H_X3_B4_DUO52HI53LO:K04|CPC006_MCF7_24H_X3_F1B3_DUO52HI53LO:K04|CPC006_MCF7_24H_X5_B4_DUO52HI53LO:K04
CN451	MCF7	KLF10	BRD-K73395020	ARP-101	trt_cp	10 uM	24 h	GSE92742	CPC006_MCF7_24H:BRD-K73395020-001-01-5:10	CPC006_MCF7_24H_X1_B4_DUO52HI53LO:K04|CPC006_MCF7_24H_X2_B4_DUO52HI53LO:K04|CPC006_MCF7_24H_X3_B4_DUO52HI53LO:K04|CPC006_MCF7_24H_X3_F1B3_DUO52HI53LO:K04|CPC006_MCF7_24H_X5_B4_DUO52HI53LO:K04
CN452	MCF7	BRD4	BRD-K73395020	ARP-101	trt_cp	10 uM	24 h	GSE92742	CPC006_MCF7_24H:BRD-K73395020-001-01-5:10	CPC006_MCF7_24H_X1_B4_DUO52HI53LO:K04|CPC006_MCF7_24H_X2_B4_DUO52HI53LO:K04|CPC006_MCF7_24H_X3_B4_DUO52HI53LO:K04|CPC006_MCF7_24H_X3_F1B3_DUO52HI53LO:K04|CPC006_MCF7_24H_X5_B4_DUO52HI53LO:K04
CN453	MCF7	NELFE	BRD-K73395020	ARP-101	trt_cp	10 uM	24 h	GSE92742	CPC006_MCF7_24H:BRD-K73395020-001-01-5:10	CPC006_MCF7_24H_X1_B4_DUO52HI53LO:K04|CPC006_MCF7_24H_X2_B4_DUO52HI53LO:K04|CPC006_MCF7_24H_X3_B4_DUO52HI53LO:K04|CPC006_MCF7_24H_X3_F1B3_DUO52HI53LO:K04|CPC006_MCF7_24H_X5_B4_DUO52HI53LO:K04
CN454	MCF7	NELFE	BRD-K73395020	ARP-101	trt_cp	10 uM	24 h	GSE92742	CPC006_MCF7_24H:BRD-K73395020-001-01-5:10	CPC006_MCF7_24H_X1_B4_DUO52HI53LO:K04|CPC006_MCF7_24H_X2_B4_DUO52HI53LO:K04|CPC006_MCF7_24H_X3_B4_DUO52HI53LO:K04|CPC006_MCF7_24H_X3_F1B3_DUO52HI53LO:K04|CPC006_MCF7_24H_X5_B4_DUO52HI53LO:K04
CN455	MCF7	ZNF592	BRD-K73395020	ARP-101	trt_cp	10 uM	24 h	GSE92742	CPC006_MCF7_24H:BRD-K73395020-001-01-5:10	CPC006_MCF7_24H_X1_B4_DUO52HI53LO:K04|CPC006_MCF7_24H_X2_B4_DUO52HI53LO:K04|CPC006_MCF7_24H_X3_B4_DUO52HI53LO:K04|CPC006_MCF7_24H_X3_F1B3_DUO52HI53LO:K04|CPC006_MCF7_24H_X5_B4_DUO52HI53LO:K04
CN456	MCF7	MEN1	BRD-K73395020	ARP-101	trt_cp	10 uM	24 h	GSE92742	CPC006_MCF7_24H:BRD-K73395020-001-01-5:10	CPC006_MCF7_24H_X1_B4_DUO52HI53LO:K04|CPC006_MCF7_24H_X2_B4_DUO52HI53LO:K04|CPC006_MCF7_24H_X3_B4_DUO52HI53LO:K04|CPC006_MCF7_24H_X3_F1B3_DUO52HI53LO:K04|CPC006_MCF7_24H_X5_B4_DUO52HI53LO:K04
CN457	MCF7	RXRA	BRD-K73395020	ARP-101	trt_cp	10 uM	24 h	GSE92742	CPC006_MCF7_24H:BRD-K73395020-001-01-5:10	CPC006_MCF7_24H_X1_B4_DUO52HI53LO:K04|CPC006_MCF7_24H_X2_B4_DUO52HI53LO:K04|CPC006_MCF7_24H_X3_B4_DUO52HI53LO:K04|CPC006_MCF7_24H_X3_F1B3_DUO52HI53LO:K04|CPC006_MCF7_24H_X5_B4_DUO52HI53LO:K04
CN458	MCF7	CHD1	BRD-K73395020	ARP-101	trt_cp	10 uM	24 h	GSE92742	CPC006_MCF7_24H:BRD-K73395020-001-01-5:10	CPC006_MCF7_24H_X1_B4_DUO52HI53LO:K04|CPC006_MCF7_24H_X2_B4_DUO52HI53LO:K04|CPC006_MCF7_24H_X3_B4_DUO52HI53LO:K04|CPC006_MCF7_24H_X3_F1B3_DUO52HI53LO:K04|CPC006_MCF7_24H_X5_B4_DUO52HI53LO:K04
CN459	MCF7	CHD1	BRD-K73395020	ARP-101	trt_cp	10 uM	24 h	GSE92742	CPC006_MCF7_24H:BRD-K73395020-001-01-5:10	CPC006_MCF7_24H_X1_B4_DUO52HI53LO:K04|CPC006_MCF7_24H_X2_B4_DUO52HI53LO:K04|CPC006_MCF7_24H_X3_B4_DUO52HI53LO:K04|CPC006_MCF7_24H_X3_F1B3_DUO52HI53LO:K04|CPC006_MCF7_24H_X5_B4_DUO52HI53LO:K04
CN460	MCF7	ZNF711	BRD-K73395020	ARP-101	trt_cp	10 uM	24 h	GSE92742	CPC006_MCF7_24H:BRD-K73395020-001-01-5:10	CPC006_MCF7_24H_X1_B4_DUO52HI53LO:K04|CPC006_MCF7_24H_X2_B4_DUO52HI53LO:K04|CPC006_MCF7_24H_X3_B4_DUO52HI53LO:K04|CPC006_MCF7_24H_X3_F1B3_DUO52HI53LO:K04|CPC006_MCF7_24H_X5_B4_DUO52HI53LO:K04
CN461	MCF7	PAF1	BRD-K73395020	ARP-101	trt_cp	10 uM	24 h	GSE92742	CPC006_MCF7_24H:BRD-K73395020-001-01-5:10	CPC006_MCF7_24H_X1_B4_DUO52HI53LO:K04|CPC006_MCF7_24H_X2_B4_DUO52HI53LO:K04|CPC006_MCF7_24H_X3_B4_DUO52HI53LO:K04|CPC006_MCF7_24H_X3_F1B3_DUO52HI53LO:K04|CPC006_MCF7_24H_X5_B4_DUO52HI53LO:K04
CN462	MCF7	HCFC1	BRD-K73395020	ARP-101	trt_cp	10 uM	24 h	GSE92742	CPC006_MCF7_24H:BRD-K73395020-001-01-5:10	CPC006_MCF7_24H_X1_B4_DUO52HI53LO:K04|CPC006_MCF7_24H_X2_B4_DUO52HI53LO:K04|CPC006_MCF7_24H_X3_B4_DUO52HI53LO:K04|CPC006_MCF7_24H_X3_F1B3_DUO52HI53LO:K04|CPC006_MCF7_24H_X5_B4_DUO52HI53LO:K04
CN463	MCF7	EGR1	BRD-K74148702	curcumin	trt_cp	50 uM	24 h	GSE92742	CPC006_MCF7_24H:BRD-K74148702-001-03-8:48	CPC006_MCF7_24H_X1_B4_DUO52HI53LO:P08|CPC006_MCF7_24H_X2_B4_DUO52HI53LO:P08|CPC006_MCF7_24H_X3_B4_DUO52HI53LO:P08|CPC006_MCF7_24H_X3_F1B3_DUO52HI53LO:P08|CPC006_MCF7_24H_X4_B4_DUO52HI53LO:P08|CPC006_MCF7_24H_X5_B4_DUO52HI53LO:P08
CN464	MCF7	TCF12	BRD-K74148702	curcumin	trt_cp	50 uM	24 h	GSE92742	CPC006_MCF7_24H:BRD-K74148702-001-03-8:48	CPC006_MCF7_24H_X1_B4_DUO52HI53LO:P08|CPC006_MCF7_24H_X2_B4_DUO52HI53LO:P08|CPC006_MCF7_24H_X3_B4_DUO52HI53LO:P08|CPC006_MCF7_24H_X3_F1B3_DUO52HI53LO:P08|CPC006_MCF7_24H_X4_B4_DUO52HI53LO:P08|CPC006_MCF7_24H_X5_B4_DUO52HI53LO:P08
CN465	MCF7	ELK1	BRD-K74148702	curcumin	trt_cp	50 uM	24 h	GSE92742	CPC006_MCF7_24H:BRD-K74148702-001-03-8:48	CPC006_MCF7_24H_X1_B4_DUO52HI53LO:P08|CPC006_MCF7_24H_X2_B4_DUO52HI53LO:P08|CPC006_MCF7_24H_X3_B4_DUO52HI53LO:P08|CPC006_MCF7_24H_X3_F1B3_DUO52HI53LO:P08|CPC006_MCF7_24H_X4_B4_DUO52HI53LO:P08|CPC006_MCF7_24H_X5_B4_DUO52HI53LO:P08
CN466	MCF7	NCAPG	BRD-K74148702	curcumin	trt_cp	50 uM	24 h	GSE92742	CPC006_MCF7_24H:BRD-K74148702-001-03-8:48	CPC006_MCF7_24H_X1_B4_DUO52HI53LO:P08|CPC006_MCF7_24H_X2_B4_DUO52HI53LO:P08|CPC006_MCF7_24H_X3_B4_DUO52HI53LO:P08|CPC006_MCF7_24H_X3_F1B3_DUO52HI53LO:P08|CPC006_MCF7_24H_X4_B4_DUO52HI53LO:P08|CPC006_MCF7_24H_X5_B4_DUO52HI53LO:P08
CN467	MCF7	WDHD1	BRD-K74148702	curcumin	trt_cp	50 uM	24 h	GSE92742	CPC006_MCF7_24H:BRD-K74148702-001-03-8:48	CPC006_MCF7_24H_X1_B4_DUO52HI53LO:P08|CPC006_MCF7_24H_X2_B4_DUO52HI53LO:P08|CPC006_MCF7_24H_X3_B4_DUO52HI53LO:P08|CPC006_MCF7_24H_X3_F1B3_DUO52HI53LO:P08|CPC006_MCF7_24H_X4_B4_DUO52HI53LO:P08|CPC006_MCF7_24H_X5_B4_DUO52HI53LO:P08
CN468	MCF7	BRD4	BRD-K74148702	curcumin	trt_cp	50 uM	24 h	GSE92742	CPC006_MCF7_24H:BRD-K74148702-001-03-8:48	CPC006_MCF7_24H_X1_B4_DUO52HI53LO:P08|CPC006_MCF7_24H_X2_B4_DUO52HI53LO:P08|CPC006_MCF7_24H_X3_B4_DUO52HI53LO:P08|CPC006_MCF7_24H_X3_F1B3_DUO52HI53LO:P08|CPC006_MCF7_24H_X4_B4_DUO52HI53LO:P08|CPC006_MCF7_24H_X5_B4_DUO52HI53LO:P08
CN469	MCF7	MED1	BRD-K74148702	curcumin	trt_cp	50 uM	24 h	GSE92742	CPC006_MCF7_24H:BRD-K74148702-001-03-8:48	CPC006_MCF7_24H_X1_B4_DUO52HI53LO:P08|CPC006_MCF7_24H_X2_B4_DUO52HI53LO:P08|CPC006_MCF7_24H_X3_B4_DUO52HI53LO:P08|CPC006_MCF7_24H_X3_F1B3_DUO52HI53LO:P08|CPC006_MCF7_24H_X4_B4_DUO52HI53LO:P08|CPC006_MCF7_24H_X5_B4_DUO52HI53LO:P08
CN470	MCF7	REST	BRD-K74148702	curcumin	trt_cp	50 uM	24 h	GSE92742	CPC006_MCF7_24H:BRD-K74148702-001-03-8:48	CPC006_MCF7_24H_X1_B4_DUO52HI53LO:P08|CPC006_MCF7_24H_X2_B4_DUO52HI53LO:P08|CPC006_MCF7_24H_X3_B4_DUO52HI53LO:P08|CPC006_MCF7_24H_X3_F1B3_DUO52HI53LO:P08|CPC006_MCF7_24H_X4_B4_DUO52HI53LO:P08|CPC006_MCF7_24H_X5_B4_DUO52HI53LO:P08
CN471	MCF7	NRF1	BRD-K74148702	curcumin	trt_cp	50 uM	24 h	GSE92742	CPC006_MCF7_24H:BRD-K74148702-001-03-8:48	CPC006_MCF7_24H_X1_B4_DUO52HI53LO:P08|CPC006_MCF7_24H_X2_B4_DUO52HI53LO:P08|CPC006_MCF7_24H_X3_B4_DUO52HI53LO:P08|CPC006_MCF7_24H_X3_F1B3_DUO52HI53LO:P08|CPC006_MCF7_24H_X4_B4_DUO52HI53LO:P08|CPC006_MCF7_24H_X5_B4_DUO52HI53LO:P08
CN472	MCF7	ZNF217	BRD-K74148702	curcumin	trt_cp	50 uM	24 h	GSE92742	CPC006_MCF7_24H:BRD-K74148702-001-03-8:48	CPC006_MCF7_24H_X1_B4_DUO52HI53LO:P08|CPC006_MCF7_24H_X2_B4_DUO52HI53LO:P08|CPC006_MCF7_24H_X3_B4_DUO52HI53LO:P08|CPC006_MCF7_24H_X3_F1B3_DUO52HI53LO:P08|CPC006_MCF7_24H_X4_B4_DUO52HI53LO:P08|CPC006_MCF7_24H_X5_B4_DUO52HI53LO:P08
CN473	MCF7	SFPQ	BRD-K74148702	curcumin	trt_cp	50 uM	24 h	GSE92742	CPC006_MCF7_24H:BRD-K74148702-001-03-8:48	CPC006_MCF7_24H_X1_B4_DUO52HI53LO:P08|CPC006_MCF7_24H_X2_B4_DUO52HI53LO:P08|CPC006_MCF7_24H_X3_B4_DUO52HI53LO:P08|CPC006_MCF7_24H_X3_F1B3_DUO52HI53LO:P08|CPC006_MCF7_24H_X4_B4_DUO52HI53LO:P08|CPC006_MCF7_24H_X5_B4_DUO52HI53LO:P08
CN474	MCF7	TEAD4	BRD-K74148702	curcumin	trt_cp	50 uM	24 h	GSE92742	CPC006_MCF7_24H:BRD-K74148702-001-03-8:48	CPC006_MCF7_24H_X1_B4_DUO52HI53LO:P08|CPC006_MCF7_24H_X2_B4_DUO52HI53LO:P08|CPC006_MCF7_24H_X3_B4_DUO52HI53LO:P08|CPC006_MCF7_24H_X3_F1B3_DUO52HI53LO:P08|CPC006_MCF7_24H_X4_B4_DUO52HI53LO:P08|CPC006_MCF7_24H_X5_B4_DUO52HI53LO:P08
CN475	MCF7	RCOR1	BRD-K74148702	curcumin	trt_cp	50 uM	24 h	GSE92742	CPC006_MCF7_24H:BRD-K74148702-001-03-8:48	CPC006_MCF7_24H_X1_B4_DUO52HI53LO:P08|CPC006_MCF7_24H_X2_B4_DUO52HI53LO:P08|CPC006_MCF7_24H_X3_B4_DUO52HI53LO:P08|CPC006_MCF7_24H_X3_F1B3_DUO52HI53LO:P08|CPC006_MCF7_24H_X4_B4_DUO52HI53LO:P08|CPC006_MCF7_24H_X5_B4_DUO52HI53LO:P08
CN476	MCF7	KLF10	BRD-K74305673	IKK-2-inhibitor-V	trt_cp	10 uM	24 h	GSE92742	CPC006_MCF7_24H:BRD-K74305673-001-01-3:10	CPC006_MCF7_24H_X1_B4_DUO52HI53LO:K06|CPC006_MCF7_24H_X2_B4_DUO52HI53LO:K06|CPC006_MCF7_24H_X3_B4_DUO52HI53LO:K06|CPC006_MCF7_24H_X3_F1B3_DUO52HI53LO:K06|CPC006_MCF7_24H_X4_B4_DUO52HI53LO:K06
CN477	MCF7	BRD4	BRD-K74402642	NSC-632839	trt_cp	10 uM	24 h	GSE92742	CPC006_MCF7_24H:BRD-K74402642-003-01-2:10	CPC006_MCF7_24H_X1_B4_DUO52HI53LO:J07|CPC006_MCF7_24H_X2_B4_DUO52HI53LO:J07|CPC006_MCF7_24H_X3_B4_DUO52HI53LO:J07|CPC006_MCF7_24H_X3_F1B3_DUO52HI53LO:J07|CPC006_MCF7_24H_X5_B4_DUO52HI53LO:J07
CN478	MCF7	MEN1	BRD-K74402642	NSC-632839	trt_cp	10 uM	24 h	GSE92742	CPC006_MCF7_24H:BRD-K74402642-003-01-2:10	CPC006_MCF7_24H_X1_B4_DUO52HI53LO:J07|CPC006_MCF7_24H_X2_B4_DUO52HI53LO:J07|CPC006_MCF7_24H_X3_B4_DUO52HI53LO:J07|CPC006_MCF7_24H_X3_F1B3_DUO52HI53LO:J07|CPC006_MCF7_24H_X5_B4_DUO52HI53LO:J07
CN479	MCF7	FOS	BRD-K76703230	YM-155	trt_cp	500 nM	24 h	GSE92742	CPC006_MCF7_24H:BRD-K76703230-001-01-3:0.31	CPC006_MCF7_24H_X1_B4_DUO52HI53LO:J09|CPC006_MCF7_24H_X2_B4_DUO52HI53LO:J09|CPC006_MCF7_24H_X3_B4_DUO52HI53LO:J09|CPC006_MCF7_24H_X3_F1B3_DUO52HI53LO:J09|CPC006_MCF7_24H_X5_B4_DUO52HI53LO:J09
CN480	MCF7	BRD4	BRD-K76703230	YM-155	trt_cp	500 nM	24 h	GSE92742	CPC006_MCF7_24H:BRD-K76703230-001-01-3:0.31	CPC006_MCF7_24H_X1_B4_DUO52HI53LO:J09|CPC006_MCF7_24H_X2_B4_DUO52HI53LO:J09|CPC006_MCF7_24H_X3_B4_DUO52HI53LO:J09|CPC006_MCF7_24H_X3_F1B3_DUO52HI53LO:J09|CPC006_MCF7_24H_X5_B4_DUO52HI53LO:J09
CN481	MCF7	SREBF1	BRD-K78659596	ixazomib	trt_cp	10 uM	24 h	GSE92742	CPC006_MCF7_24H:BRD-K78659596-001-01-3:10	CPC006_MCF7_24H_X1_B4_DUO52HI53LO:C07|CPC006_MCF7_24H_X2_B4_DUO52HI53LO:C07|CPC006_MCF7_24H_X3_B4_DUO52HI53LO:C07|CPC006_MCF7_24H_X3_F1B3_DUO52HI53LO:C07|CPC006_MCF7_24H_X4_B4_DUO52HI53LO:C07|CPC006_MCF7_24H_X5_B4_DUO52HI53LO:C07
CN482	MCF7	TP53	BRD-K78659596	ixazomib	trt_cp	10 uM	24 h	GSE92742	CPC006_MCF7_24H:BRD-K78659596-001-01-3:10	CPC006_MCF7_24H_X1_B4_DUO52HI53LO:C07|CPC006_MCF7_24H_X2_B4_DUO52HI53LO:C07|CPC006_MCF7_24H_X3_B4_DUO52HI53LO:C07|CPC006_MCF7_24H_X3_F1B3_DUO52HI53LO:C07|CPC006_MCF7_24H_X4_B4_DUO52HI53LO:C07|CPC006_MCF7_24H_X5_B4_DUO52HI53LO:C07
CN483	MCF7	KLF10	BRD-K78659596	ixazomib	trt_cp	10 uM	24 h	GSE92742	CPC006_MCF7_24H:BRD-K78659596-001-01-3:10	CPC006_MCF7_24H_X1_B4_DUO52HI53LO:C07|CPC006_MCF7_24H_X2_B4_DUO52HI53LO:C07|CPC006_MCF7_24H_X3_B4_DUO52HI53LO:C07|CPC006_MCF7_24H_X3_F1B3_DUO52HI53LO:C07|CPC006_MCF7_24H_X4_B4_DUO52HI53LO:C07|CPC006_MCF7_24H_X5_B4_DUO52HI53LO:C07
CN484	MCF7	KLF10	BRD-K78659596	ixazomib	trt_cp	10 uM	24 h	GSE92742	CPC006_MCF7_24H:BRD-K78659596-001-01-3:10	CPC006_MCF7_24H_X1_B4_DUO52HI53LO:C07|CPC006_MCF7_24H_X2_B4_DUO52HI53LO:C07|CPC006_MCF7_24H_X3_B4_DUO52HI53LO:C07|CPC006_MCF7_24H_X3_F1B3_DUO52HI53LO:C07|CPC006_MCF7_24H_X4_B4_DUO52HI53LO:C07|CPC006_MCF7_24H_X5_B4_DUO52HI53LO:C07
CN485	MCF7	FOS	BRD-K78659596	ixazomib	trt_cp	10 uM	24 h	GSE92742	CPC006_MCF7_24H:BRD-K78659596-001-01-3:10	CPC006_MCF7_24H_X1_B4_DUO52HI53LO:C07|CPC006_MCF7_24H_X2_B4_DUO52HI53LO:C07|CPC006_MCF7_24H_X3_B4_DUO52HI53LO:C07|CPC006_MCF7_24H_X3_F1B3_DUO52HI53LO:C07|CPC006_MCF7_24H_X4_B4_DUO52HI53LO:C07|CPC006_MCF7_24H_X5_B4_DUO52HI53LO:C07
CN486	MCF7	BRD4	BRD-K81418486	vorinostat	trt_cp	10 uM	24 h	GSE92742	CPC006_MCF7_24H:BRD-K81418486-001-13-7:11.1	CPC006_MCF7_24H_X1_B4_DUO52HI53LO:J17|CPC006_MCF7_24H_X2_B4_DUO52HI53LO:J17|CPC006_MCF7_24H_X3_B4_DUO52HI53LO:J17|CPC006_MCF7_24H_X3_F1B3_DUO52HI53LO:J17|CPC006_MCF7_24H_X4_B4_DUO52HI53LO:J17|CPC006_MCF7_24H_X5_B4_DUO52HI53LO:J17
CN487	MCF7	MEN1	BRD-K81418486	vorinostat	trt_cp	10 uM	24 h	GSE92742	CPC006_MCF7_24H:BRD-K81418486-001-13-7:11.1	CPC006_MCF7_24H_X1_B4_DUO52HI53LO:J17|CPC006_MCF7_24H_X2_B4_DUO52HI53LO:J17|CPC006_MCF7_24H_X3_B4_DUO52HI53LO:J17|CPC006_MCF7_24H_X3_F1B3_DUO52HI53LO:J17|CPC006_MCF7_24H_X4_B4_DUO52HI53LO:J17|CPC006_MCF7_24H_X5_B4_DUO52HI53LO:J17
CN488	MCF7	BRD4	BRD-K81418486	vorinostat	trt_cp	10 uM	24 h	GSE92742	CPC006_MCF7_24H:BRD-K81418486:10	CPC006_MCF7_24H_X1_B4_DUO52HI53LO:B04|CPC006_MCF7_24H_X2_B4_DUO52HI53LO:B04|CPC006_MCF7_24H_X3_B4_DUO52HI53LO:B04|CPC006_MCF7_24H_X3_F1B3_DUO52HI53LO:B04|CPC006_MCF7_24H_X4_B4_DUO52HI53LO:B04|CPC006_MCF7_24H_X5_B4_DUO52HI53LO:B04
CN489	MCF7	NELFE	BRD-K86574132	BRD-K86574132	trt_cp	50 uM	24 h	GSE92742	CPC006_MCF7_24H:BRD-K86574132-001-04-9:48	CPC006_MCF7_24H_X1_B4_DUO52HI53LO:A07|CPC006_MCF7_24H_X2_B4_DUO52HI53LO:A07|CPC006_MCF7_24H_X3_B4_DUO52HI53LO:A07|CPC006_MCF7_24H_X3_F1B3_DUO52HI53LO:A07|CPC006_MCF7_24H_X4_B4_DUO52HI53LO:A07|CPC006_MCF7_24H_X5_B4_DUO52HI53LO:A07
CN490	MCF7	TP53	BRD-K86574132	BRD-K86574132	trt_cp	50 uM	24 h	GSE92742	CPC006_MCF7_24H:BRD-K86574132-001-04-9:48	CPC006_MCF7_24H_X1_B4_DUO52HI53LO:A07|CPC006_MCF7_24H_X2_B4_DUO52HI53LO:A07|CPC006_MCF7_24H_X3_B4_DUO52HI53LO:A07|CPC006_MCF7_24H_X3_F1B3_DUO52HI53LO:A07|CPC006_MCF7_24H_X4_B4_DUO52HI53LO:A07|CPC006_MCF7_24H_X5_B4_DUO52HI53LO:A07
CN491	MCF7	BRD4	BRD-K86574132	BRD-K86574132	trt_cp	50 uM	24 h	GSE92742	CPC006_MCF7_24H:BRD-K86574132-001-04-9:48	CPC006_MCF7_24H_X1_B4_DUO52HI53LO:A07|CPC006_MCF7_24H_X2_B4_DUO52HI53LO:A07|CPC006_MCF7_24H_X3_B4_DUO52HI53LO:A07|CPC006_MCF7_24H_X3_F1B3_DUO52HI53LO:A07|CPC006_MCF7_24H_X4_B4_DUO52HI53LO:A07|CPC006_MCF7_24H_X5_B4_DUO52HI53LO:A07
CN492	MCF7	SREBF1	BRD-K88510285	bortezomib	trt_cp	10 nM	24 h	GSE92742	CPC006_MCF7_24H:BRD-K88510285-001-01-2:0.04	CPC006_MCF7_24H_X1_B4_DUO52HI53LO:M24|CPC006_MCF7_24H_X2_B4_DUO52HI53LO:M24|CPC006_MCF7_24H_X3_B4_DUO52HI53LO:M24|CPC006_MCF7_24H_X3_F1B3_DUO52HI53LO:M24|CPC006_MCF7_24H_X4_B4_DUO52HI53LO:M24
CN493	MCF7	TP53	BRD-K88510285	bortezomib	trt_cp	10 nM	24 h	GSE92742	CPC006_MCF7_24H:BRD-K88510285-001-01-2:0.04	CPC006_MCF7_24H_X1_B4_DUO52HI53LO:M24|CPC006_MCF7_24H_X2_B4_DUO52HI53LO:M24|CPC006_MCF7_24H_X3_B4_DUO52HI53LO:M24|CPC006_MCF7_24H_X3_F1B3_DUO52HI53LO:M24|CPC006_MCF7_24H_X4_B4_DUO52HI53LO:M24
CN494	MCF7	KLF10	BRD-K92241597	tosedostat	trt_cp	80 uM	24 h	GSE92742	CPC006_MCF7_24H:BRD-K92241597-001-02-9:80	CPC006_MCF7_24H_X1_B4_DUO52HI53LO:B10|CPC006_MCF7_24H_X2_B4_DUO52HI53LO:B10|CPC006_MCF7_24H_X3_B4_DUO52HI53LO:B10|CPC006_MCF7_24H_X3_F1B3_DUO52HI53LO:B10|CPC006_MCF7_24H_X4_B4_DUO52HI53LO:B10|CPC006_MCF7_24H_X5_B4_DUO52HI53LO:B10
CN495	MCF7	ZNF711	BRD-K92241597	tosedostat	trt_cp	80 uM	24 h	GSE92742	CPC006_MCF7_24H:BRD-K92241597-001-02-9:80	CPC006_MCF7_24H_X1_B4_DUO52HI53LO:B10|CPC006_MCF7_24H_X2_B4_DUO52HI53LO:B10|CPC006_MCF7_24H_X3_B4_DUO52HI53LO:B10|CPC006_MCF7_24H_X3_F1B3_DUO52HI53LO:B10|CPC006_MCF7_24H_X4_B4_DUO52HI53LO:B10|CPC006_MCF7_24H_X5_B4_DUO52HI53LO:B10
CN496	MCF7	CHD1	BRD-K92241597	tosedostat	trt_cp	80 uM	24 h	GSE92742	CPC006_MCF7_24H:BRD-K92241597-001-02-9:80	CPC006_MCF7_24H_X1_B4_DUO52HI53LO:B10|CPC006_MCF7_24H_X2_B4_DUO52HI53LO:B10|CPC006_MCF7_24H_X3_B4_DUO52HI53LO:B10|CPC006_MCF7_24H_X3_F1B3_DUO52HI53LO:B10|CPC006_MCF7_24H_X4_B4_DUO52HI53LO:B10|CPC006_MCF7_24H_X5_B4_DUO52HI53LO:B10
CN497	MCF7	MEN1	BRD-K92317137	BRD-K92317137	trt_cp	10 uM	24 h	GSE92742	CPC006_MCF7_24H:BRD-K92317137-001-04-0:10	CPC006_MCF7_24H_X1_B4_DUO52HI53LO:L07|CPC006_MCF7_24H_X2_B4_DUO52HI53LO:L07|CPC006_MCF7_24H_X3_B4_DUO52HI53LO:L07|CPC006_MCF7_24H_X3_F1B3_DUO52HI53LO:L07
CN498	MCF7	BRD4	BRD-K92317137	BRD-K92317137	trt_cp	10 uM	24 h	GSE92742	CPC006_MCF7_24H:BRD-K92317137-001-04-0:10	CPC006_MCF7_24H_X1_B4_DUO52HI53LO:L07|CPC006_MCF7_24H_X2_B4_DUO52HI53LO:L07|CPC006_MCF7_24H_X3_B4_DUO52HI53LO:L07|CPC006_MCF7_24H_X3_F1B3_DUO52HI53LO:L07
CN499	MCF7	BRD4	BRD-K92991072	PAC-1	trt_cp	10 uM	24 h	GSE92742	CPC006_MCF7_24H:BRD-K92991072-001-02-3:10	CPC006_MCF7_24H_X1_B4_DUO52HI53LO:O10|CPC006_MCF7_24H_X2_B4_DUO52HI53LO:O10|CPC006_MCF7_24H_X3_B4_DUO52HI53LO:O10|CPC006_MCF7_24H_X3_F1B3_DUO52HI53LO:O10|CPC006_MCF7_24H_X4_B4_DUO52HI53LO:O10|CPC006_MCF7_24H_X5_B4_DUO52HI53LO:O10
CN500	MCF7	KLF10	BRD-K92991072	PAC-1	trt_cp	10 uM	24 h	GSE92742	CPC006_MCF7_24H:BRD-K92991072-001-02-3:10	CPC006_MCF7_24H_X1_B4_DUO52HI53LO:O10|CPC006_MCF7_24H_X2_B4_DUO52HI53LO:O10|CPC006_MCF7_24H_X3_B4_DUO52HI53LO:O10|CPC006_MCF7_24H_X3_F1B3_DUO52HI53LO:O10|CPC006_MCF7_24H_X4_B4_DUO52HI53LO:O10|CPC006_MCF7_24H_X5_B4_DUO52HI53LO:O10
CN501	MCF7	SPDEF	BRD-K94325918	kinetin-riboside	trt_cp	10 uM	24 h	GSE92742	CPC006_MCF7_24H:BRD-K94325918-001-03-8:10	CPC006_MCF7_24H_X1_B4_DUO52HI53LO:L09|CPC006_MCF7_24H_X2_B4_DUO52HI53LO:L09|CPC006_MCF7_24H_X3_B4_DUO52HI53LO:L09|CPC006_MCF7_24H_X3_F1B3_DUO52HI53LO:L09|CPC006_MCF7_24H_X4_B4_DUO52HI53LO:L09|CPC006_MCF7_24H_X5_B4_DUO52HI53LO:L09
CN502	MCF7	BRD4	BRD-K94325918	kinetin-riboside	trt_cp	10 uM	24 h	GSE92742	CPC006_MCF7_24H:BRD-K94325918-001-03-8:10	CPC006_MCF7_24H_X1_B4_DUO52HI53LO:L09|CPC006_MCF7_24H_X2_B4_DUO52HI53LO:L09|CPC006_MCF7_24H_X3_B4_DUO52HI53LO:L09|CPC006_MCF7_24H_X3_F1B3_DUO52HI53LO:L09|CPC006_MCF7_24H_X4_B4_DUO52HI53LO:L09|CPC006_MCF7_24H_X5_B4_DUO52HI53LO:L09
CN503	MCF7	KLF10	BRD-K94325918	kinetin-riboside	trt_cp	10 uM	24 h	GSE92742	CPC006_MCF7_24H:BRD-K94325918-001-03-8:10	CPC006_MCF7_24H_X1_B4_DUO52HI53LO:L09|CPC006_MCF7_24H_X2_B4_DUO52HI53LO:L09|CPC006_MCF7_24H_X3_B4_DUO52HI53LO:L09|CPC006_MCF7_24H_X3_F1B3_DUO52HI53LO:L09|CPC006_MCF7_24H_X4_B4_DUO52HI53LO:L09|CPC006_MCF7_24H_X5_B4_DUO52HI53LO:L09
CN504	MCF7	NELFE	BRD-K94325918	kinetin-riboside	trt_cp	10 uM	24 h	GSE92742	CPC006_MCF7_24H:BRD-K94325918-001-03-8:10	CPC006_MCF7_24H_X1_B4_DUO52HI53LO:L09|CPC006_MCF7_24H_X2_B4_DUO52HI53LO:L09|CPC006_MCF7_24H_X3_B4_DUO52HI53LO:L09|CPC006_MCF7_24H_X3_F1B3_DUO52HI53LO:L09|CPC006_MCF7_24H_X4_B4_DUO52HI53LO:L09|CPC006_MCF7_24H_X5_B4_DUO52HI53LO:L09
CN505	MCF7	KLF9	BRD-K94325918	kinetin-riboside	trt_cp	10 uM	24 h	GSE92742	CPC006_MCF7_24H:BRD-K94325918-001-03-8:10	CPC006_MCF7_24H_X1_B4_DUO52HI53LO:L09|CPC006_MCF7_24H_X2_B4_DUO52HI53LO:L09|CPC006_MCF7_24H_X3_B4_DUO52HI53LO:L09|CPC006_MCF7_24H_X3_F1B3_DUO52HI53LO:L09|CPC006_MCF7_24H_X4_B4_DUO52HI53LO:L09|CPC006_MCF7_24H_X5_B4_DUO52HI53LO:L09
CN506	MCF7	FOS	BRD-A02481876	importazole	trt_cp	60 uM	6 h	GSE92742	CPC006_MCF7_6H:BRD-A02481876-001-09-9:60	CPC006_MCF7_6H_X1_B3_DUO52HI53LO:E13|CPC006_MCF7_6H_X2_F1B3_DUO52HI53LO:E13|CPC006_MCF7_6H_X3_B3_DUO52HI53LO:E13|CPC006_MCF7_6H_X4_B4_DUO52HI53LO:E13|CPC006_MCF7_6H_X5_B4_DUO52HI53LO:E13
CN507	MCF7	TP53	BRD-A02481876	importazole	trt_cp	60 uM	6 h	GSE92742	CPC006_MCF7_6H:BRD-A02481876-001-09-9:60	CPC006_MCF7_6H_X1_B3_DUO52HI53LO:E13|CPC006_MCF7_6H_X2_F1B3_DUO52HI53LO:E13|CPC006_MCF7_6H_X3_B3_DUO52HI53LO:E13|CPC006_MCF7_6H_X4_B4_DUO52HI53LO:E13|CPC006_MCF7_6H_X5_B4_DUO52HI53LO:E13
CN508	MCF7	NELFE	BRD-A19037878	trichostatin-a	trt_cp	10 uM	6 h	GSE92742	CPC006_MCF7_6H:BRD-A19037878:10	CPC006_MCF7_6H_X1_B3_DUO52HI53LO:B03|CPC006_MCF7_6H_X2_F1B3_DUO52HI53LO:B03|CPC006_MCF7_6H_X3_B3_DUO52HI53LO:B03|CPC006_MCF7_6H_X4_B4_DUO52HI53LO:B03|CPC006_MCF7_6H_X5_B4_DUO52HI53LO:B03
CN509	MCF7	RUNX1	BRD-A24054354	BRD-A24054354	trt_cp	10 uM	6 h	GSE92742	CPC006_MCF7_6H:BRD-A24054354-001-05-7:10	CPC006_MCF7_6H_X1_B3_DUO52HI53LO:A05|CPC006_MCF7_6H_X2_F1B3_DUO52HI53LO:A05|CPC006_MCF7_6H_X3_B3_DUO52HI53LO:A05|CPC006_MCF7_6H_X4_B4_DUO52HI53LO:A05|CPC006_MCF7_6H_X5_B4_DUO52HI53LO:A05
CN510	MCF7	RXRA	BRD-A34817987	itraconazole	trt_cp	10 uM	6 h	GSE92742	CPC006_MCF7_6H:BRD-A34817987-001-11-8:10	CPC006_MCF7_6H_X1_B3_DUO52HI53LO:L21|CPC006_MCF7_6H_X2_F1B3_DUO52HI53LO:L21|CPC006_MCF7_6H_X3_B3_DUO52HI53LO:L21|CPC006_MCF7_6H_X4_B4_DUO52HI53LO:L21|CPC006_MCF7_6H_X5_B4_DUO52HI53LO:L21
CN511	MCF7	TP53	BRD-A56592690	PX-12	trt_cp	30 uM	6 h	GSE92742	CPC006_MCF7_6H:BRD-A56592690-001-01-9:30	CPC006_MCF7_6H_X1_B3_DUO52HI53LO:P10|CPC006_MCF7_6H_X2_F1B3_DUO52HI53LO:P10|CPC006_MCF7_6H_X3_B3_DUO52HI53LO:P10|CPC006_MCF7_6H_X4_B4_DUO52HI53LO:P10|CPC006_MCF7_6H_X5_B4_DUO52HI53LO:P10
CN512	MCF7	KLF4	BRD-A56592690	PX-12	trt_cp	30 uM	6 h	GSE92742	CPC006_MCF7_6H:BRD-A56592690-001-01-9:30	CPC006_MCF7_6H_X1_B3_DUO52HI53LO:P10|CPC006_MCF7_6H_X2_F1B3_DUO52HI53LO:P10|CPC006_MCF7_6H_X3_B3_DUO52HI53LO:P10|CPC006_MCF7_6H_X4_B4_DUO52HI53LO:P10|CPC006_MCF7_6H_X5_B4_DUO52HI53LO:P10
CN513	MCF7	BRD4	BRD-A67788537	salermide	trt_cp	100 uM	6 h	GSE92742	CPC006_MCF7_6H:BRD-A67788537-001-01-7:120	CPC006_MCF7_6H_X1_B3_DUO52HI53LO:P16|CPC006_MCF7_6H_X2_F1B3_DUO52HI53LO:P16|CPC006_MCF7_6H_X3_B3_DUO52HI53LO:P16|CPC006_MCF7_6H_X4_B4_DUO52HI53LO:P16|CPC006_MCF7_6H_X5_B4_DUO52HI53LO:P16
CN514	MCF7	TP53	BRD-A67788537	salermide	trt_cp	100 uM	6 h	GSE92742	CPC006_MCF7_6H:BRD-A67788537-001-01-7:120	CPC006_MCF7_6H_X1_B3_DUO52HI53LO:P16|CPC006_MCF7_6H_X2_F1B3_DUO52HI53LO:P16|CPC006_MCF7_6H_X3_B3_DUO52HI53LO:P16|CPC006_MCF7_6H_X4_B4_DUO52HI53LO:P16|CPC006_MCF7_6H_X5_B4_DUO52HI53LO:P16
CN515	MCF7	KLF4	BRD-A67788537	salermide	trt_cp	100 uM	6 h	GSE92742	CPC006_MCF7_6H:BRD-A67788537-001-01-7:120	CPC006_MCF7_6H_X1_B3_DUO52HI53LO:P16|CPC006_MCF7_6H_X2_F1B3_DUO52HI53LO:P16|CPC006_MCF7_6H_X3_B3_DUO52HI53LO:P16|CPC006_MCF7_6H_X4_B4_DUO52HI53LO:P16|CPC006_MCF7_6H_X5_B4_DUO52HI53LO:P16
CN516	MCF7	TP53	BRD-A75409952	wortmannin	trt_cp	10 uM	6 h	GSE92742	CPC006_MCF7_6H:BRD-A75409952:10	CPC006_MCF7_6H_X1_B3_DUO52HI53LO:A04|CPC006_MCF7_6H_X3_B3_DUO52HI53LO:A04|CPC006_MCF7_6H_X4_B4_DUO52HI53LO:A04|CPC006_MCF7_6H_X5_B4_DUO52HI53LO:A04
CN517	MCF7	TP53	BRD-A79465854	auranofin	trt_cp	10 uM	6 h	GSE92742	CPC006_MCF7_6H:BRD-A79465854-001-01-3:10	CPC006_MCF7_6H_X1_B3_DUO52HI53LO:G14|CPC006_MCF7_6H_X2_F1B3_DUO52HI53LO:G14|CPC006_MCF7_6H_X3_B3_DUO52HI53LO:G14|CPC006_MCF7_6H_X4_B4_DUO52HI53LO:G14|CPC006_MCF7_6H_X5_B4_DUO52HI53LO:G14
CN518	MCF7	TCF12	BRD-K00317371	RITA	trt_cp	10 uM	6 h	GSE92742	CPC006_MCF7_6H:BRD-K00317371-001-02-0:10	CPC006_MCF7_6H_X1_B3_DUO52HI53LO:N05|CPC006_MCF7_6H_X2_F1B3_DUO52HI53LO:N05|CPC006_MCF7_6H_X3_B3_DUO52HI53LO:N05|CPC006_MCF7_6H_X4_B4_DUO52HI53LO:N05
CN519	MCF7	BRD4	BRD-K00317371	RITA	trt_cp	10 uM	6 h	GSE92742	CPC006_MCF7_6H:BRD-K00317371-001-02-0:10	CPC006_MCF7_6H_X1_B3_DUO52HI53LO:N05|CPC006_MCF7_6H_X2_F1B3_DUO52HI53LO:N05|CPC006_MCF7_6H_X3_B3_DUO52HI53LO:N05|CPC006_MCF7_6H_X4_B4_DUO52HI53LO:N05
CN520	MCF7	FOS	BRD-K01976263	emetine	trt_cp	500 nM	6 h	GSE92742	CPC006_MCF7_6H:BRD-K01976263-003-04-5:0.63	CPC006_MCF7_6H_X1_B3_DUO52HI53LO:N07|CPC006_MCF7_6H_X2_F1B3_DUO52HI53LO:N07|CPC006_MCF7_6H_X3_B3_DUO52HI53LO:N07|CPC006_MCF7_6H_X4_B4_DUO52HI53LO:N07|CPC006_MCF7_6H_X5_B4_DUO52HI53LO:N07
CN521	MCF7	FOS	BRD-K04853698	LDN-193189	trt_cp	10 uM	6 h	GSE92742	CPC006_MCF7_6H:BRD-K04853698-003-01-4:10	CPC006_MCF7_6H_X1_B3_DUO52HI53LO:N11|CPC006_MCF7_6H_X2_F1B3_DUO52HI53LO:N11|CPC006_MCF7_6H_X3_B3_DUO52HI53LO:N11|CPC006_MCF7_6H_X4_B4_DUO52HI53LO:N11|CPC006_MCF7_6H_X5_B4_DUO52HI53LO:N11
CN522	MCF7	FOS	BRD-K06792661	narciclasine	trt_cp	10 uM	6 h	GSE92742	CPC006_MCF7_6H:BRD-K06792661-001-01-9:10	CPC006_MCF7_6H_X1_B3_DUO52HI53LO:A15|CPC006_MCF7_6H_X2_F1B3_DUO52HI53LO:A15|CPC006_MCF7_6H_X3_B3_DUO52HI53LO:A15|CPC006_MCF7_6H_X4_B4_DUO52HI53LO:A15|CPC006_MCF7_6H_X5_B4_DUO52HI53LO:A15
CN523	MCF7	TP53	BRD-K06792661	narciclasine	trt_cp	10 uM	6 h	GSE92742	CPC006_MCF7_6H:BRD-K06792661-001-01-9:10	CPC006_MCF7_6H_X1_B3_DUO52HI53LO:A15|CPC006_MCF7_6H_X2_F1B3_DUO52HI53LO:A15|CPC006_MCF7_6H_X3_B3_DUO52HI53LO:A15|CPC006_MCF7_6H_X4_B4_DUO52HI53LO:A15|CPC006_MCF7_6H_X5_B4_DUO52HI53LO:A15
CN524	MCF7	PAF1	BRD-K06792661	narciclasine	trt_cp	10 uM	6 h	GSE92742	CPC006_MCF7_6H:BRD-K06792661-001-01-9:10	CPC006_MCF7_6H_X1_B3_DUO52HI53LO:A15|CPC006_MCF7_6H_X2_F1B3_DUO52HI53LO:A15|CPC006_MCF7_6H_X3_B3_DUO52HI53LO:A15|CPC006_MCF7_6H_X4_B4_DUO52HI53LO:A15|CPC006_MCF7_6H_X5_B4_DUO52HI53LO:A15
CN525	MCF7	DPF1	BRD-K06792661	narciclasine	trt_cp	10 uM	6 h	GSE92742	CPC006_MCF7_6H:BRD-K06792661-001-01-9:10	CPC006_MCF7_6H_X1_B3_DUO52HI53LO:A15|CPC006_MCF7_6H_X2_F1B3_DUO52HI53LO:A15|CPC006_MCF7_6H_X3_B3_DUO52HI53LO:A15|CPC006_MCF7_6H_X4_B4_DUO52HI53LO:A15|CPC006_MCF7_6H_X5_B4_DUO52HI53LO:A15
CN526	MCF7	APOBEC3B	BRD-K06792661	narciclasine	trt_cp	10 uM	6 h	GSE92742	CPC006_MCF7_6H:BRD-K06792661-001-01-9:10	CPC006_MCF7_6H_X1_B3_DUO52HI53LO:A15|CPC006_MCF7_6H_X2_F1B3_DUO52HI53LO:A15|CPC006_MCF7_6H_X3_B3_DUO52HI53LO:A15|CPC006_MCF7_6H_X4_B4_DUO52HI53LO:A15|CPC006_MCF7_6H_X5_B4_DUO52HI53LO:A15
CN527	MCF7	RXRA	BRD-K06792661	narciclasine	trt_cp	10 uM	6 h	GSE92742	CPC006_MCF7_6H:BRD-K06792661-001-01-9:10	CPC006_MCF7_6H_X1_B3_DUO52HI53LO:A15|CPC006_MCF7_6H_X2_F1B3_DUO52HI53LO:A15|CPC006_MCF7_6H_X3_B3_DUO52HI53LO:A15|CPC006_MCF7_6H_X4_B4_DUO52HI53LO:A15|CPC006_MCF7_6H_X5_B4_DUO52HI53LO:A15
CN528	MCF7	NIPBL	BRD-K06792661	narciclasine	trt_cp	10 uM	6 h	GSE92742	CPC006_MCF7_6H:BRD-K06792661-001-01-9:10	CPC006_MCF7_6H_X1_B3_DUO52HI53LO:A15|CPC006_MCF7_6H_X2_F1B3_DUO52HI53LO:A15|CPC006_MCF7_6H_X3_B3_DUO52HI53LO:A15|CPC006_MCF7_6H_X4_B4_DUO52HI53LO:A15|CPC006_MCF7_6H_X5_B4_DUO52HI53LO:A15
CN529	MCF7	FOS	BRD-K15409150	penfluridol	trt_cp	30 uM	6 h	GSE92742	CPC006_MCF7_6H:BRD-K15409150-001-02-5:30	CPC006_MCF7_6H_X1_B3_DUO52HI53LO:P12|CPC006_MCF7_6H_X2_F1B3_DUO52HI53LO:P12|CPC006_MCF7_6H_X3_B3_DUO52HI53LO:P12|CPC006_MCF7_6H_X4_B4_DUO52HI53LO:P12|CPC006_MCF7_6H_X5_B4_DUO52HI53LO:P12
CN530	MCF7	BRD4	BRD-K15409150	penfluridol	trt_cp	30 uM	6 h	GSE92742	CPC006_MCF7_6H:BRD-K15409150-001-02-5:30	CPC006_MCF7_6H_X1_B3_DUO52HI53LO:P12|CPC006_MCF7_6H_X2_F1B3_DUO52HI53LO:P12|CPC006_MCF7_6H_X3_B3_DUO52HI53LO:P12|CPC006_MCF7_6H_X4_B4_DUO52HI53LO:P12|CPC006_MCF7_6H_X5_B4_DUO52HI53LO:P12
CN531	MCF7	APOBEC3B	BRD-K15409150	penfluridol	trt_cp	30 uM	6 h	GSE92742	CPC006_MCF7_6H:BRD-K15409150-001-02-5:30	CPC006_MCF7_6H_X1_B3_DUO52HI53LO:P12|CPC006_MCF7_6H_X2_F1B3_DUO52HI53LO:P12|CPC006_MCF7_6H_X3_B3_DUO52HI53LO:P12|CPC006_MCF7_6H_X4_B4_DUO52HI53LO:P12|CPC006_MCF7_6H_X5_B4_DUO52HI53LO:P12
CN532	MCF7	NELFE	BRD-K15563106	phloretin	trt_cp	100 uM	6 h	GSE92742	CPC006_MCF7_6H:BRD-K15563106-001-08-1:177.6	CPC006_MCF7_6H_X1_B3_DUO52HI53LO:H08|CPC006_MCF7_6H_X2_F1B3_DUO52HI53LO:H08|CPC006_MCF7_6H_X3_B3_DUO52HI53LO:H08|CPC006_MCF7_6H_X4_B4_DUO52HI53LO:H08|CPC006_MCF7_6H_X5_B4_DUO52HI53LO:H08
CN533	MCF7	FOS	BRD-K18190982	COT-10b	trt_cp	40 uM	6 h	GSE92742	CPC006_MCF7_6H:BRD-K18190982-002-01-2:44.4	CPC006_MCF7_6H_X1_B3_DUO52HI53LO:B19|CPC006_MCF7_6H_X2_F1B3_DUO52HI53LO:B19|CPC006_MCF7_6H_X3_B3_DUO52HI53LO:B19|CPC006_MCF7_6H_X4_B4_DUO52HI53LO:B19|CPC006_MCF7_6H_X5_B4_DUO52HI53LO:B19
CN534	MCF7	KLF9	BRD-K18190982	COT-10b	trt_cp	40 uM	6 h	GSE92742	CPC006_MCF7_6H:BRD-K18190982-002-01-2:44.4	CPC006_MCF7_6H_X1_B3_DUO52HI53LO:B19|CPC006_MCF7_6H_X2_F1B3_DUO52HI53LO:B19|CPC006_MCF7_6H_X3_B3_DUO52HI53LO:B19|CPC006_MCF7_6H_X4_B4_DUO52HI53LO:B19|CPC006_MCF7_6H_X5_B4_DUO52HI53LO:B19
CN535	MCF7	TP53	BRD-K30707190	PNU-74654	trt_cp	80 uM	6 h	GSE92742	CPC006_MCF7_6H:BRD-K30707190-001-02-5:80	CPC006_MCF7_6H_X1_B3_DUO52HI53LO:D02|CPC006_MCF7_6H_X2_F1B3_DUO52HI53LO:D02|CPC006_MCF7_6H_X3_B3_DUO52HI53LO:D02|CPC006_MCF7_6H_X4_B4_DUO52HI53LO:D02|CPC006_MCF7_6H_X5_B4_DUO52HI53LO:D02
CN536	MCF7	NRF1	BRD-K31342827	bisindolylmaleimide	trt_cp	10 uM	6 h	GSE92742	CPC006_MCF7_6H:BRD-K31342827-001-05-4:12.12	CPC006_MCF7_6H_X1_B3_DUO52HI53LO:K12|CPC006_MCF7_6H_X2_F1B3_DUO52HI53LO:K12|CPC006_MCF7_6H_X3_B3_DUO52HI53LO:K12|CPC006_MCF7_6H_X4_B4_DUO52HI53LO:K12|CPC006_MCF7_6H_X5_B4_DUO52HI53LO:K12
CN537	MCF7	RARG	BRD-K31342827	bisindolylmaleimide	trt_cp	10 uM	6 h	GSE92742	CPC006_MCF7_6H:BRD-K31342827-001-05-4:12.12	CPC006_MCF7_6H_X1_B3_DUO52HI53LO:K12|CPC006_MCF7_6H_X2_F1B3_DUO52HI53LO:K12|CPC006_MCF7_6H_X3_B3_DUO52HI53LO:K12|CPC006_MCF7_6H_X4_B4_DUO52HI53LO:K12|CPC006_MCF7_6H_X5_B4_DUO52HI53LO:K12
CN538	MCF7	NRF1	BRD-K49371609	PIK-75	trt_cp	100 nM	6 h	GSE92742	CPC006_MCF7_6H:BRD-K49371609-310-01-1:0.09	CPC006_MCF7_6H_X1_B3_DUO52HI53LO:M08|CPC006_MCF7_6H_X2_F1B3_DUO52HI53LO:M08|CPC006_MCF7_6H_X3_B3_DUO52HI53LO:M08|CPC006_MCF7_6H_X4_B4_DUO52HI53LO:M08|CPC006_MCF7_6H_X5_B4_DUO52HI53LO:M08
CN539	MCF7	NELFE	BRD-K49371609	PIK-75	trt_cp	100 nM	6 h	GSE92742	CPC006_MCF7_6H:BRD-K49371609-310-01-1:0.09	CPC006_MCF7_6H_X1_B3_DUO52HI53LO:M08|CPC006_MCF7_6H_X2_F1B3_DUO52HI53LO:M08|CPC006_MCF7_6H_X3_B3_DUO52HI53LO:M08|CPC006_MCF7_6H_X4_B4_DUO52HI53LO:M08|CPC006_MCF7_6H_X5_B4_DUO52HI53LO:M08
CN540	MCF7	DPF2	BRD-K54233340	dorsomorphin	trt_cp	10 uM	6 h	GSE92742	CPC006_MCF7_6H:BRD-K54233340-300-01-0:10	CPC006_MCF7_6H_X1_B3_DUO52HI53LO:E02|CPC006_MCF7_6H_X2_F1B3_DUO52HI53LO:E02|CPC006_MCF7_6H_X3_B3_DUO52HI53LO:E02|CPC006_MCF7_6H_X4_B4_DUO52HI53LO:E02|CPC006_MCF7_6H_X5_B4_DUO52HI53LO:E02
CN541	MCF7	ZNF217	BRD-K54233340	dorsomorphin	trt_cp	10 uM	6 h	GSE92742	CPC006_MCF7_6H:BRD-K54233340-300-01-0:10	CPC006_MCF7_6H_X1_B3_DUO52HI53LO:E02|CPC006_MCF7_6H_X2_F1B3_DUO52HI53LO:E02|CPC006_MCF7_6H_X3_B3_DUO52HI53LO:E02|CPC006_MCF7_6H_X4_B4_DUO52HI53LO:E02|CPC006_MCF7_6H_X5_B4_DUO52HI53LO:E02
CN542	MCF7	NRF1	BRD-K54233340	dorsomorphin	trt_cp	10 uM	6 h	GSE92742	CPC006_MCF7_6H:BRD-K54233340-300-01-0:10	CPC006_MCF7_6H_X1_B3_DUO52HI53LO:E02|CPC006_MCF7_6H_X2_F1B3_DUO52HI53LO:E02|CPC006_MCF7_6H_X3_B3_DUO52HI53LO:E02|CPC006_MCF7_6H_X4_B4_DUO52HI53LO:E02|CPC006_MCF7_6H_X5_B4_DUO52HI53LO:E02
CN543	MCF7	KLF9	BRD-K54233340	dorsomorphin	trt_cp	10 uM	6 h	GSE92742	CPC006_MCF7_6H:BRD-K54233340-300-01-0:10	CPC006_MCF7_6H_X1_B3_DUO52HI53LO:E02|CPC006_MCF7_6H_X2_F1B3_DUO52HI53LO:E02|CPC006_MCF7_6H_X3_B3_DUO52HI53LO:E02|CPC006_MCF7_6H_X4_B4_DUO52HI53LO:E02|CPC006_MCF7_6H_X5_B4_DUO52HI53LO:E02
CN544	MCF7	CUX1	BRD-K54233340	dorsomorphin	trt_cp	10 uM	6 h	GSE92742	CPC006_MCF7_6H:BRD-K54233340-300-01-0:10	CPC006_MCF7_6H_X1_B3_DUO52HI53LO:E02|CPC006_MCF7_6H_X2_F1B3_DUO52HI53LO:E02|CPC006_MCF7_6H_X3_B3_DUO52HI53LO:E02|CPC006_MCF7_6H_X4_B4_DUO52HI53LO:E02|CPC006_MCF7_6H_X5_B4_DUO52HI53LO:E02
CN545	MCF7	NBN	BRD-K67566344	KU-0063794	trt_cp	10 uM	6 h	GSE92742	CPC006_MCF7_6H:BRD-K67566344-001-01-8:10	CPC006_MCF7_6H_X1_B3_DUO52HI53LO:G06|CPC006_MCF7_6H_X2_F1B3_DUO52HI53LO:G06|CPC006_MCF7_6H_X3_B3_DUO52HI53LO:G06|CPC006_MCF7_6H_X4_B4_DUO52HI53LO:G06|CPC006_MCF7_6H_X5_B4_DUO52HI53LO:G06
CN546	MCF7	TP53	BRD-K69932463	AZD-8055	trt_cp	10 uM	6 h	GSE92742	CPC006_MCF7_6H:BRD-K69932463-001-03-1:10	CPC006_MCF7_6H_X1_B3_DUO52HI53LO:C04|CPC006_MCF7_6H_X2_F1B3_DUO52HI53LO:C04|CPC006_MCF7_6H_X3_B3_DUO52HI53LO:C04|CPC006_MCF7_6H_X4_B4_DUO52HI53LO:C04|CPC006_MCF7_6H_X5_B4_DUO52HI53LO:C04
CN547	MCF7	NBN	BRD-K76188144	BRD-K76188144	trt_cp	100 uM	6 h	GSE92742	CPC006_MCF7_6H:BRD-K76188144-001-01-2:160	CPC006_MCF7_6H_X1_B3_DUO52HI53LO:F01|CPC006_MCF7_6H_X2_F1B3_DUO52HI53LO:F01|CPC006_MCF7_6H_X3_B3_DUO52HI53LO:F01|CPC006_MCF7_6H_X4_B4_DUO52HI53LO:F01|CPC006_MCF7_6H_X5_B4_DUO52HI53LO:F01
CN548	MCF7	TCF7L2	BRD-K78659596	ixazomib	trt_cp	10 uM	6 h	GSE92742	CPC006_MCF7_6H:BRD-K78659596-001-01-3:10	CPC006_MCF7_6H_X1_B3_DUO52HI53LO:C07|CPC006_MCF7_6H_X2_F1B3_DUO52HI53LO:C07|CPC006_MCF7_6H_X3_B3_DUO52HI53LO:C07|CPC006_MCF7_6H_X4_B4_DUO52HI53LO:C07|CPC006_MCF7_6H_X5_B4_DUO52HI53LO:C07
CN549	MCF7	PAF1	BRD-K81651477	parthenolide	trt_cp	20 uM	6 h	GSE92742	CPC006_MCF7_6H:BRD-K81651477-001-03-5:20	CPC006_MCF7_6H_X1_B3_DUO52HI53LO:H20|CPC006_MCF7_6H_X2_F1B3_DUO52HI53LO:H20|CPC006_MCF7_6H_X3_B3_DUO52HI53LO:H20|CPC006_MCF7_6H_X4_B4_DUO52HI53LO:H20|CPC006_MCF7_6H_X5_B4_DUO52HI53LO:H20
CN550	MCF7	BRD4	BRD-K92241597	tosedostat	trt_cp	80 uM	6 h	GSE92742	CPC006_MCF7_6H:BRD-K92241597-001-02-9:80	CPC006_MCF7_6H_X1_B3_DUO52HI53LO:B10|CPC006_MCF7_6H_X2_F1B3_DUO52HI53LO:B10|CPC006_MCF7_6H_X3_B3_DUO52HI53LO:B10|CPC006_MCF7_6H_X4_B4_DUO52HI53LO:B10|CPC006_MCF7_6H_X5_B4_DUO52HI53LO:B10
CN551	PC3	AGO2	BRD-K03618428	PP-110	trt_cp	20 uM	24 h	GSE92742	CPC006_PC3_24H:BRD-K03618428-001-01-3:22.2	CPC006_PC3_24H_X1_B4_DUO52HI53LO:B13|CPC006_PC3_24H_X2_B4_DUO52HI53LO:B13|CPC006_PC3_24H_X2_F1B3_DUO52HI53LO:B13|CPC006_PC3_24H_X3_F1B3_DUO52HI53LO:B13|CPC006_PC3_24H_X4_B4_DUO52HI53LO:B13|CPC006_PC3_24H_X5_B4_DUO52HI53LO:B13
CN552	PC3	JUND	BRD-K78659596	ixazomib	trt_cp	10 uM	24 h	GSE92742	CPC006_PC3_24H:BRD-K78659596-001-01-3:10	CPC006_PC3_24H_X2_B4_DUO52HI53LO:C07|CPC006_PC3_24H_X3_F1B3_DUO52HI53LO:C07|CPC006_PC3_24H_X4_B4_DUO52HI53LO:C07|CPC006_PC3_24H_X5_B4_DUO52HI53LO:C07
CN553	PC3	JUND	BRD-K78659596	ixazomib	trt_cp	10 uM	24 h	GSE92742	CPC006_PC3_24H:BRD-K78659596-001-01-3:10	CPC006_PC3_24H_X2_B4_DUO52HI53LO:C07|CPC006_PC3_24H_X3_F1B3_DUO52HI53LO:C07|CPC006_PC3_24H_X4_B4_DUO52HI53LO:C07|CPC006_PC3_24H_X5_B4_DUO52HI53LO:C07
CN554	PC3	JUND	BRD-A36275421	BRD-A36275421	trt_cp	10 uM	6 h	GSE92742	CPC006_PC3_6H:BRD-A36275421-001-11-1:10	CPC006_PC3_6H_X1_B3_DUO52HI53LO:I08|CPC006_PC3_6H_X2_B3_DUO52HI53LO:I08|CPC006_PC3_6H_X3_B3_DUO52HI53LO:I08|CPC006_PC3_6H_X4_B4_DUO52HI53LO:I08
CN555	RKO	KAT7	BRD-K07303502	arachidonyl-trifluoro-methane	trt_cp	80 uM	6 h	GSE92742	CPC006_RKO_6H:BRD-K07303502-001-02-5:80	CPC006_RKO_6H_X1_B4_DUO52HI53LO:D20|CPC006_RKO_6H_X2_B4_DUO52HI53LO:D20
CN556	RKO	BRD1	BRD-K07303502	arachidonyl-trifluoro-methane	trt_cp	80 uM	6 h	GSE92742	CPC006_RKO_6H:BRD-K07303502-001-02-5:80	CPC006_RKO_6H_X1_B4_DUO52HI53LO:D20|CPC006_RKO_6H_X2_B4_DUO52HI53LO:D20
CN557	RKO	BRD1	BRD-K76703230	YM-155	trt_cp	500 nM	6 h	GSE92742	CPC006_RKO_6H:BRD-K76703230-001-01-3:0.31	CPC006_RKO_6H_X1_B4_DUO52HI53LO:J09|CPC006_RKO_6H_X2_B4_DUO52HI53LO:J09
CN558	THP1	RUNX1	BRD-K06792661	narciclasine	trt_cp	10 uM	6 h	GSE92742	CPC006_THP1_6H:BRD-K06792661-001-01-9:10	CPC006_THP1_6H_X1_B5_DUO52HI53LO:A15
CN559	THP1	RUNX1	BRD-K60623809	SU-11652	trt_cp	10 uM	6 h	GSE92742	CPC006_THP1_6H:BRD-K60623809-001-02-0:10	CPC006_THP1_6H_X2_B5_DUO52HI53LO:M15
CN560	THP1	POLR2A	BRD-K60623809	SU-11652	trt_cp	10 uM	6 h	GSE92742	CPC006_THP1_6H:BRD-K60623809-001-02-0:10	CPC006_THP1_6H_X2_B5_DUO52HI53LO:M15
CN561	THP1	RUNX1	BRD-K76188144	BRD-K76188144	trt_cp	100 uM	6 h	GSE92742	CPC006_THP1_6H:BRD-K76188144-001-01-2:160	CPC006_THP1_6H_X2_B5_DUO52HI53LO:F01
CN562	U937	POLR2A	BRD-K17140735	SCH-79797	trt_cp	10 uM	6 h	GSE92742	CPC006_U937_6H:BRD-K17140735-300-02-4:11.1	CPC006_U937_6H_X1_B5_DUO52HI53LO:P03|CPC006_U937_6H_X2_B5_DUO52HI53LO:P03
CN563	VCAP	HDAC3	BRD-A13122391	triptolide	trt_cp	100 nM	24 h	GSE92742	CPC006_VCAP_24H:BRD-A13122391-001-01-9:0.08	CPC006_VCAP_24H_X1_B3_DUO52HI53LO:L19
CN564	VCAP	HDAC1	BRD-A13122391	triptolide	trt_cp	100 nM	24 h	GSE92742	CPC006_VCAP_24H:BRD-A13122391-001-01-9:0.08	CPC006_VCAP_24H_X1_B3_DUO52HI53LO:L19
CN565	VCAP	HDAC1	BRD-A28105619	cucurbitacin-i	trt_cp	10 uM	24 h	GSE92742	CPC006_VCAP_24H:BRD-A28105619-001-01-3:10	CPC006_VCAP_24H_X2_B3_DUO52HI53LO:O15|CPC006_VCAP_24H_X3_B3_DUO52HI53LO:O15|CPC006_VCAP_24H_X4_B4_DUO52HI53LO:O15|CPC006_VCAP_24H_X5_B4_DUO52HI53LO:O15
CN566	VCAP	HDAC1	BRD-A36275421	BRD-A36275421	trt_cp	10 uM	24 h	GSE92742	CPC006_VCAP_24H:BRD-A36275421-001-11-1:10	CPC006_VCAP_24H_X1_B3_DUO52HI53LO:I08
CN567	VCAP	HDAC3	BRD-A36275421	BRD-A36275421	trt_cp	10 uM	24 h	GSE92742	CPC006_VCAP_24H:BRD-A36275421-001-11-1:10	CPC006_VCAP_24H_X1_B3_DUO52HI53LO:I08
CN568	VCAP	HDAC1	BRD-K06792661	narciclasine	trt_cp	10 uM	24 h	GSE92742	CPC006_VCAP_24H:BRD-K06792661-001-01-9:10	CPC006_VCAP_24H_X1_B3_DUO52HI53LO:A15
CN569	VCAP	HDAC3	BRD-K06792661	narciclasine	trt_cp	10 uM	24 h	GSE92742	CPC006_VCAP_24H:BRD-K06792661-001-01-9:10	CPC006_VCAP_24H_X1_B3_DUO52HI53LO:A15
CN570	VCAP	HDAC2	BRD-K06792661	narciclasine	trt_cp	10 uM	24 h	GSE92742	CPC006_VCAP_24H:BRD-K06792661-001-01-9:10	CPC006_VCAP_24H_X1_B3_DUO52HI53LO:A15
CN571	VCAP	HDAC1	BRD-K25737009	CD-1530	trt_cp	40 uM	24 h	GSE92742	CPC006_VCAP_24H:BRD-K25737009-001-02-0:40	CPC006_VCAP_24H_X1_B3_DUO52HI53LO:D03|CPC006_VCAP_24H_X2_B3_DUO52HI53LO:D03|CPC006_VCAP_24H_X3_B3_DUO52HI53LO:D03|CPC006_VCAP_24H_X4_B4_DUO52HI53LO:D03|CPC006_VCAP_24H_X5_B4_DUO52HI53LO:D03
CN572	VCAP	HDAC1	BRD-K56411643	BRD-K56411643	trt_cp	10 uM	24 h	GSE92742	CPC006_VCAP_24H:BRD-K56411643-001-02-6:10	CPC006_VCAP_24H_X1_B3_DUO52HI53LO:K02|CPC006_VCAP_24H_X2_B3_DUO52HI53LO:K02
CN573	VCAP	HDAC3	BRD-K56411643	BRD-K56411643	trt_cp	10 uM	24 h	GSE92742	CPC006_VCAP_24H:BRD-K56411643-001-02-6:10	CPC006_VCAP_24H_X1_B3_DUO52HI53LO:K02|CPC006_VCAP_24H_X2_B3_DUO52HI53LO:K02
CN574	VCAP	HDAC1	BRD-K61829047	7b-cis	trt_cp	10 uM	24 h	GSE92742	CPC006_VCAP_24H:BRD-K61829047-001-01-6:10	CPC006_VCAP_24H_X1_B3_DUO52HI53LO:K22|CPC006_VCAP_24H_X2_B3_DUO52HI53LO:K22|CPC006_VCAP_24H_X3_B3_DUO52HI53LO:K22|CPC006_VCAP_24H_X4_B4_DUO52HI53LO:K22|CPC006_VCAP_24H_X5_B4_DUO52HI53LO:K22
CN575	VCAP	HDAC1	BRD-K78659596	ixazomib	trt_cp	10 uM	24 h	GSE92742	CPC006_VCAP_24H:BRD-K78659596-001-01-3:10	CPC006_VCAP_24H_X1_B3_DUO52HI53LO:C07|CPC006_VCAP_24H_X2_B3_DUO52HI53LO:C07|CPC006_VCAP_24H_X3_B3_DUO52HI53LO:C07|CPC006_VCAP_24H_X4_B4_DUO52HI53LO:C07|CPC006_VCAP_24H_X5_B4_DUO52HI53LO:C07
CN576	VCAP	HDAC1	BRD-K68336408	tyrphostin-AG-1478	trt_cp	60 uM	6 h	GSE92742	CPC006_VCAP_6H:BRD-K68336408-001-04-2:56.78	CPC006_VCAP_6H_X1_B4_DUO52HI53LO:F16|CPC006_VCAP_6H_X3_B4_DUO52HI53LO:F16|CPC006_VCAP_6H_X4_B4_DUO52HI53LO:F16|CPC006_VCAP_6H_X5_B4_DUO52HI53LO:F16
CN577	A549	SETX	BRD-A09719808	BRD-A09719808	trt_cp	10 uM	24 h	GSE92742	CPC007_A549_24H:BRD-A09719808-001-02-3:10	CPC007_A549_24H_X1_B3_DUO52HI53LO:E03|CPC007_A549_24H_X3_B3_DUO52HI53LO:E03
CN578	A549	NIPBL	BRD-A19037878	trichostatin-a	trt_cp	10 uM	24 h	GSE92742	CPC007_A549_24H:BRD-A19037878:10	CPC007_A549_24H_X3_B3_DUO52HI53LO:D01
CN579	A549	BRD4	BRD-A39093044	K784-3187	trt_cp	10 uM	24 h	GSE92742	CPC007_A549_24H:BRD-A39093044-001-09-6:10	CPC007_A549_24H_X1_B3_DUO52HI53LO:L05|CPC007_A549_24H_X2_B3_DUO52HI53LO:L05|CPC007_A549_24H_X3_B3_DUO52HI53LO:L05
CN580	A549	GABPA	BRD-A75409952	wortmannin	trt_cp	10 uM	24 h	GSE92742	CPC007_A549_24H:BRD-A75409952:10	CPC007_A549_24H_X1_B3_DUO52HI53LO:C02|CPC007_A549_24H_X2_B3_DUO52HI53LO:C02|CPC007_A549_24H_X3_B3_DUO52HI53LO:C02
CN581	A549	NIPBL	BRD-K03067624	emetine	trt_cp	10 uM	24 h	GSE92742	CPC007_A549_24H:BRD-K03067624-003-19-3:10	CPC007_A549_24H_X1_B3_DUO52HI53LO:I12|CPC007_A549_24H_X2_B3_DUO52HI53LO:I12|CPC007_A549_24H_X3_B3_DUO52HI53LO:I12
CN582	A549	TAF1	BRD-K03067624	emetine	trt_cp	10 uM	24 h	GSE92742	CPC007_A549_24H:BRD-K03067624-003-19-3:10	CPC007_A549_24H_X1_B3_DUO52HI53LO:I12|CPC007_A549_24H_X2_B3_DUO52HI53LO:I12|CPC007_A549_24H_X3_B3_DUO52HI53LO:I12
CN583	A549	BRD4	BRD-K03067624	emetine	trt_cp	10 uM	24 h	GSE92742	CPC007_A549_24H:BRD-K03067624-003-19-3:10	CPC007_A549_24H_X1_B3_DUO52HI53LO:I12|CPC007_A549_24H_X2_B3_DUO52HI53LO:I12|CPC007_A549_24H_X3_B3_DUO52HI53LO:I12
CN584	A549	SMAD3	BRD-K49630153	BRD-K49630153	trt_cp	10 uM	24 h	GSE92742	CPC007_A549_24H:BRD-K49630153-001-05-6:10	CPC007_A549_24H_X1_B3_DUO52HI53LO:H05|CPC007_A549_24H_X2_B3_DUO52HI53LO:H05|CPC007_A549_24H_X3_B3_DUO52HI53LO:H05
CN585	A549	NIPBL	BRD-K60870698	BRD-K60870698	trt_cp	10 uM	24 h	GSE92742	CPC007_A549_24H:BRD-K60870698-001-08-8:10	CPC007_A549_24H_X1_B3_DUO52HI53LO:E12|CPC007_A549_24H_X2_B3_DUO52HI53LO:E12
CN586	A549	MED1	BRD-K84203638	BRD-K84203638	trt_cp	10 uM	24 h	GSE92742	CPC007_A549_24H:BRD-K84203638-001-05-3:10	CPC007_A549_24H_X1_B3_DUO52HI53LO:J21|CPC007_A549_24H_X3_B3_DUO52HI53LO:J21
CN587	A549	PBX3	BRD-K84203638	BRD-K84203638	trt_cp	10 uM	24 h	GSE92742	CPC007_A549_24H:BRD-K84203638-001-05-3:10	CPC007_A549_24H_X1_B3_DUO52HI53LO:J21|CPC007_A549_24H_X3_B3_DUO52HI53LO:J21
CN588	A549	PBX3	BRD-K84203638	BRD-K84203638	trt_cp	10 uM	24 h	GSE92742	CPC007_A549_24H:BRD-K84203638-019-03-0:10	CPC007_A549_24H_X2_B3_DUO52HI53LO:O24|CPC007_A549_24H_X3_B3_DUO52HI53LO:O24
CN589	A549	PTPN11	BRD-K46170844	BRD-K46170844	trt_cp	10 uM	6 h	GSE92742	CPC007_A549_6H:BRD-K46170844-001-04-4:10	CPC007_A549_6H_X1_B3_DUO52HI53LO:P18|CPC007_A549_6H_X2_B3_DUO52HI53LO:P18|CPC007_A549_6H_X3_B3_DUO52HI53LO:P18
CN590	A549	BHLHE40	BRD-K60870698	BRD-K60870698	trt_cp	10 uM	6 h	GSE92742	CPC007_A549_6H:BRD-K60870698-001-08-8:10	CPC007_A549_6H_X1_B3_DUO52HI53LO:E12|CPC007_A549_6H_X2_B3_DUO52HI53LO:E12|CPC007_A549_6H_X3_B3_DUO52HI53LO:E12
CN591	HT29	SOX9	BRD-K46285453	BRD-K46285453	trt_cp	10 uM	24 h	GSE92742	CPC007_HT29_24H:BRD-K46285453-001-06-7:10	CPC007_HT29_24H_X1_B3_DUO52HI53LO:B15|CPC007_HT29_24H_X2_B3_DUO52HI53LO:B15|CPC007_HT29_24H_X3_B3_DUO52HI53LO:B15
CN592	MCF7	NCAPG	BRD-A19037878	trichostatin-a	trt_cp	10 uM	24 h	GSE92742	CPC007_MCF7_24H:BRD-A19037878:10	CPC007_MCF7_24H_X1_B5_DUO52HI53LO:D01|CPC007_MCF7_24H_X2_B5_DUO52HI53LO:D01|CPC007_MCF7_24H_X3_B5_DUO52HI53LO:D01|CPC007_MCF7_24H_X4_B5_DUO52HI53LO:D01|CPC007_MCF7_24H_X5_B5_DUO52HI53LO:D01
CN593	MCF7	TP53	BRD-A24021119	BRD-A24021119	trt_cp	10 uM	24 h	GSE92742	CPC007_MCF7_24H:BRD-A24021119-001-06-0:10	CPC007_MCF7_24H_X1_B5_DUO52HI53LO:H12|CPC007_MCF7_24H_X2_B5_DUO52HI53LO:H12|CPC007_MCF7_24H_X3_B5_DUO52HI53LO:H12|CPC007_MCF7_24H_X4_B5_DUO52HI53LO:H12|CPC007_MCF7_24H_X5_B5_DUO52HI53LO:H12
CN594	MCF7	BRD4	BRD-A39093044	K784-3187	trt_cp	10 uM	24 h	GSE92742	CPC007_MCF7_24H:BRD-A39093044-001-09-6:10	CPC007_MCF7_24H_X1_B5_DUO52HI53LO:L05|CPC007_MCF7_24H_X2_B5_DUO52HI53LO:L05|CPC007_MCF7_24H_X3_B5_DUO52HI53LO:L05|CPC007_MCF7_24H_X4_B5_DUO52HI53LO:L05|CPC007_MCF7_24H_X5_B5_DUO52HI53LO:L05
CN595	MCF7	FOS	BRD-A39093044	K784-3187	trt_cp	10 uM	24 h	GSE92742	CPC007_MCF7_24H:BRD-A39093044-001-09-6:10	CPC007_MCF7_24H_X1_B5_DUO52HI53LO:L05|CPC007_MCF7_24H_X2_B5_DUO52HI53LO:L05|CPC007_MCF7_24H_X3_B5_DUO52HI53LO:L05|CPC007_MCF7_24H_X4_B5_DUO52HI53LO:L05|CPC007_MCF7_24H_X5_B5_DUO52HI53LO:L05
CN596	MCF7	NRF1	BRD-A47816767	BRD-A47816767	trt_cp	10 uM	24 h	GSE92742	CPC007_MCF7_24H:BRD-A47816767-001-11-1:10	CPC007_MCF7_24H_X1_B5_DUO52HI53LO:J09|CPC007_MCF7_24H_X2_B5_DUO52HI53LO:J09|CPC007_MCF7_24H_X3_B5_DUO52HI53LO:J09|CPC007_MCF7_24H_X4_B5_DUO52HI53LO:J09|CPC007_MCF7_24H_X5_B5_DUO52HI53LO:J09
CN597	MCF7	E2F4	BRD-A47816767	BRD-A47816767	trt_cp	10 uM	24 h	GSE92742	CPC007_MCF7_24H:BRD-A47816767-001-11-1:10	CPC007_MCF7_24H_X1_B5_DUO52HI53LO:J09|CPC007_MCF7_24H_X2_B5_DUO52HI53LO:J09|CPC007_MCF7_24H_X3_B5_DUO52HI53LO:J09|CPC007_MCF7_24H_X4_B5_DUO52HI53LO:J09|CPC007_MCF7_24H_X5_B5_DUO52HI53LO:J09
CN598	MCF7	CHD1	BRD-A68820570	BRD-A68820570	trt_cp	10 uM	24 h	GSE92742	CPC007_MCF7_24H:BRD-A68820570-001-04-9:10	CPC007_MCF7_24H_X1_B5_DUO52HI53LO:P15|CPC007_MCF7_24H_X2_B5_DUO52HI53LO:P15|CPC007_MCF7_24H_X3_B5_DUO52HI53LO:P15|CPC007_MCF7_24H_X4_B5_DUO52HI53LO:P15|CPC007_MCF7_24H_X5_B5_DUO52HI53LO:P15
CN599	MCF7	SFPQ	BRD-A68820570	BRD-A68820570	trt_cp	10 uM	24 h	GSE92742	CPC007_MCF7_24H:BRD-A68820570-001-04-9:10	CPC007_MCF7_24H_X1_B5_DUO52HI53LO:P15|CPC007_MCF7_24H_X2_B5_DUO52HI53LO:P15|CPC007_MCF7_24H_X3_B5_DUO52HI53LO:P15|CPC007_MCF7_24H_X4_B5_DUO52HI53LO:P15|CPC007_MCF7_24H_X5_B5_DUO52HI53LO:P15
CN600	MCF7	BRD4	BRD-A76490030	K784-3131	trt_cp	10 uM	24 h	GSE92742	CPC007_MCF7_24H:BRD-A76490030-001-09-4:10	CPC007_MCF7_24H_X1_B5_DUO52HI53LO:H15|CPC007_MCF7_24H_X2_B5_DUO52HI53LO:H15|CPC007_MCF7_24H_X3_B5_DUO52HI53LO:H15|CPC007_MCF7_24H_X4_B5_DUO52HI53LO:H15|CPC007_MCF7_24H_X5_B5_DUO52HI53LO:H15
CN601	MCF7	E2F4	BRD-A76490030	K784-3131	trt_cp	10 uM	24 h	GSE92742	CPC007_MCF7_24H:BRD-A76490030-001-09-4:10	CPC007_MCF7_24H_X1_B5_DUO52HI53LO:H15|CPC007_MCF7_24H_X2_B5_DUO52HI53LO:H15|CPC007_MCF7_24H_X3_B5_DUO52HI53LO:H15|CPC007_MCF7_24H_X4_B5_DUO52HI53LO:H15|CPC007_MCF7_24H_X5_B5_DUO52HI53LO:H15
CN602	MCF7	NCAPG	BRD-K03067624	emetine	trt_cp	10 uM	24 h	GSE92742	CPC007_MCF7_24H:BRD-K03067624-003-19-3:10	CPC007_MCF7_24H_X1_B5_DUO52HI53LO:I12|CPC007_MCF7_24H_X2_B5_DUO52HI53LO:I12|CPC007_MCF7_24H_X3_B5_DUO52HI53LO:I12|CPC007_MCF7_24H_X4_B5_DUO52HI53LO:I12|CPC007_MCF7_24H_X5_B5_DUO52HI53LO:I12
CN603	MCF7	ZNF711	BRD-K13842623	BRD-K13842623	trt_cp	10 uM	24 h	GSE92742	CPC007_MCF7_24H:BRD-K13842623-001-05-1:10	CPC007_MCF7_24H_X1_B5_DUO52HI53LO:A22|CPC007_MCF7_24H_X2_B5_DUO52HI53LO:A22|CPC007_MCF7_24H_X3_B5_DUO52HI53LO:A22|CPC007_MCF7_24H_X4_B5_DUO52HI53LO:A22|CPC007_MCF7_24H_X5_B5_DUO52HI53LO:A22
CN604	MCF7	RCOR1	BRD-K22831754	BRD-K22831754	trt_cp	10 uM	24 h	GSE92742	CPC007_MCF7_24H:BRD-K22831754-001-06-2:10	CPC007_MCF7_24H_X1_B5_DUO52HI53LO:N13|CPC007_MCF7_24H_X2_B5_DUO52HI53LO:N13|CPC007_MCF7_24H_X3_B5_DUO52HI53LO:N13|CPC007_MCF7_24H_X4_B5_DUO52HI53LO:N13|CPC007_MCF7_24H_X5_B5_DUO52HI53LO:N13
CN605	MCF7	RCOR1	BRD-K23342641	BRD-K23342641	trt_cp	10 uM	24 h	GSE92742	CPC007_MCF7_24H:BRD-K23342641-001-05-8:10	CPC007_MCF7_24H_X1_B5_DUO52HI53LO:J16|CPC007_MCF7_24H_X2_B5_DUO52HI53LO:J16|CPC007_MCF7_24H_X3_B5_DUO52HI53LO:J16|CPC007_MCF7_24H_X4_B5_DUO52HI53LO:J16|CPC007_MCF7_24H_X5_B5_DUO52HI53LO:J16
CN606	MCF7	E2F4	BRD-K26767475	BRD-K26767475	trt_cp	10 uM	24 h	GSE92742	CPC007_MCF7_24H:BRD-K26767475-001-05-4:10	CPC007_MCF7_24H_X1_B5_DUO52HI53LO:D21|CPC007_MCF7_24H_X2_B5_DUO52HI53LO:D21|CPC007_MCF7_24H_X3_B5_DUO52HI53LO:D21|CPC007_MCF7_24H_X4_B5_DUO52HI53LO:D21|CPC007_MCF7_24H_X5_B5_DUO52HI53LO:D21
CN607	MCF7	E2F4	BRD-K27484191	BRD-K27484191	trt_cp	10 uM	24 h	GSE92742	CPC007_MCF7_24H:BRD-K27484191-001-07-4:10	CPC007_MCF7_24H_X1_B5_DUO52HI53LO:F15|CPC007_MCF7_24H_X2_B5_DUO52HI53LO:F15|CPC007_MCF7_24H_X3_B5_DUO52HI53LO:F15|CPC007_MCF7_24H_X4_B5_DUO52HI53LO:F15|CPC007_MCF7_24H_X5_B5_DUO52HI53LO:F15
CN608	MCF7	BRD4	BRD-K27484191	BRD-K27484191	trt_cp	10 uM	24 h	GSE92742	CPC007_MCF7_24H:BRD-K27484191-001-07-4:10	CPC007_MCF7_24H_X1_B5_DUO52HI53LO:F15|CPC007_MCF7_24H_X2_B5_DUO52HI53LO:F15|CPC007_MCF7_24H_X3_B5_DUO52HI53LO:F15|CPC007_MCF7_24H_X4_B5_DUO52HI53LO:F15|CPC007_MCF7_24H_X5_B5_DUO52HI53LO:F15
CN609	MCF7	RARG	BRD-K53142391	BRD-K53142391	trt_cp	10 uM	24 h	GSE92742	CPC007_MCF7_24H:BRD-K53142391-001-06-5:10	CPC007_MCF7_24H_X1_B5_DUO52HI53LO:O21|CPC007_MCF7_24H_X2_B5_DUO52HI53LO:O21|CPC007_MCF7_24H_X3_B5_DUO52HI53LO:O21|CPC007_MCF7_24H_X4_B5_DUO52HI53LO:O21|CPC007_MCF7_24H_X5_B5_DUO52HI53LO:O21
CN610	MCF7	SPDEF	BRD-K58698715	BRD-K58698715	trt_cp	10 uM	24 h	GSE92742	CPC007_MCF7_24H:BRD-K58698715-001-11-0:10	CPC007_MCF7_24H_X1_B5_DUO52HI53LO:P16|CPC007_MCF7_24H_X2_B5_DUO52HI53LO:P16|CPC007_MCF7_24H_X3_B5_DUO52HI53LO:P16|CPC007_MCF7_24H_X4_B5_DUO52HI53LO:P16|CPC007_MCF7_24H_X5_B5_DUO52HI53LO:P16
CN611	MCF7	BRD4	BRD-K60870698	BRD-K60870698	trt_cp	10 uM	24 h	GSE92742	CPC007_MCF7_24H:BRD-K60870698-001-08-8:10	CPC007_MCF7_24H_X1_B5_DUO52HI53LO:E12|CPC007_MCF7_24H_X2_B5_DUO52HI53LO:E12|CPC007_MCF7_24H_X3_B5_DUO52HI53LO:E12|CPC007_MCF7_24H_X4_B5_DUO52HI53LO:E12|CPC007_MCF7_24H_X5_B5_DUO52HI53LO:E12
CN612	MCF7	BRD4	BRD-K69304050	BRD-K69304050	trt_cp	10 uM	24 h	GSE92742	CPC007_MCF7_24H:BRD-K69304050-001-05-7:10	CPC007_MCF7_24H_X1_B5_DUO52HI53LO:K19|CPC007_MCF7_24H_X2_B5_DUO52HI53LO:K19|CPC007_MCF7_24H_X3_B5_DUO52HI53LO:K19|CPC007_MCF7_24H_X4_B5_DUO52HI53LO:K19|CPC007_MCF7_24H_X5_B5_DUO52HI53LO:K19
CN613	MCF7	E2F4	BRD-K72787121	BRD-K72787121	trt_cp	10 uM	24 h	GSE92742	CPC007_MCF7_24H:BRD-K72787121-001-02-0:10	CPC007_MCF7_24H_X1_B5_DUO52HI53LO:L23|CPC007_MCF7_24H_X2_B5_DUO52HI53LO:L23|CPC007_MCF7_24H_X3_B5_DUO52HI53LO:L23|CPC007_MCF7_24H_X4_B5_DUO52HI53LO:L23|CPC007_MCF7_24H_X5_B5_DUO52HI53LO:L23
CN614	MCF7	NCAPG	BRD-K81418486	vorinostat	trt_cp	10 uM	24 h	GSE92742	CPC007_MCF7_24H:BRD-K81418486-001-21-0:10	CPC007_MCF7_24H_X1_B5_DUO52HI53LO:H18|CPC007_MCF7_24H_X2_B5_DUO52HI53LO:H18|CPC007_MCF7_24H_X3_B5_DUO52HI53LO:H18|CPC007_MCF7_24H_X4_B5_DUO52HI53LO:H18
CN615	MCF7	BRD4	BRD-K81418486	vorinostat	trt_cp	10 uM	24 h	GSE92742	CPC007_MCF7_24H:BRD-K81418486-001-21-0:10	CPC007_MCF7_24H_X1_B5_DUO52HI53LO:H18|CPC007_MCF7_24H_X2_B5_DUO52HI53LO:H18|CPC007_MCF7_24H_X3_B5_DUO52HI53LO:H18|CPC007_MCF7_24H_X4_B5_DUO52HI53LO:H18
CN616	MCF7	PAF1	BRD-K81418486	vorinostat	trt_cp	10 uM	24 h	GSE92742	CPC007_MCF7_24H:BRD-K81418486:10	CPC007_MCF7_24H_X1_B5_DUO52HI53LO:D02|CPC007_MCF7_24H_X2_B5_DUO52HI53LO:D02|CPC007_MCF7_24H_X3_B5_DUO52HI53LO:D02|CPC007_MCF7_24H_X4_B5_DUO52HI53LO:D02|CPC007_MCF7_24H_X5_B5_DUO52HI53LO:D02
CN617	MCF7	BRD4	BRD-K81418486	vorinostat	trt_cp	10 uM	24 h	GSE92742	CPC007_MCF7_24H:BRD-K81418486:10	CPC007_MCF7_24H_X1_B5_DUO52HI53LO:D02|CPC007_MCF7_24H_X2_B5_DUO52HI53LO:D02|CPC007_MCF7_24H_X3_B5_DUO52HI53LO:D02|CPC007_MCF7_24H_X4_B5_DUO52HI53LO:D02|CPC007_MCF7_24H_X5_B5_DUO52HI53LO:D02
CN618	MCF7	NCAPG	BRD-K83194053	BRD-K83194053	trt_cp	10 uM	24 h	GSE92742	CPC007_MCF7_24H:BRD-K83194053-001-07-7:10	CPC007_MCF7_24H_X1_B5_DUO52HI53LO:L07|CPC007_MCF7_24H_X2_B5_DUO52HI53LO:L07|CPC007_MCF7_24H_X3_B5_DUO52HI53LO:L07|CPC007_MCF7_24H_X4_B5_DUO52HI53LO:L07|CPC007_MCF7_24H_X5_B5_DUO52HI53LO:L07
CN619	MCF7	RCOR1	BRD-K83194053	BRD-K83194053	trt_cp	10 uM	24 h	GSE92742	CPC007_MCF7_24H:BRD-K83194053-001-07-7:10	CPC007_MCF7_24H_X1_B5_DUO52HI53LO:L07|CPC007_MCF7_24H_X2_B5_DUO52HI53LO:L07|CPC007_MCF7_24H_X3_B5_DUO52HI53LO:L07|CPC007_MCF7_24H_X4_B5_DUO52HI53LO:L07|CPC007_MCF7_24H_X5_B5_DUO52HI53LO:L07
CN620	MCF7	BRD4	BRD-K84203638	BRD-K84203638	trt_cp	10 uM	24 h	GSE92742	CPC007_MCF7_24H:BRD-K84203638-019-03-0:10	CPC007_MCF7_24H_X1_B5_DUO52HI53LO:O24|CPC007_MCF7_24H_X2_B5_DUO52HI53LO:O24|CPC007_MCF7_24H_X3_B5_DUO52HI53LO:O24|CPC007_MCF7_24H_X4_B5_DUO52HI53LO:O24|CPC007_MCF7_24H_X5_B5_DUO52HI53LO:O24
CN621	MCF7	BRD4	BRD-K88198340	BRD-K88198340	trt_cp	10 uM	24 h	GSE92742	CPC007_MCF7_24H:BRD-K88198340-001-05-0:10	CPC007_MCF7_24H_X1_B5_DUO52HI53LO:E15|CPC007_MCF7_24H_X2_B5_DUO52HI53LO:E15|CPC007_MCF7_24H_X3_B5_DUO52HI53LO:E15|CPC007_MCF7_24H_X4_B5_DUO52HI53LO:E15|CPC007_MCF7_24H_X5_B5_DUO52HI53LO:E15
CN622	MCF7	RCOR1	BRD-K99494806	JAS07-008	trt_cp	10 uM	24 h	GSE92742	CPC007_MCF7_24H:BRD-K99494806-001-05-7:10	CPC007_MCF7_24H_X1_B5_DUO52HI53LO:N12|CPC007_MCF7_24H_X2_B5_DUO52HI53LO:N12|CPC007_MCF7_24H_X3_B5_DUO52HI53LO:N12|CPC007_MCF7_24H_X4_B5_DUO52HI53LO:N12|CPC007_MCF7_24H_X5_B5_DUO52HI53LO:N12
CN623	MCF7	ZNF592	BRD-K03067624	emetine	trt_cp	10 uM	6 h	GSE92742	CPC007_MCF7_6H:BRD-K03067624-003-19-3:10	CPC007_MCF7_6H_X1.A2_F1B3_DUO52HI53LO:I12|CPC007_MCF7_6H_X2_F1B3_DUO52HI53LO:I12|CPC007_MCF7_6H_X3_B3_DUO52HI53LO:I12|CPC007_MCF7_6H_X4_F1B5_DUO52HI53LO:I12
CN624	MCF7	SPDEF	BRD-K81418486	vorinostat	trt_cp	10 uM	6 h	GSE92742	CPC007_MCF7_6H:BRD-K81418486-001-21-0:10	CPC007_MCF7_6H_X1.A2_F1B3_DUO52HI53LO:H18|CPC007_MCF7_6H_X2_F1B3_DUO52HI53LO:H18|CPC007_MCF7_6H_X3_B3_DUO52HI53LO:H18|CPC007_MCF7_6H_X4_F1B5_DUO52HI53LO:H18
CN625	PC3	JUND	BRD-A19037878	trichostatin-a	trt_cp	10 uM	24 h	GSE92742	CPC007_PC3_24H:BRD-A19037878:10	CPC007_PC3_24H_X1_B5_DUO52HI53LO:D01|CPC007_PC3_24H_X2_B5_DUO52HI53LO:D01|CPC007_PC3_24H_X3_B5_DUO52HI53LO:D01|CPC007_PC3_24H_X5_F1B5_DUO52HI53LO:D01
CN626	VCAP	HDAC1	BRD-A39093044	K784-3187	trt_cp	10 uM	24 h	GSE92742	CPC007_VCAP_24H:BRD-A39093044-001-09-6:10	CPC007_VCAP_24H_X2_B3_DUO52HI53LO:L05
CN627	VCAP	HDAC1	BRD-A76490030	K784-3131	trt_cp	10 uM	24 h	GSE92742	CPC007_VCAP_24H:BRD-A76490030-001-09-4:10	CPC007_VCAP_24H_X2_B3_DUO52HI53LO:H15|CPC007_VCAP_24H_X3_B3_DUO52HI53LO:H15
CN628	VCAP	RUNX1	BRD-K06956503	BRD-K06956503	trt_cp	10 uM	24 h	GSE92742	CPC007_VCAP_24H:BRD-K06956503-001-02-0:10	CPC007_VCAP_24H_X1_B3_DUO52HI53LO:D20|CPC007_VCAP_24H_X1_F1B3_DUO52HI53LO:D20|CPC007_VCAP_24H_X2_B3_DUO52HI53LO:D20|CPC007_VCAP_24H_X3_B3_DUO52HI53LO:D20|CPC007_VCAP_24H_X4_F1B5_DUO52HI53LO:D20|CPC007_VCAP_24H_X5_F1B5_DUO52HI53LO:D20
CN629	VCAP	HDAC3	BRD-K22006123	BRD-K22006123	trt_cp	10 uM	24 h	GSE92742	CPC007_VCAP_24H:BRD-K22006123-001-05-7:10	CPC007_VCAP_24H_X1_B3_DUO52HI53LO:G21|CPC007_VCAP_24H_X1_F1B3_DUO52HI53LO:G21|CPC007_VCAP_24H_X2_B3_DUO52HI53LO:G21|CPC007_VCAP_24H_X3_B3_DUO52HI53LO:G21|CPC007_VCAP_24H_X4_F1B5_DUO52HI53LO:G21|CPC007_VCAP_24H_X5_F1B5_DUO52HI53LO:G21
CN630	VCAP	HDAC1	BRD-K22546959	BRD-K22546959	trt_cp	10 uM	24 h	GSE92742	CPC007_VCAP_24H:BRD-K22546959-001-05-1:10	CPC007_VCAP_24H_X1_B3_DUO52HI53LO:N10|CPC007_VCAP_24H_X1_F1B3_DUO52HI53LO:N10|CPC007_VCAP_24H_X2_B3_DUO52HI53LO:N10|CPC007_VCAP_24H_X3_B3_DUO52HI53LO:N10|CPC007_VCAP_24H_X4_F1B5_DUO52HI53LO:N10|CPC007_VCAP_24H_X5_F1B5_DUO52HI53LO:N10
CN631	VCAP	RUNX1	BRD-K24426149	BRD-K24426149	trt_cp	10 uM	24 h	GSE92742	CPC007_VCAP_24H:BRD-K24426149-001-07-1:10	CPC007_VCAP_24H_X1_B3_DUO52HI53LO:J11|CPC007_VCAP_24H_X1_F1B3_DUO52HI53LO:J11|CPC007_VCAP_24H_X2_B3_DUO52HI53LO:J11|CPC007_VCAP_24H_X3_B3_DUO52HI53LO:J11|CPC007_VCAP_24H_X4_F1B5_DUO52HI53LO:J11|CPC007_VCAP_24H_X5_F1B5_DUO52HI53LO:J11
CN632	VCAP	BRD2	BRD-K28452084	BRD-K28452084	trt_cp	10 uM	24 h	GSE92742	CPC007_VCAP_24H:BRD-K28452084-001-05-4:10	CPC007_VCAP_24H_X1_B3_DUO52HI53LO:D17|CPC007_VCAP_24H_X1_F1B3_DUO52HI53LO:D17|CPC007_VCAP_24H_X2_B3_DUO52HI53LO:D17|CPC007_VCAP_24H_X3_B3_DUO52HI53LO:D17|CPC007_VCAP_24H_X4_F1B5_DUO52HI53LO:D17|CPC007_VCAP_24H_X5_F1B5_DUO52HI53LO:D17
CN633	VCAP	HDAC1	BRD-K40224283	BRD-K40224283	trt_cp	10 uM	24 h	GSE92742	CPC007_VCAP_24H:BRD-K40224283-001-06-8:10	CPC007_VCAP_24H_X1_B3_DUO52HI53LO:O05|CPC007_VCAP_24H_X1_F1B3_DUO52HI53LO:O05|CPC007_VCAP_24H_X2_B3_DUO52HI53LO:O05|CPC007_VCAP_24H_X3_B3_DUO52HI53LO:O05|CPC007_VCAP_24H_X4_F1B5_DUO52HI53LO:O05|CPC007_VCAP_24H_X5_F1B5_DUO52HI53LO:O05
CN634	VCAP	BRD2	BRD-K40224283	BRD-K40224283	trt_cp	10 uM	24 h	GSE92742	CPC007_VCAP_24H:BRD-K40224283-001-06-8:10	CPC007_VCAP_24H_X1_B3_DUO52HI53LO:O05|CPC007_VCAP_24H_X1_F1B3_DUO52HI53LO:O05|CPC007_VCAP_24H_X2_B3_DUO52HI53LO:O05|CPC007_VCAP_24H_X3_B3_DUO52HI53LO:O05|CPC007_VCAP_24H_X4_F1B5_DUO52HI53LO:O05|CPC007_VCAP_24H_X5_F1B5_DUO52HI53LO:O05
CN635	VCAP	GABPA	BRD-K40224283	BRD-K40224283	trt_cp	10 uM	24 h	GSE92742	CPC007_VCAP_24H:BRD-K40224283-001-06-8:10	CPC007_VCAP_24H_X1_B3_DUO52HI53LO:O05|CPC007_VCAP_24H_X1_F1B3_DUO52HI53LO:O05|CPC007_VCAP_24H_X2_B3_DUO52HI53LO:O05|CPC007_VCAP_24H_X3_B3_DUO52HI53LO:O05|CPC007_VCAP_24H_X4_F1B5_DUO52HI53LO:O05|CPC007_VCAP_24H_X5_F1B5_DUO52HI53LO:O05
CN636	VCAP	CTCF	BRD-K40224283	BRD-K40224283	trt_cp	10 uM	24 h	GSE92742	CPC007_VCAP_24H:BRD-K40224283-001-06-8:10	CPC007_VCAP_24H_X1_B3_DUO52HI53LO:O05|CPC007_VCAP_24H_X1_F1B3_DUO52HI53LO:O05|CPC007_VCAP_24H_X2_B3_DUO52HI53LO:O05|CPC007_VCAP_24H_X3_B3_DUO52HI53LO:O05|CPC007_VCAP_24H_X4_F1B5_DUO52HI53LO:O05|CPC007_VCAP_24H_X5_F1B5_DUO52HI53LO:O05
CN637	VCAP	EZH2	BRD-K67118123	BRD-K67118123	trt_cp	10 uM	24 h	GSE92742	CPC007_VCAP_24H:BRD-K67118123-001-06-4:10	CPC007_VCAP_24H_X1_B3_DUO52HI53LO:O06|CPC007_VCAP_24H_X1_F1B3_DUO52HI53LO:O06|CPC007_VCAP_24H_X2_B3_DUO52HI53LO:O06|CPC007_VCAP_24H_X3_B3_DUO52HI53LO:O06|CPC007_VCAP_24H_X4_F1B5_DUO52HI53LO:O06|CPC007_VCAP_24H_X5_F1B5_DUO52HI53LO:O06
CN638	VCAP	HDAC1	BRD-K68313733	BRD-K68313733	trt_cp	10 uM	24 h	GSE92742	CPC007_VCAP_24H:BRD-K68313733-001-11-2:10	CPC007_VCAP_24H_X2_B3_DUO52HI53LO:I03
CN639	VCAP	HDAC1	BRD-K74029109	BRD-K74029109	trt_cp	10 uM	24 h	GSE92742	CPC007_VCAP_24H:BRD-K74029109-001-05-4:10	CPC007_VCAP_24H_X1_B3_DUO52HI53LO:N06|CPC007_VCAP_24H_X1_F1B3_DUO52HI53LO:N06|CPC007_VCAP_24H_X2_B3_DUO52HI53LO:N06|CPC007_VCAP_24H_X3_B3_DUO52HI53LO:N06|CPC007_VCAP_24H_X4_F1B5_DUO52HI53LO:N06|CPC007_VCAP_24H_X5_F1B5_DUO52HI53LO:N06
CN640	VCAP	HDAC1	BRD-K78843060	BRD-K78843060	trt_cp	10 uM	24 h	GSE92742	CPC007_VCAP_24H:BRD-K78843060-019-02-0:10	CPC007_VCAP_24H_X1_B3_DUO52HI53LO:D16|CPC007_VCAP_24H_X1_F1B3_DUO52HI53LO:D16|CPC007_VCAP_24H_X2_B3_DUO52HI53LO:D16|CPC007_VCAP_24H_X3_B3_DUO52HI53LO:D16|CPC007_VCAP_24H_X4_F1B5_DUO52HI53LO:D16|CPC007_VCAP_24H_X5_F1B5_DUO52HI53LO:D16
CN641	VCAP	GABPA	BRD-K99494806	JAS07-008	trt_cp	10 uM	24 h	GSE92742	CPC007_VCAP_24H:BRD-K99494806-001-05-7:10	CPC007_VCAP_24H_X1_B3_DUO52HI53LO:N12|CPC007_VCAP_24H_X1_F1B3_DUO52HI53LO:N12|CPC007_VCAP_24H_X2_B3_DUO52HI53LO:N12|CPC007_VCAP_24H_X3_B3_DUO52HI53LO:N12|CPC007_VCAP_24H_X4_F1B5_DUO52HI53LO:N12|CPC007_VCAP_24H_X5_F1B5_DUO52HI53LO:N12
CN642	VCAP	HDAC1	BRD-A51666293	BRD-A51666293	trt_cp	10 uM	6 h	GSE92742	CPC007_VCAP_6H:BRD-A51666293-019-02-7:10	CPC007_VCAP_6H_X2_F1B4_DUO52HI53LO:E23|CPC007_VCAP_6H_X3_F1B4_DUO52HI53LO:E23|CPC007_VCAP_6H_X4.A2_F1B5_DUO52HI53LO:E23|CPC007_VCAP_6H_X4_F1B5_DUO52HI53LO:E23|CPC007_VCAP_6H_X5.A2_F1B5_DUO52HI53LO:E23|CPC007_VCAP_6H_X5_B5_DUO52HI53LO:E23
CN643	A375	MED1	BRD-K77681376	BRD-K77681376	trt_cp	10 uM	6 h	GSE92742	CPC008_A375_6H:BRD-K77681376-001-01-4:10	CPC008_A375_6H_X1_B3_DUO52HI53LO:P19|CPC008_A375_6H_X1_F1B3_DUO52HI53LO:P19|CPC008_A375_6H_X2_B3_DUO52HI53LO:P19|CPC008_A375_6H_X3_B3_DUO52HI53LO:P19
CN644	A549	SMAD3	BRD-A19037878	trichostatin-a	trt_cp	10 uM	6 h	GSE92742	CPC008_A549_6H:BRD-A19037878:10	CPC008_A549_6H_X1_F1B3_DUO52HI53LO:B03|CPC008_A549_6H_X2_F1B3_DUO52HI53LO:B03|CPC008_A549_6H_X3_F1B3_DUO52HI53LO:B03
CN645	A549	MED1	BRD-A19037878	trichostatin-a	trt_cp	10 uM	6 h	GSE92742	CPC008_A549_6H:BRD-A19037878:10	CPC008_A549_6H_X1_F1B3_DUO52HI53LO:B03|CPC008_A549_6H_X2_F1B3_DUO52HI53LO:B03|CPC008_A549_6H_X3_F1B3_DUO52HI53LO:B03
CN646	A549	BHLHE40	BRD-A83993876	BRD-A83993876	trt_cp	10 uM	6 h	GSE92742	CPC008_A549_6H:BRD-A83993876-001-04-6:10	CPC008_A549_6H_X1_F1B3_DUO52HI53LO:N24|CPC008_A549_6H_X3_F1B3_DUO52HI53LO:N24
CN647	A549	NIPBL	BRD-A96749488	BRD-A96749488	trt_cp	10 uM	6 h	GSE92742	CPC008_A549_6H:BRD-A96749488-001-01-3:10	CPC008_A549_6H_X1_F1B3_DUO52HI53LO:G09|CPC008_A549_6H_X2_F1B3_DUO52HI53LO:G09|CPC008_A549_6H_X3_F1B3_DUO52HI53LO:G09
CN648	A549	SETX	BRD-K01896723	BRD-K01896723	trt_cp	10 uM	6 h	GSE92742	CPC008_A549_6H:BRD-K01896723-001-01-9:10	CPC008_A549_6H_X1_F1B3_DUO52HI53LO:B12|CPC008_A549_6H_X2_F1B3_DUO52HI53LO:B12|CPC008_A549_6H_X3_F1B3_DUO52HI53LO:B12
CN649	A549	BHLHE40	BRD-K05566481	KU-C104137	trt_cp	10 uM	6 h	GSE92742	CPC008_A549_6H:BRD-K05566481-003-03-8:10	CPC008_A549_6H_X3_F1B3_DUO52HI53LO:P24
CN650	A549	TAF1	BRD-K05566481	KU-C104137	trt_cp	10 uM	6 h	GSE92742	CPC008_A549_6H:BRD-K05566481-003-03-8:10	CPC008_A549_6H_X3_F1B3_DUO52HI53LO:P24
CN651	A549	PTPN11	BRD-K05979026	BRD-K05979026	trt_cp	10 uM	6 h	GSE92742	CPC008_A549_6H:BRD-K05979026-019-01-5:10	CPC008_A549_6H_X1_F1B3_DUO52HI53LO:D11|CPC008_A549_6H_X2_F1B3_DUO52HI53LO:D11|CPC008_A549_6H_X3_F1B3_DUO52HI53LO:D11
CN652	A549	NIPBL	BRD-K05979026	BRD-K05979026	trt_cp	10 uM	6 h	GSE92742	CPC008_A549_6H:BRD-K05979026-019-01-5:10	CPC008_A549_6H_X1_F1B3_DUO52HI53LO:D11|CPC008_A549_6H_X2_F1B3_DUO52HI53LO:D11|CPC008_A549_6H_X3_F1B3_DUO52HI53LO:D11
CN653	A549	PTPN11	BRD-K08640787	BRD-K08640787	trt_cp	10 uM	6 h	GSE92742	CPC008_A549_6H:BRD-K08640787-001-01-7:10	CPC008_A549_6H_X1_F1B3_DUO52HI53LO:O08|CPC008_A549_6H_X2_F1B3_DUO52HI53LO:O08|CPC008_A549_6H_X3_F1B3_DUO52HI53LO:O08
CN654	A549	PTPN11	BRD-K14355517	BRD-K14355517	trt_cp	10 uM	6 h	GSE92742	CPC008_A549_6H:BRD-K14355517-001-01-1:10	CPC008_A549_6H_X1_F1B3_DUO52HI53LO:D10|CPC008_A549_6H_X2_F1B3_DUO52HI53LO:D10|CPC008_A549_6H_X3_F1B3_DUO52HI53LO:D10
CN655	A549	MED1	BRD-K30351863	BRD-K30351863	trt_cp	10 uM	6 h	GSE92742	CPC008_A549_6H:BRD-K30351863-019-01-2:10	CPC008_A549_6H_X1_F1B3_DUO52HI53LO:J10|CPC008_A549_6H_X2_F1B3_DUO52HI53LO:J10|CPC008_A549_6H_X3_F1B3_DUO52HI53LO:J10
CN656	A549	MED1	BRD-K32944375	BRD-K32944375	trt_cp	10 uM	6 h	GSE92742	CPC008_A549_6H:BRD-K32944375-019-01-3:10	CPC008_A549_6H_X1_F1B3_DUO52HI53LO:H18|CPC008_A549_6H_X2_F1B3_DUO52HI53LO:H18|CPC008_A549_6H_X3_F1B3_DUO52HI53LO:H18
CN657	A549	PBX3	BRD-K40329609	BRD-K40329609	trt_cp	10 uM	6 h	GSE92742	CPC008_A549_6H:BRD-K40329609-019-01-5:10	CPC008_A549_6H_X1_F1B3_DUO52HI53LO:J18|CPC008_A549_6H_X2_F1B3_DUO52HI53LO:J18|CPC008_A549_6H_X3_F1B3_DUO52HI53LO:J18
CN658	A549	MED1	BRD-K40329609	BRD-K40329609	trt_cp	10 uM	6 h	GSE92742	CPC008_A549_6H:BRD-K40329609-019-01-5:10	CPC008_A549_6H_X1_F1B3_DUO52HI53LO:J18|CPC008_A549_6H_X2_F1B3_DUO52HI53LO:J18|CPC008_A549_6H_X3_F1B3_DUO52HI53LO:J18
CN659	A549	ETS1	BRD-K40329609	BRD-K40329609	trt_cp	10 uM	6 h	GSE92742	CPC008_A549_6H:BRD-K40329609-019-01-5:10	CPC008_A549_6H_X1_F1B3_DUO52HI53LO:J18|CPC008_A549_6H_X2_F1B3_DUO52HI53LO:J18|CPC008_A549_6H_X3_F1B3_DUO52HI53LO:J18
CN660	A549	PTPN11	BRD-K64058329	BRD-K64058329	trt_cp	10 uM	6 h	GSE92742	CPC008_A549_6H:BRD-K64058329-001-04-2:10	CPC008_A549_6H_X1_F1B3_DUO52HI53LO:O17|CPC008_A549_6H_X2_F1B3_DUO52HI53LO:O17|CPC008_A549_6H_X3_F1B3_DUO52HI53LO:O17
CN661	A549	MED1	BRD-K81418486	vorinostat	trt_cp	10 uM	6 h	GSE92742	CPC008_A549_6H:BRD-K81418486:10	CPC008_A549_6H_X1_F1B3_DUO52HI53LO:B04|CPC008_A549_6H_X2_F1B3_DUO52HI53LO:B04|CPC008_A549_6H_X3_F1B3_DUO52HI53LO:B04
CN662	A549	MED1	BRD-K90912239	BRD-K90912239	trt_cp	10 uM	6 h	GSE92742	CPC008_A549_6H:BRD-K90912239-001-01-3:10	CPC008_A549_6H_X2_F1B3_DUO52HI53LO:O01|CPC008_A549_6H_X3_F1B3_DUO52HI53LO:O01
CN663	A549	MED1	BRD-K92158425	BRD-K92158425	trt_cp	10 uM	6 h	GSE92742	CPC008_A549_6H:BRD-K92158425-001-01-5:10	CPC008_A549_6H_X1_F1B3_DUO52HI53LO:B14|CPC008_A549_6H_X2_F1B3_DUO52HI53LO:B14|CPC008_A549_6H_X3_F1B3_DUO52HI53LO:B14
CN664	A549	BHLHE40	BRD-K92158425	BRD-K92158425	trt_cp	10 uM	6 h	GSE92742	CPC008_A549_6H:BRD-K92158425-001-01-5:10	CPC008_A549_6H_X1_F1B3_DUO52HI53LO:B14|CPC008_A549_6H_X2_F1B3_DUO52HI53LO:B14|CPC008_A549_6H_X3_F1B3_DUO52HI53LO:B14
CN665	A549	PTPN11	BRD-K95858622	BRD-K95858622	trt_cp	10 uM	6 h	GSE92742	CPC008_A549_6H:BRD-K95858622-001-03-4:10	CPC008_A549_6H_X1_F1B3_DUO52HI53LO:A14|CPC008_A549_6H_X2_F1B3_DUO52HI53LO:A14|CPC008_A549_6H_X3_F1B3_DUO52HI53LO:A14
CN666	HEPG2	EZH2	BRD-K01896723	BRD-K01896723	trt_cp	10 uM	6 h	GSE92742	CPC008_HEPG2_6H:BRD-K01896723-001-01-9:10	CPC008_HEPG2_6H_X1_F1B3_DUO52HI53LO:B12|CPC008_HEPG2_6H_X2_B4_DUO52HI53LO:B12|CPC008_HEPG2_6H_X3_B4_DUO52HI53LO:B12
CN667	HEPG2	BRCA1	BRD-K01896723	BRD-K01896723	trt_cp	10 uM	6 h	GSE92742	CPC008_HEPG2_6H:BRD-K01896723-001-01-9:10	CPC008_HEPG2_6H_X1_F1B3_DUO52HI53LO:B12|CPC008_HEPG2_6H_X2_B4_DUO52HI53LO:B12|CPC008_HEPG2_6H_X3_B4_DUO52HI53LO:B12
CN668	HEPG2	FOXK2	BRD-K01896723	BRD-K01896723	trt_cp	10 uM	6 h	GSE92742	CPC008_HEPG2_6H:BRD-K01896723-001-01-9:10	CPC008_HEPG2_6H_X1_F1B3_DUO52HI53LO:B12|CPC008_HEPG2_6H_X2_B4_DUO52HI53LO:B12|CPC008_HEPG2_6H_X3_B4_DUO52HI53LO:B12
CN669	HEPG2	SRSF3	BRD-K01896723	BRD-K01896723	trt_cp	10 uM	6 h	GSE92742	CPC008_HEPG2_6H:BRD-K01896723-001-01-9:10	CPC008_HEPG2_6H_X1_F1B3_DUO52HI53LO:B12|CPC008_HEPG2_6H_X2_B4_DUO52HI53LO:B12|CPC008_HEPG2_6H_X3_B4_DUO52HI53LO:B12
CN670	HEPG2	BRCA1	BRD-K10846167	BRD-K10846167	trt_cp	10 uM	6 h	GSE92742	CPC008_HEPG2_6H:BRD-K10846167-001-01-6:10	CPC008_HEPG2_6H_X1_F1B3_DUO52HI53LO:P17|CPC008_HEPG2_6H_X2_B4_DUO52HI53LO:P17|CPC008_HEPG2_6H_X3_B4_DUO52HI53LO:P17
CN671	HEPG2	SREBF1	BRD-K10846167	BRD-K10846167	trt_cp	10 uM	6 h	GSE92742	CPC008_HEPG2_6H:BRD-K10846167-001-01-6:10	CPC008_HEPG2_6H_X1_F1B3_DUO52HI53LO:P17|CPC008_HEPG2_6H_X2_B4_DUO52HI53LO:P17|CPC008_HEPG2_6H_X3_B4_DUO52HI53LO:P17
CN672	HEPG2	TCF7L2	BRD-K40329609	BRD-K40329609	trt_cp	10 uM	6 h	GSE92742	CPC008_HEPG2_6H:BRD-K40329609-019-01-5:10	CPC008_HEPG2_6H_X1_F1B3_DUO52HI53LO:J18|CPC008_HEPG2_6H_X2_B4_DUO52HI53LO:J18|CPC008_HEPG2_6H_X3_B4_DUO52HI53LO:J18
CN673	HEPG2	NFIL3	BRD-K44366801	BRD-K44366801	trt_cp	10 uM	6 h	GSE92742	CPC008_HEPG2_6H:BRD-K44366801-001-04-1:10	CPC008_HEPG2_6H_X1_F1B3_DUO52HI53LO:O14|CPC008_HEPG2_6H_X2_B4_DUO52HI53LO:O14|CPC008_HEPG2_6H_X3_B4_DUO52HI53LO:O14
CN674	HEPG2	NFIL3	BRD-K44432556	VU-0418946-1	trt_cp	10 uM	6 h	GSE92742	CPC008_HEPG2_6H:BRD-K44432556-001-03-0:10	CPC008_HEPG2_6H_X1_F1B3_DUO52HI53LO:L11|CPC008_HEPG2_6H_X2_B4_DUO52HI53LO:L11|CPC008_HEPG2_6H_X3_B4_DUO52HI53LO:L11
CN675	HEPG2	TBP	BRD-K77681376	BRD-K77681376	trt_cp	10 uM	6 h	GSE92742	CPC008_HEPG2_6H:BRD-K77681376-001-01-4:10	CPC008_HEPG2_6H_X1_F1B3_DUO52HI53LO:P19|CPC008_HEPG2_6H_X2_B4_DUO52HI53LO:P19|CPC008_HEPG2_6H_X3_B4_DUO52HI53LO:P19
CN676	HEPG2	BRCA1	BRD-K77681376	BRD-K77681376	trt_cp	10 uM	6 h	GSE92742	CPC008_HEPG2_6H:BRD-K77681376-001-01-4:10	CPC008_HEPG2_6H_X1_F1B3_DUO52HI53LO:P19|CPC008_HEPG2_6H_X2_B4_DUO52HI53LO:P19|CPC008_HEPG2_6H_X3_B4_DUO52HI53LO:P19
CN677	HEPG2	MED1	BRD-K77681376	BRD-K77681376	trt_cp	10 uM	6 h	GSE92742	CPC008_HEPG2_6H:BRD-K77681376-001-01-4:10	CPC008_HEPG2_6H_X1_F1B3_DUO52HI53LO:P19|CPC008_HEPG2_6H_X2_B4_DUO52HI53LO:P19|CPC008_HEPG2_6H_X3_B4_DUO52HI53LO:P19
CN678	HEPG2	FOXK2	BRD-K77681376	BRD-K77681376	trt_cp	10 uM	6 h	GSE92742	CPC008_HEPG2_6H:BRD-K77681376-001-01-4:10	CPC008_HEPG2_6H_X1_F1B3_DUO52HI53LO:P19|CPC008_HEPG2_6H_X2_B4_DUO52HI53LO:P19|CPC008_HEPG2_6H_X3_B4_DUO52HI53LO:P19
CN679	HEPG2	ZBTB7A	BRD-K77681376	BRD-K77681376	trt_cp	10 uM	6 h	GSE92742	CPC008_HEPG2_6H:BRD-K77681376-001-01-4:10	CPC008_HEPG2_6H_X1_F1B3_DUO52HI53LO:P19|CPC008_HEPG2_6H_X2_B4_DUO52HI53LO:P19|CPC008_HEPG2_6H_X3_B4_DUO52HI53LO:P19
CN680	HEPG2	NRF1	BRD-K77681376	BRD-K77681376	trt_cp	10 uM	6 h	GSE92742	CPC008_HEPG2_6H:BRD-K77681376-001-01-4:10	CPC008_HEPG2_6H_X1_F1B3_DUO52HI53LO:P19|CPC008_HEPG2_6H_X2_B4_DUO52HI53LO:P19|CPC008_HEPG2_6H_X3_B4_DUO52HI53LO:P19
CN681	HEPG2	BRCA1	BRD-K92158425	BRD-K92158425	trt_cp	10 uM	6 h	GSE92742	CPC008_HEPG2_6H:BRD-K92158425-001-01-5:10	CPC008_HEPG2_6H_X1_F1B3_DUO52HI53LO:B14|CPC008_HEPG2_6H_X2_B4_DUO52HI53LO:B14|CPC008_HEPG2_6H_X3_B4_DUO52HI53LO:B14
CN682	MCF7	FOS	BRD-A19037878	trichostatin-a	trt_cp	10 uM	24 h	GSE92742	CPC008_MCF7_24H:BRD-A19037878:10	CPC008_MCF7_24H_X4_B5_DUO52HI53LO:B03|CPC008_MCF7_24H_X5_B5_DUO52HI53LO:B03
CN683	MCF7	BRD4	BRD-A19037878	trichostatin-a	trt_cp	10 uM	24 h	GSE92742	CPC008_MCF7_24H:BRD-A19037878:10	CPC008_MCF7_24H_X4_B5_DUO52HI53LO:B03|CPC008_MCF7_24H_X5_B5_DUO52HI53LO:B03
CN684	MCF7	SPDEF	BRD-A19500257	geldanamycin	trt_cp	10 uM	24 h	GSE92742	CPC008_MCF7_24H:BRD-A19500257:10	CPC008_MCF7_24H_X4_B5_DUO52HI53LO:A03|CPC008_MCF7_24H_X5_B5_DUO52HI53LO:A03
CN685	MCF7	KLF10	BRD-A19500257	geldanamycin	trt_cp	10 uM	24 h	GSE92742	CPC008_MCF7_24H:BRD-A19500257:10	CPC008_MCF7_24H_X4_B5_DUO52HI53LO:A03|CPC008_MCF7_24H_X5_B5_DUO52HI53LO:A03
CN686	MCF7	BRD4	BRD-A19500257	geldanamycin	trt_cp	10 uM	24 h	GSE92742	CPC008_MCF7_24H:BRD-A19500257:10	CPC008_MCF7_24H_X4_B5_DUO52HI53LO:A03|CPC008_MCF7_24H_X5_B5_DUO52HI53LO:A03
CN687	MCF7	ZBTB11	BRD-A66604020	BRD-A66604020	trt_cp	10 uM	24 h	GSE92742	CPC008_MCF7_24H:BRD-A66604020-001-01-1:10	CPC008_MCF7_24H_X4_B5_DUO52HI53LO:E09|CPC008_MCF7_24H_X5_B5_DUO52HI53LO:E09
CN688	MCF7	REST	BRD-A93975555	BRD-A93975555	trt_cp	10 uM	24 h	GSE92742	CPC008_MCF7_24H:BRD-A93975555-001-06-4:10	CPC008_MCF7_24H_X4_B5_DUO52HI53LO:E20|CPC008_MCF7_24H_X5_B5_DUO52HI53LO:E20
CN689	MCF7	ZBTB11	BRD-K01896723	BRD-K01896723	trt_cp	10 uM	24 h	GSE92742	CPC008_MCF7_24H:BRD-K01896723-001-01-9:10	CPC008_MCF7_24H_X4_B5_DUO52HI53LO:B12|CPC008_MCF7_24H_X5_B5_DUO52HI53LO:B12
CN690	MCF7	SPDEF	BRD-K01896723	BRD-K01896723	trt_cp	10 uM	24 h	GSE92742	CPC008_MCF7_24H:BRD-K01896723-001-01-9:10	CPC008_MCF7_24H_X4_B5_DUO52HI53LO:B12|CPC008_MCF7_24H_X5_B5_DUO52HI53LO:B12
CN691	MCF7	MEN1	BRD-K01896723	BRD-K01896723	trt_cp	10 uM	24 h	GSE92742	CPC008_MCF7_24H:BRD-K01896723-001-01-9:10	CPC008_MCF7_24H_X4_B5_DUO52HI53LO:B12|CPC008_MCF7_24H_X5_B5_DUO52HI53LO:B12
CN692	MCF7	ELK1	BRD-K01896723	BRD-K01896723	trt_cp	10 uM	24 h	GSE92742	CPC008_MCF7_24H:BRD-K01896723-001-01-9:10	CPC008_MCF7_24H_X4_B5_DUO52HI53LO:B12|CPC008_MCF7_24H_X5_B5_DUO52HI53LO:B12
CN693	MCF7	E2F4	BRD-K01896723	BRD-K01896723	trt_cp	10 uM	24 h	GSE92742	CPC008_MCF7_24H:BRD-K01896723-001-01-9:10	CPC008_MCF7_24H_X4_B5_DUO52HI53LO:B12|CPC008_MCF7_24H_X5_B5_DUO52HI53LO:B12
CN694	MCF7	ZNF592	BRD-K01896723	BRD-K01896723	trt_cp	10 uM	24 h	GSE92742	CPC008_MCF7_24H:BRD-K01896723-001-01-9:10	CPC008_MCF7_24H_X4_B5_DUO52HI53LO:B12|CPC008_MCF7_24H_X5_B5_DUO52HI53LO:B12
CN695	MCF7	NCAPG	BRD-K01896723	BRD-K01896723	trt_cp	10 uM	24 h	GSE92742	CPC008_MCF7_24H:BRD-K01896723-001-01-9:10	CPC008_MCF7_24H_X4_B5_DUO52HI53LO:B12|CPC008_MCF7_24H_X5_B5_DUO52HI53LO:B12
CN696	MCF7	ZNF711	BRD-K01896723	BRD-K01896723	trt_cp	10 uM	24 h	GSE92742	CPC008_MCF7_24H:BRD-K01896723-001-01-9:10	CPC008_MCF7_24H_X4_B5_DUO52HI53LO:B12|CPC008_MCF7_24H_X5_B5_DUO52HI53LO:B12
CN697	MCF7	NRF1	BRD-K01896723	BRD-K01896723	trt_cp	10 uM	24 h	GSE92742	CPC008_MCF7_24H:BRD-K01896723-001-01-9:10	CPC008_MCF7_24H_X4_B5_DUO52HI53LO:B12|CPC008_MCF7_24H_X5_B5_DUO52HI53LO:B12
CN698	MCF7	CHD1	BRD-K04930762	BRD-K04930762	trt_cp	10 uM	24 h	GSE92742	CPC008_MCF7_24H:BRD-K04930762-019-01-7:10	CPC008_MCF7_24H_X4_B5_DUO52HI53LO:J20|CPC008_MCF7_24H_X5_B5_DUO52HI53LO:J20
CN699	MCF7	CHD1	BRD-K10846167	BRD-K10846167	trt_cp	10 uM	24 h	GSE92742	CPC008_MCF7_24H:BRD-K10846167-001-01-6:10	CPC008_MCF7_24H_X5_B5_DUO52HI53LO:P17
CN700	MCF7	ELK1	BRD-K10846167	BRD-K10846167	trt_cp	10 uM	24 h	GSE92742	CPC008_MCF7_24H:BRD-K10846167-001-01-6:10	CPC008_MCF7_24H_X5_B5_DUO52HI53LO:P17
CN701	MCF7	RARA	BRD-K10846167	BRD-K10846167	trt_cp	10 uM	24 h	GSE92742	CPC008_MCF7_24H:BRD-K10846167-001-01-6:10	CPC008_MCF7_24H_X5_B5_DUO52HI53LO:P17
CN702	MCF7	E2F4	BRD-K10846167	BRD-K10846167	trt_cp	10 uM	24 h	GSE92742	CPC008_MCF7_24H:BRD-K10846167-001-01-6:10	CPC008_MCF7_24H_X5_B5_DUO52HI53LO:P17
CN703	MCF7	ZNF711	BRD-K10846167	BRD-K10846167	trt_cp	10 uM	24 h	GSE92742	CPC008_MCF7_24H:BRD-K10846167-001-01-6:10	CPC008_MCF7_24H_X5_B5_DUO52HI53LO:P17
CN704	MCF7	HCFC1	BRD-K10846167	BRD-K10846167	trt_cp	10 uM	24 h	GSE92742	CPC008_MCF7_24H:BRD-K10846167-001-01-6:10	CPC008_MCF7_24H_X5_B5_DUO52HI53LO:P17
CN705	MCF7	WDHD1	BRD-K10846167	BRD-K10846167	trt_cp	10 uM	24 h	GSE92742	CPC008_MCF7_24H:BRD-K10846167-001-01-6:10	CPC008_MCF7_24H_X5_B5_DUO52HI53LO:P17
CN706	MCF7	BRD4	BRD-K10846167	BRD-K10846167	trt_cp	10 uM	24 h	GSE92742	CPC008_MCF7_24H:BRD-K10846167-001-01-6:10	CPC008_MCF7_24H_X5_B5_DUO52HI53LO:P17
CN707	MCF7	NELFE	BRD-K10846167	BRD-K10846167	trt_cp	10 uM	24 h	GSE92742	CPC008_MCF7_24H:BRD-K10846167-001-01-6:10	CPC008_MCF7_24H_X5_B5_DUO52HI53LO:P17
CN708	MCF7	ZNF592	BRD-K10846167	BRD-K10846167	trt_cp	10 uM	24 h	GSE92742	CPC008_MCF7_24H:BRD-K10846167-001-01-6:10	CPC008_MCF7_24H_X5_B5_DUO52HI53LO:P17
CN709	MCF7	ZNF711	BRD-K15206810	BRD-K15206810	trt_cp	10 uM	24 h	GSE92742	CPC008_MCF7_24H:BRD-K15206810-001-01-9:10	CPC008_MCF7_24H_X4_B5_DUO52HI53LO:C20|CPC008_MCF7_24H_X5_B5_DUO52HI53LO:C20
CN710	MCF7	BRD4	BRD-K15293421	BRD-K15293421	trt_cp	10 uM	24 h	GSE92742	CPC008_MCF7_24H:BRD-K15293421-019-01-0:10	CPC008_MCF7_24H_X4_B5_DUO52HI53LO:J24|CPC008_MCF7_24H_X5_B5_DUO52HI53LO:J24
CN711	MCF7	RUNX1	BRD-K19059335	BRD-K19059335	trt_cp	10 uM	24 h	GSE92742	CPC008_MCF7_24H:BRD-K19059335-001-06-3:10	CPC008_MCF7_24H_X4_B5_DUO52HI53LO:B19|CPC008_MCF7_24H_X5_B5_DUO52HI53LO:B19
CN712	MCF7	SPDEF	BRD-K24156250	BRD-K24156250	trt_cp	10 uM	24 h	GSE92742	CPC008_MCF7_24H:BRD-K24156250-001-06-1:10	CPC008_MCF7_24H_X5_B5_DUO52HI53LO:E24
CN713	MCF7	NCAPG	BRD-K24156250	BRD-K24156250	trt_cp	10 uM	24 h	GSE92742	CPC008_MCF7_24H:BRD-K24156250-001-06-1:10	CPC008_MCF7_24H_X5_B5_DUO52HI53LO:E24
CN714	MCF7	RUNX1	BRD-K26233379	BRD-K26233379	trt_cp	10 uM	24 h	GSE92742	CPC008_MCF7_24H:BRD-K26233379-019-01-5:10	CPC008_MCF7_24H_X4_B5_DUO52HI53LO:J06|CPC008_MCF7_24H_X5_B5_DUO52HI53LO:J06
CN715	MCF7	ELK1	BRD-K30351863	BRD-K30351863	trt_cp	10 uM	24 h	GSE92742	CPC008_MCF7_24H:BRD-K30351863-019-01-2:10	CPC008_MCF7_24H_X4_B5_DUO52HI53LO:J10|CPC008_MCF7_24H_X5_B5_DUO52HI53LO:J10
CN716	MCF7	REST	BRD-K32944375	BRD-K32944375	trt_cp	10 uM	24 h	GSE92742	CPC008_MCF7_24H:BRD-K32944375-019-01-3:10	CPC008_MCF7_24H_X5_B5_DUO52HI53LO:H18
CN717	MCF7	RUNX1	BRD-K35737468	BRD-K35737468	trt_cp	10 uM	24 h	GSE92742	CPC008_MCF7_24H:BRD-K35737468-001-04-8:10	CPC008_MCF7_24H_X4_B5_DUO52HI53LO:M14|CPC008_MCF7_24H_X5_B5_DUO52HI53LO:M14
CN718	MCF7	MEN1	BRD-K37057377	KU-C104545N	trt_cp	10 uM	24 h	GSE92742	CPC008_MCF7_24H:BRD-K37057377-001-01-5:10	CPC008_MCF7_24H_X4_B5_DUO52HI53LO:E14|CPC008_MCF7_24H_X5_B5_DUO52HI53LO:E14
CN719	MCF7	ELK1	BRD-K44432556	VU-0418946-1	trt_cp	10 uM	24 h	GSE92742	CPC008_MCF7_24H:BRD-K44432556-001-03-0:10	CPC008_MCF7_24H_X4_B5_DUO52HI53LO:L11|CPC008_MCF7_24H_X5_B5_DUO52HI53LO:L11
CN720	MCF7	ZBTB11	BRD-K44432556	VU-0418946-1	trt_cp	10 uM	24 h	GSE92742	CPC008_MCF7_24H:BRD-K44432556-001-03-0:10	CPC008_MCF7_24H_X4_B5_DUO52HI53LO:L11|CPC008_MCF7_24H_X5_B5_DUO52HI53LO:L11
CN721	MCF7	MEN1	BRD-K44432556	VU-0418946-1	trt_cp	10 uM	24 h	GSE92742	CPC008_MCF7_24H:BRD-K44432556-001-03-0:10	CPC008_MCF7_24H_X4_B5_DUO52HI53LO:L11|CPC008_MCF7_24H_X5_B5_DUO52HI53LO:L11
CN722	MCF7	E2F4	BRD-K45399554	CAM-9-027-3	trt_cp	10 uM	24 h	GSE92742	CPC008_MCF7_24H:BRD-K45399554-001-04-0:10	CPC008_MCF7_24H_X4_B5_DUO52HI53LO:N05|CPC008_MCF7_24H_X5_B5_DUO52HI53LO:N05
CN723	MCF7	NCAPG2	BRD-K52163391	BRD-K52163391	trt_cp	10 uM	24 h	GSE92742	CPC008_MCF7_24H:BRD-K52163391-001-05-4:10	CPC008_MCF7_24H_X4_B5_DUO52HI53LO:G08|CPC008_MCF7_24H_X5_B5_DUO52HI53LO:G08
CN724	MCF7	KLF4	BRD-K52163391	BRD-K52163391	trt_cp	10 uM	24 h	GSE92742	CPC008_MCF7_24H:BRD-K52163391-001-05-4:10	CPC008_MCF7_24H_X4_B5_DUO52HI53LO:G08|CPC008_MCF7_24H_X5_B5_DUO52HI53LO:G08
CN725	MCF7	ZNF711	BRD-K53780220	BRD-K53780220	trt_cp	10 uM	24 h	GSE92742	CPC008_MCF7_24H:BRD-K53780220-001-01-0:10	CPC008_MCF7_24H_X4_B5_DUO52HI53LO:P23|CPC008_MCF7_24H_X5_B5_DUO52HI53LO:P23
CN726	MCF7	ZNF592	BRD-K53780220	BRD-K53780220	trt_cp	10 uM	24 h	GSE92742	CPC008_MCF7_24H:BRD-K53780220-001-01-0:10	CPC008_MCF7_24H_X4_B5_DUO52HI53LO:P23|CPC008_MCF7_24H_X5_B5_DUO52HI53LO:P23
CN727	MCF7	BRD4	BRD-K53780220	BRD-K53780220	trt_cp	10 uM	24 h	GSE92742	CPC008_MCF7_24H:BRD-K53780220-001-01-0:10	CPC008_MCF7_24H_X4_B5_DUO52HI53LO:P23|CPC008_MCF7_24H_X5_B5_DUO52HI53LO:P23
CN728	MCF7	ZBTB11	BRD-K54070802	BRD-K54070802	trt_cp	10 uM	24 h	GSE92742	CPC008_MCF7_24H:BRD-K54070802-001-11-0:10	CPC008_MCF7_24H_X4_B5_DUO52HI53LO:A09|CPC008_MCF7_24H_X5_B5_DUO52HI53LO:A09
CN729	MCF7	CHD1	BRD-K69097969	VU-0418939-2	trt_cp	10 uM	24 h	GSE92742	CPC008_MCF7_24H:BRD-K69097969-001-03-2:10	CPC008_MCF7_24H_X4_B5_DUO52HI53LO:L23|CPC008_MCF7_24H_X5_B5_DUO52HI53LO:L23
CN730	MCF7	MEN1	BRD-K69097969	VU-0418939-2	trt_cp	10 uM	24 h	GSE92742	CPC008_MCF7_24H:BRD-K69097969-001-03-2:10	CPC008_MCF7_24H_X4_B5_DUO52HI53LO:L23|CPC008_MCF7_24H_X5_B5_DUO52HI53LO:L23
CN731	MCF7	ZNF711	BRD-K69097969	VU-0418939-2	trt_cp	10 uM	24 h	GSE92742	CPC008_MCF7_24H:BRD-K69097969-001-03-2:10	CPC008_MCF7_24H_X4_B5_DUO52HI53LO:L23|CPC008_MCF7_24H_X5_B5_DUO52HI53LO:L23
CN732	MCF7	ZBTB11	BRD-K69097969	VU-0418939-2	trt_cp	10 uM	24 h	GSE92742	CPC008_MCF7_24H:BRD-K69097969-001-03-2:10	CPC008_MCF7_24H_X4_B5_DUO52HI53LO:L23|CPC008_MCF7_24H_X5_B5_DUO52HI53LO:L23
CN733	MCF7	ELK1	BRD-K69097969	VU-0418939-2	trt_cp	10 uM	24 h	GSE92742	CPC008_MCF7_24H:BRD-K69097969-001-03-2:10	CPC008_MCF7_24H_X4_B5_DUO52HI53LO:L23|CPC008_MCF7_24H_X5_B5_DUO52HI53LO:L23
CN734	MCF7	BRD4	BRD-K69097969	VU-0418939-2	trt_cp	10 uM	24 h	GSE92742	CPC008_MCF7_24H:BRD-K69097969-001-03-2:10	CPC008_MCF7_24H_X4_B5_DUO52HI53LO:L23|CPC008_MCF7_24H_X5_B5_DUO52HI53LO:L23
CN735	MCF7	MEN1	BRD-K74710236	VU-0410183-2	trt_cp	10 uM	24 h	GSE92742	CPC008_MCF7_24H:BRD-K74710236-001-04-8:10	CPC008_MCF7_24H_X4_B5_DUO52HI53LO:K19|CPC008_MCF7_24H_X5_B5_DUO52HI53LO:K19
CN736	MCF7	ELK1	BRD-K74710236	VU-0410183-2	trt_cp	10 uM	24 h	GSE92742	CPC008_MCF7_24H:BRD-K74710236-001-04-8:10	CPC008_MCF7_24H_X4_B5_DUO52HI53LO:K19|CPC008_MCF7_24H_X5_B5_DUO52HI53LO:K19
CN737	MCF7	ELK1	BRD-K76907295	VU-0418947-2	trt_cp	10 uM	24 h	GSE92742	CPC008_MCF7_24H:BRD-K76907295-001-03-8:10	CPC008_MCF7_24H_X4_B5_DUO52HI53LO:N11|CPC008_MCF7_24H_X5_B5_DUO52HI53LO:N11
CN738	MCF7	SREBF1	BRD-K77032321	BRD-K77032321	trt_cp	10 uM	24 h	GSE92742	CPC008_MCF7_24H:BRD-K77032321-001-04-0:10	CPC008_MCF7_24H_X5_B5_DUO52HI53LO:I24
CN739	MCF7	RARG	BRD-K77032321	BRD-K77032321	trt_cp	10 uM	24 h	GSE92742	CPC008_MCF7_24H:BRD-K77032321-001-04-0:10	CPC008_MCF7_24H_X5_B5_DUO52HI53LO:I24
CN740	MCF7	REST	BRD-K77681376	BRD-K77681376	trt_cp	10 uM	24 h	GSE92742	CPC008_MCF7_24H:BRD-K77681376-001-01-4:10	CPC008_MCF7_24H_X4_B5_DUO52HI53LO:P19|CPC008_MCF7_24H_X5_B5_DUO52HI53LO:P19
CN741	MCF7	CHD1	BRD-K77681376	BRD-K77681376	trt_cp	10 uM	24 h	GSE92742	CPC008_MCF7_24H:BRD-K77681376-001-01-4:10	CPC008_MCF7_24H_X4_B5_DUO52HI53LO:P19|CPC008_MCF7_24H_X5_B5_DUO52HI53LO:P19
CN742	MCF7	ELK1	BRD-K77681376	BRD-K77681376	trt_cp	10 uM	24 h	GSE92742	CPC008_MCF7_24H:BRD-K77681376-001-01-4:10	CPC008_MCF7_24H_X4_B5_DUO52HI53LO:P19|CPC008_MCF7_24H_X5_B5_DUO52HI53LO:P19
CN743	MCF7	HCFC1	BRD-K77681376	BRD-K77681376	trt_cp	10 uM	24 h	GSE92742	CPC008_MCF7_24H:BRD-K77681376-001-01-4:10	CPC008_MCF7_24H_X4_B5_DUO52HI53LO:P19|CPC008_MCF7_24H_X5_B5_DUO52HI53LO:P19
CN744	MCF7	TCF12	BRD-K77681376	BRD-K77681376	trt_cp	10 uM	24 h	GSE92742	CPC008_MCF7_24H:BRD-K77681376-001-01-4:10	CPC008_MCF7_24H_X4_B5_DUO52HI53LO:P19|CPC008_MCF7_24H_X5_B5_DUO52HI53LO:P19
CN745	MCF7	BRD4	BRD-K77681376	BRD-K77681376	trt_cp	10 uM	24 h	GSE92742	CPC008_MCF7_24H:BRD-K77681376-001-01-4:10	CPC008_MCF7_24H_X4_B5_DUO52HI53LO:P19|CPC008_MCF7_24H_X5_B5_DUO52HI53LO:P19
CN746	MCF7	RCOR1	BRD-K77681376	BRD-K77681376	trt_cp	10 uM	24 h	GSE92742	CPC008_MCF7_24H:BRD-K77681376-001-01-4:10	CPC008_MCF7_24H_X4_B5_DUO52HI53LO:P19|CPC008_MCF7_24H_X5_B5_DUO52HI53LO:P19
CN747	MCF7	WDHD1	BRD-K77681376	BRD-K77681376	trt_cp	10 uM	24 h	GSE92742	CPC008_MCF7_24H:BRD-K77681376-001-01-4:10	CPC008_MCF7_24H_X4_B5_DUO52HI53LO:P19|CPC008_MCF7_24H_X5_B5_DUO52HI53LO:P19
CN748	MCF7	E2F4	BRD-K77681376	BRD-K77681376	trt_cp	10 uM	24 h	GSE92742	CPC008_MCF7_24H:BRD-K77681376-001-01-4:10	CPC008_MCF7_24H_X4_B5_DUO52HI53LO:P19|CPC008_MCF7_24H_X5_B5_DUO52HI53LO:P19
CN749	MCF7	ZNF711	BRD-K77681376	BRD-K77681376	trt_cp	10 uM	24 h	GSE92742	CPC008_MCF7_24H:BRD-K77681376-001-01-4:10	CPC008_MCF7_24H_X4_B5_DUO52HI53LO:P19|CPC008_MCF7_24H_X5_B5_DUO52HI53LO:P19
CN750	MCF7	ZNF592	BRD-K77681376	BRD-K77681376	trt_cp	10 uM	24 h	GSE92742	CPC008_MCF7_24H:BRD-K77681376-001-01-4:10	CPC008_MCF7_24H_X4_B5_DUO52HI53LO:P19|CPC008_MCF7_24H_X5_B5_DUO52HI53LO:P19
CN751	MCF7	MEN1	BRD-K77681376	BRD-K77681376	trt_cp	10 uM	24 h	GSE92742	CPC008_MCF7_24H:BRD-K77681376-001-01-4:10	CPC008_MCF7_24H_X4_B5_DUO52HI53LO:P19|CPC008_MCF7_24H_X5_B5_DUO52HI53LO:P19
CN752	MCF7	NELFE	BRD-K77681376	BRD-K77681376	trt_cp	10 uM	24 h	GSE92742	CPC008_MCF7_24H:BRD-K77681376-001-01-4:10	CPC008_MCF7_24H_X4_B5_DUO52HI53LO:P19|CPC008_MCF7_24H_X5_B5_DUO52HI53LO:P19
CN753	MCF7	ZBTB11	BRD-K89093471	VU-0418934-2	trt_cp	10 uM	24 h	GSE92742	CPC008_MCF7_24H:BRD-K89093471-001-03-8:10	CPC008_MCF7_24H_X4_B5_DUO52HI53LO:N21|CPC008_MCF7_24H_X5_B5_DUO52HI53LO:N21
CN754	MCF7	SPDEF	BRD-K92158425	BRD-K92158425	trt_cp	10 uM	24 h	GSE92742	CPC008_MCF7_24H:BRD-K92158425-001-01-5:10	CPC008_MCF7_24H_X4_B5_DUO52HI53LO:B14|CPC008_MCF7_24H_X5_B5_DUO52HI53LO:B14
CN755	MCF7	ELK1	BRD-K92158425	BRD-K92158425	trt_cp	10 uM	24 h	GSE92742	CPC008_MCF7_24H:BRD-K92158425-001-01-5:10	CPC008_MCF7_24H_X4_B5_DUO52HI53LO:B14|CPC008_MCF7_24H_X5_B5_DUO52HI53LO:B14
CN756	MCF7	E2F4	BRD-K92158425	BRD-K92158425	trt_cp	10 uM	24 h	GSE92742	CPC008_MCF7_24H:BRD-K92158425-001-01-5:10	CPC008_MCF7_24H_X4_B5_DUO52HI53LO:B14|CPC008_MCF7_24H_X5_B5_DUO52HI53LO:B14
CN757	MCF7	MEN1	BRD-K92158425	BRD-K92158425	trt_cp	10 uM	24 h	GSE92742	CPC008_MCF7_24H:BRD-K92158425-001-01-5:10	CPC008_MCF7_24H_X4_B5_DUO52HI53LO:B14|CPC008_MCF7_24H_X5_B5_DUO52HI53LO:B14
CN758	MCF7	ZNF592	BRD-K92158425	BRD-K92158425	trt_cp	10 uM	24 h	GSE92742	CPC008_MCF7_24H:BRD-K92158425-001-01-5:10	CPC008_MCF7_24H_X4_B5_DUO52HI53LO:B14|CPC008_MCF7_24H_X5_B5_DUO52HI53LO:B14
CN759	MCF7	KLF10	BRD-K92158425	BRD-K92158425	trt_cp	10 uM	24 h	GSE92742	CPC008_MCF7_24H:BRD-K92158425-001-01-5:10	CPC008_MCF7_24H_X4_B5_DUO52HI53LO:B14|CPC008_MCF7_24H_X5_B5_DUO52HI53LO:B14
CN760	MCF7	BRD4	BRD-K92158425	BRD-K92158425	trt_cp	10 uM	24 h	GSE92742	CPC008_MCF7_24H:BRD-K92158425-001-01-5:10	CPC008_MCF7_24H_X4_B5_DUO52HI53LO:B14|CPC008_MCF7_24H_X5_B5_DUO52HI53LO:B14
CN761	MCF7	ZNF592	BRD-A19037878	trichostatin-a	trt_cp	10 uM	6 h	GSE92742	CPC008_MCF7_6H:BRD-A19037878:10	CPC008_MCF7_6H_X1_B3_DUO52HI53LO:B03|CPC008_MCF7_6H_X3_F1B3_DUO52HI53LO:B03|CPC008_MCF7_6H_X5_F2B5_DUO52HI53LO:B03
CN762	MCF7	ZNF592	BRD-A19500257	geldanamycin	trt_cp	10 uM	6 h	GSE92742	CPC008_MCF7_6H:BRD-A19500257:10	CPC008_MCF7_6H_X1_B3_DUO52HI53LO:A03|CPC008_MCF7_6H_X3_F1B3_DUO52HI53LO:A03|CPC008_MCF7_6H_X5_F2B5_DUO52HI53LO:A03
CN763	MCF7	NCAPG	BRD-A31946439	BRD-A31946439	trt_cp	10 uM	6 h	GSE92742	CPC008_MCF7_6H:BRD-A31946439-019-01-5:10	CPC008_MCF7_6H_X1_B3_DUO52HI53LO:B13|CPC008_MCF7_6H_X3_F1B3_DUO52HI53LO:B13|CPC008_MCF7_6H_X5_F2B5_DUO52HI53LO:B13
CN764	MCF7	MEN1	BRD-K01896723	BRD-K01896723	trt_cp	10 uM	6 h	GSE92742	CPC008_MCF7_6H:BRD-K01896723-001-01-9:10	CPC008_MCF7_6H_X1_B3_DUO52HI53LO:B12|CPC008_MCF7_6H_X3_F1B3_DUO52HI53LO:B12|CPC008_MCF7_6H_X5_F2B5_DUO52HI53LO:B12
CN765	MCF7	SPDEF	BRD-K10361096	BRD-K10361096	trt_cp	10 uM	6 h	GSE92742	CPC008_MCF7_6H:BRD-K10361096-001-04-6:10	CPC008_MCF7_6H_X1_B3_DUO52HI53LO:K08|CPC008_MCF7_6H_X3_F1B3_DUO52HI53LO:K08|CPC008_MCF7_6H_X5_F2B5_DUO52HI53LO:K08
CN766	MCF7	RCOR1	BRD-K10361096	BRD-K10361096	trt_cp	10 uM	6 h	GSE92742	CPC008_MCF7_6H:BRD-K10361096-001-04-6:10	CPC008_MCF7_6H_X1_B3_DUO52HI53LO:K08|CPC008_MCF7_6H_X3_F1B3_DUO52HI53LO:K08|CPC008_MCF7_6H_X5_F2B5_DUO52HI53LO:K08
CN767	MCF7	ZNF711	BRD-K10846167	BRD-K10846167	trt_cp	10 uM	6 h	GSE92742	CPC008_MCF7_6H:BRD-K10846167-001-01-6:10	CPC008_MCF7_6H_X1_B3_DUO52HI53LO:P17|CPC008_MCF7_6H_X3_F1B3_DUO52HI53LO:P17|CPC008_MCF7_6H_X5_F2B5_DUO52HI53LO:P17
CN768	MCF7	RUNX1	BRD-K32636001	BRD-K32636001	trt_cp	10 uM	6 h	GSE92742	CPC008_MCF7_6H:BRD-K32636001-001-01-5:10	CPC008_MCF7_6H_X3_F1B3_DUO52HI53LO:C11|CPC008_MCF7_6H_X5_F2B5_DUO52HI53LO:C11
CN769	MCF7	ZNF592	BRD-K33720394	BRD-K33720394	trt_cp	10 uM	6 h	GSE92742	CPC008_MCF7_6H:BRD-K33720394-001-01-1:10	CPC008_MCF7_6H_X1_B3_DUO52HI53LO:C04|CPC008_MCF7_6H_X3_F1B3_DUO52HI53LO:C04|CPC008_MCF7_6H_X5_F2B5_DUO52HI53LO:C04
CN770	MCF7	ZNF711	BRD-K33720394	BRD-K33720394	trt_cp	10 uM	6 h	GSE92742	CPC008_MCF7_6H:BRD-K33720394-001-01-1:10	CPC008_MCF7_6H_X1_B3_DUO52HI53LO:C04|CPC008_MCF7_6H_X3_F1B3_DUO52HI53LO:C04|CPC008_MCF7_6H_X5_F2B5_DUO52HI53LO:C04
CN771	MCF7	KMT2D	BRD-K59470558	BRD-K59470558	trt_cp	10 uM	6 h	GSE92742	CPC008_MCF7_6H:BRD-K59470558-003-02-8:10	CPC008_MCF7_6H_X1_B3_DUO52HI53LO:A05|CPC008_MCF7_6H_X3_F1B3_DUO52HI53LO:A05|CPC008_MCF7_6H_X5_F2B5_DUO52HI53LO:A05
CN772	MCF7	NRF1	BRD-K64822626	KU-C104135	trt_cp	10 uM	6 h	GSE92742	CPC008_MCF7_6H:BRD-K64822626-001-03-3:10	CPC008_MCF7_6H_X1_B3_DUO52HI53LO:P16|CPC008_MCF7_6H_X3_F1B3_DUO52HI53LO:P16|CPC008_MCF7_6H_X5_F2B5_DUO52HI53LO:P16
CN773	MCF7	ZNF711	BRD-K64822626	KU-C104135	trt_cp	10 uM	6 h	GSE92742	CPC008_MCF7_6H:BRD-K64822626-001-03-3:10	CPC008_MCF7_6H_X1_B3_DUO52HI53LO:P16|CPC008_MCF7_6H_X3_F1B3_DUO52HI53LO:P16|CPC008_MCF7_6H_X5_F2B5_DUO52HI53LO:P16
CN774	MCF7	RCOR1	BRD-K66634822	BRD-K66634822	trt_cp	10 uM	6 h	GSE92742	CPC008_MCF7_6H:BRD-K66634822-001-02-4:10	CPC008_MCF7_6H_X1_B3_DUO52HI53LO:C14|CPC008_MCF7_6H_X3_F1B3_DUO52HI53LO:C14|CPC008_MCF7_6H_X5_F2B5_DUO52HI53LO:C14
CN775	MCF7	NCAPG	BRD-K77681376	BRD-K77681376	trt_cp	10 uM	6 h	GSE92742	CPC008_MCF7_6H:BRD-K77681376-001-01-4:10	CPC008_MCF7_6H_X1_B3_DUO52HI53LO:P19|CPC008_MCF7_6H_X3_F1B3_DUO52HI53LO:P19|CPC008_MCF7_6H_X5_F2B5_DUO52HI53LO:P19
CN776	MCF7	KMT2D	BRD-K88317944	VU-0420364-1	trt_cp	10 uM	6 h	GSE92742	CPC008_MCF7_6H:BRD-K88317944-001-01-5:10	CPC008_MCF7_6H_X1_B3_DUO52HI53LO:C13|CPC008_MCF7_6H_X3_F1B3_DUO52HI53LO:C13|CPC008_MCF7_6H_X5_F2B5_DUO52HI53LO:C13
CN777	MCF7	CHD1	BRD-K92158425	BRD-K92158425	trt_cp	10 uM	6 h	GSE92742	CPC008_MCF7_6H:BRD-K92158425-001-01-5:10	CPC008_MCF7_6H_X3_F1B3_DUO52HI53LO:B14|CPC008_MCF7_6H_X5_F2B5_DUO52HI53LO:B14
CN778	MCF7	NCAPG	BRD-K92158425	BRD-K92158425	trt_cp	10 uM	6 h	GSE92742	CPC008_MCF7_6H:BRD-K92158425-001-01-5:10	CPC008_MCF7_6H_X3_F1B3_DUO52HI53LO:B14|CPC008_MCF7_6H_X5_F2B5_DUO52HI53LO:B14
CN779	PC3	AGO2	BRD-K10846167	BRD-K10846167	trt_cp	10 uM	24 h	GSE92742	CPC008_PC3_24H:BRD-K10846167-001-01-6:10	CPC008_PC3_24H_X4_B5_DUO52HI53LO:P17
CN780	PC3	AGO1	BRD-K10846167	BRD-K10846167	trt_cp	10 uM	24 h	GSE92742	CPC008_PC3_24H:BRD-K10846167-001-01-6:10	CPC008_PC3_24H_X4_B5_DUO52HI53LO:P17
CN781	VCAP	HDAC1	BRD-K10846167	BRD-K10846167	trt_cp	10 uM	24 h	GSE92742	CPC008_VCAP_24H:BRD-K10846167-001-01-6:10	CPC008_VCAP_24H_X2_B5_DUO52HI53LO:P17
CN782	VCAP	HDAC1	BRD-K44432556	VU-0418946-1	trt_cp	10 uM	24 h	GSE92742	CPC008_VCAP_24H:BRD-K44432556-001-03-0:10	CPC008_VCAP_24H_X1_F1B5_DUO52HI53LO:L11|CPC008_VCAP_24H_X3_F1B5_DUO52HI53LO:L11|CPC008_VCAP_24H_X4_F1B5_DUO52HI53LO:L11|CPC008_VCAP_24H_X5_F1B5_DUO52HI53LO:L11
CN783	VCAP	HDAC1	BRD-K53780220	BRD-K53780220	trt_cp	10 uM	6 h	GSE92742	CPC008_VCAP_6H:BRD-K53780220-001-01-0:10	CPC008_VCAP_6H_X4_B5_DUO52HI53LO:P23
CN784	A549	CHD1	BRD-A16998493	etodolac	trt_cp	10 uM	24 h	GSE92742	CPC009_A549_24H:BRD-A16998493-001-01-6:10	CPC009_A549_24H_X1_F1B6_DUO52HI53LO:P24|CPC009_A549_24H_X4_F1B6_DUO52HI53LO:P24
CN785	A549	MYC	BRD-A19037878	trichostatin-a	trt_cp	10 uM	24 h	GSE92742	CPC009_A549_24H:BRD-A19037878:10	CPC009_A549_24H_X1_F1B6_DUO52HI53LO:B03|CPC009_A549_24H_X4_F1B6_DUO52HI53LO:B03
CN786	A549	BHLHE40	BRD-A19037878	trichostatin-a	trt_cp	10 uM	24 h	GSE92742	CPC009_A549_24H:BRD-A19037878:10	CPC009_A549_24H_X1_F1B6_DUO52HI53LO:B03|CPC009_A549_24H_X4_F1B6_DUO52HI53LO:B03
CN787	A549	BHLHE40	BRD-A19037878	trichostatin-a	trt_cp	10 uM	24 h	GSE92742	CPC009_A549_24H:BRD-A19037878:10	CPC009_A549_24H_X1_F1B6_DUO52HI53LO:B03|CPC009_A549_24H_X4_F1B6_DUO52HI53LO:B03
CN788	A549	CHD1	BRD-A19037878	trichostatin-a	trt_cp	10 uM	24 h	GSE92742	CPC009_A549_24H:BRD-A19037878:10	CPC009_A549_24H_X1_F1B6_DUO52HI53LO:B03|CPC009_A549_24H_X4_F1B6_DUO52HI53LO:B03
CN789	A549	PTPN11	BRD-A19500257	geldanamycin	trt_cp	10 uM	24 h	GSE92742	CPC009_A549_24H:BRD-A19500257:10	CPC009_A549_24H_X1_F1B6_DUO52HI53LO:A03|CPC009_A549_24H_X4_F1B6_DUO52HI53LO:A03
CN790	A549	MED1	BRD-A68009927	daunorubicin	trt_cp	10 uM	24 h	GSE92742	CPC009_A549_24H:BRD-A68009927-001-02-3:10	CPC009_A549_24H_X1_F1B6_DUO52HI53LO:J23|CPC009_A549_24H_X4_F1B6_DUO52HI53LO:J23
CN791	A549	BHLHE40	BRD-A68009927	daunorubicin	trt_cp	10 uM	24 h	GSE92742	CPC009_A549_24H:BRD-A68009927-001-02-3:10	CPC009_A549_24H_X1_F1B6_DUO52HI53LO:J23|CPC009_A549_24H_X4_F1B6_DUO52HI53LO:J23
CN792	A549	PBX3	BRD-A68009927	daunorubicin	trt_cp	10 uM	24 h	GSE92742	CPC009_A549_24H:BRD-A68009927-001-02-3:10	CPC009_A549_24H_X1_F1B6_DUO52HI53LO:J23|CPC009_A549_24H_X4_F1B6_DUO52HI53LO:J23
CN793	A549	ETS1	BRD-A68009927	daunorubicin	trt_cp	10 uM	24 h	GSE92742	CPC009_A549_24H:BRD-A68009927-001-02-3:10	CPC009_A549_24H_X1_F1B6_DUO52HI53LO:J23|CPC009_A549_24H_X4_F1B6_DUO52HI53LO:J23
CN794	A549	SETX	BRD-A68009927	daunorubicin	trt_cp	10 uM	24 h	GSE92742	CPC009_A549_24H:BRD-A68009927-001-02-3:10	CPC009_A549_24H_X1_F1B6_DUO52HI53LO:J23|CPC009_A549_24H_X4_F1B6_DUO52HI53LO:J23
CN795	A549	PTPN11	BRD-K02637541	celecoxib	trt_cp	10 uM	24 h	GSE92742	CPC009_A549_24H:BRD-K02637541-001-12-3:10	CPC009_A549_24H_X1_F1B6_DUO52HI53LO:K24|CPC009_A549_24H_X4_F1B6_DUO52HI53LO:K24
CN796	A549	NIPBL	BRD-K02637541	celecoxib	trt_cp	10 uM	24 h	GSE92742	CPC009_A549_24H:BRD-K02637541-001-12-3:10	CPC009_A549_24H_X1_F1B6_DUO52HI53LO:K24|CPC009_A549_24H_X4_F1B6_DUO52HI53LO:K24
CN797	A549	BRD4	BRD-K09716788	BRD-K09716788	trt_cp	10 uM	24 h	GSE92742	CPC009_A549_24H:BRD-K09716788-001-01-3:10	CPC009_A549_24H_X1_F1B6_DUO52HI53LO:P16|CPC009_A549_24H_X4_F1B6_DUO52HI53LO:P16
CN798	A549	PBX3	BRD-K18726304	BRD-K18726304	trt_cp	10 uM	24 h	GSE92742	CPC009_A549_24H:BRD-K18726304-019-01-8:10	CPC009_A549_24H_X1_F1B6_DUO52HI53LO:G01|CPC009_A549_24H_X4_F1B6_DUO52HI53LO:G01
CN799	A549	PTPN11	BRD-K24461445	BRD-K24461445	trt_cp	10 uM	24 h	GSE92742	CPC009_A549_24H:BRD-K24461445-001-01-2:10	CPC009_A549_24H_X1_F1B6_DUO52HI53LO:E07|CPC009_A549_24H_X4_F1B6_DUO52HI53LO:E07
CN800	A549	PTPN11	BRD-K70251741	KU-C104142	trt_cp	10 uM	24 h	GSE92742	CPC009_A549_24H:BRD-K70251741-001-03-7:10	CPC009_A549_24H_X1_F1B6_DUO52HI53LO:A10|CPC009_A549_24H_X4_F1B6_DUO52HI53LO:A10
CN801	A549	MYC	BRD-K72817452	BRD-K72817452	trt_cp	10 uM	24 h	GSE92742	CPC009_A549_24H:BRD-K72817452-001-01-6:10	CPC009_A549_24H_X1_F1B6_DUO52HI53LO:F22|CPC009_A549_24H_X4_F1B6_DUO52HI53LO:F22
CN802	A549	CHD1	BRD-K76595177	BRD-K76595177	trt_cp	10 uM	24 h	GSE92742	CPC009_A549_24H:BRD-K76595177-001-05-9:10	CPC009_A549_24H_X1_F1B6_DUO52HI53LO:D01|CPC009_A549_24H_X4_F1B6_DUO52HI53LO:D01
CN803	A549	MED1	BRD-K79222491	BRD-K79222491	trt_cp	10 uM	24 h	GSE92742	CPC009_A549_24H:BRD-K79222491-001-01-5:10	CPC009_A549_24H_X1_F1B6_DUO52HI53LO:F11|CPC009_A549_24H_X4_F1B6_DUO52HI53LO:F11
CN804	A549	ETS1	BRD-K79222491	BRD-K79222491	trt_cp	10 uM	24 h	GSE92742	CPC009_A549_24H:BRD-K79222491-001-01-5:10	CPC009_A549_24H_X1_F1B6_DUO52HI53LO:F11|CPC009_A549_24H_X4_F1B6_DUO52HI53LO:F11
CN805	A549	PBX3	BRD-K79222491	BRD-K79222491	trt_cp	10 uM	24 h	GSE92742	CPC009_A549_24H:BRD-K79222491-001-01-5:10	CPC009_A549_24H_X1_F1B6_DUO52HI53LO:F11|CPC009_A549_24H_X4_F1B6_DUO52HI53LO:F11
CN806	A549	TEAD4	BRD-K79222491	BRD-K79222491	trt_cp	10 uM	24 h	GSE92742	CPC009_A549_24H:BRD-K79222491-001-01-5:10	CPC009_A549_24H_X1_F1B6_DUO52HI53LO:F11|CPC009_A549_24H_X4_F1B6_DUO52HI53LO:F11
CN807	A549	MED1	BRD-K81814927	BRD-K81814927	trt_cp	10 uM	24 h	GSE92742	CPC009_A549_24H:BRD-K81814927-001-01-9:10	CPC009_A549_24H_X1_F1B6_DUO52HI53LO:P20|CPC009_A549_24H_X4_F1B6_DUO52HI53LO:P20
CN808	A549	PBX3	BRD-K81814927	BRD-K81814927	trt_cp	10 uM	24 h	GSE92742	CPC009_A549_24H:BRD-K81814927-001-01-9:10	CPC009_A549_24H_X1_F1B6_DUO52HI53LO:P20|CPC009_A549_24H_X4_F1B6_DUO52HI53LO:P20
CN809	A549	ETS1	BRD-K81814927	BRD-K81814927	trt_cp	10 uM	24 h	GSE92742	CPC009_A549_24H:BRD-K81814927-001-01-9:10	CPC009_A549_24H_X1_F1B6_DUO52HI53LO:P20|CPC009_A549_24H_X4_F1B6_DUO52HI53LO:P20
CN810	A549	MED1	BRD-K83670234	BRD-K83670234	trt_cp	10 uM	24 h	GSE92742	CPC009_A549_24H:BRD-K83670234-001-01-1:10	CPC009_A549_24H_X1_F1B6_DUO52HI53LO:P12|CPC009_A549_24H_X4_F1B6_DUO52HI53LO:P12
CN811	A549	PBX3	BRD-K83670234	BRD-K83670234	trt_cp	10 uM	24 h	GSE92742	CPC009_A549_24H:BRD-K83670234-001-01-1:10	CPC009_A549_24H_X1_F1B6_DUO52HI53LO:P12|CPC009_A549_24H_X4_F1B6_DUO52HI53LO:P12
CN812	A549	ETS1	BRD-K83670234	BRD-K83670234	trt_cp	10 uM	24 h	GSE92742	CPC009_A549_24H:BRD-K83670234-001-01-1:10	CPC009_A549_24H_X1_F1B6_DUO52HI53LO:P12|CPC009_A549_24H_X4_F1B6_DUO52HI53LO:P12
CN813	A549	PTPN11	BRD-K83670234	BRD-K83670234	trt_cp	10 uM	24 h	GSE92742	CPC009_A549_24H:BRD-K83670234-001-01-1:10	CPC009_A549_24H_X1_F1B6_DUO52HI53LO:P12|CPC009_A549_24H_X4_F1B6_DUO52HI53LO:P12
CN814	A549	ELF1	BRD-A68009927	daunorubicin	trt_cp	10 uM	6 h	GSE92742	CPC009_A549_6H:BRD-A68009927-001-02-3:10	CPC009_A549_6H_X1_B4_DUO52HI53LO:J23|CPC009_A549_6H_X2_F1B3_DUO52HI53LO:J23|CPC009_A549_6H_X3_B4_DUO52HI53LO:J23
CN815	A549	CHD1	BRD-A68009927	daunorubicin	trt_cp	10 uM	6 h	GSE92742	CPC009_A549_6H:BRD-A68009927-001-02-3:10	CPC009_A549_6H_X1_B4_DUO52HI53LO:J23|CPC009_A549_6H_X2_F1B3_DUO52HI53LO:J23|CPC009_A549_6H_X3_B4_DUO52HI53LO:J23
CN816	A549	MED1	BRD-A68009927	daunorubicin	trt_cp	10 uM	6 h	GSE92742	CPC009_A549_6H:BRD-A68009927-001-02-3:10	CPC009_A549_6H_X1_B4_DUO52HI53LO:J23|CPC009_A549_6H_X2_F1B3_DUO52HI53LO:J23|CPC009_A549_6H_X3_B4_DUO52HI53LO:J23
CN817	A549	BHLHE40	BRD-A68009927	daunorubicin	trt_cp	10 uM	6 h	GSE92742	CPC009_A549_6H:BRD-A68009927-001-02-3:10	CPC009_A549_6H_X1_B4_DUO52HI53LO:J23|CPC009_A549_6H_X2_F1B3_DUO52HI53LO:J23|CPC009_A549_6H_X3_B4_DUO52HI53LO:J23
CN818	A549	MED1	BRD-K79222491	BRD-K79222491	trt_cp	10 uM	6 h	GSE92742	CPC009_A549_6H:BRD-K79222491-001-01-5:10	CPC009_A549_6H_X1_B4_DUO52HI53LO:F11|CPC009_A549_6H_X2_F1B3_DUO52HI53LO:F11|CPC009_A549_6H_X3_B4_DUO52HI53LO:F11
CN819	A549	MED1	BRD-K83670234	BRD-K83670234	trt_cp	10 uM	6 h	GSE92742	CPC009_A549_6H:BRD-K83670234-001-01-1:10	CPC009_A549_6H_X1_B4_DUO52HI53LO:P12|CPC009_A549_6H_X2_F1B3_DUO52HI53LO:P12|CPC009_A549_6H_X3_B4_DUO52HI53LO:P12
CN820	HEPG2	BRCA1	BRD-A68009927	daunorubicin	trt_cp	10 uM	6 h	GSE92742	CPC009_HEPG2_6H:BRD-A68009927-001-02-3:10	CPC009_HEPG2_6H_X1_B4_DUO52HI53LO:J23|CPC009_HEPG2_6H_X2_F1B3_DUO52HI53LO:J23|CPC009_HEPG2_6H_X3_F1B3_DUO52HI53LO:J23
CN821	HEPG2	TSC22D4	BRD-K09416995	lovastatin	trt_cp	10 uM	6 h	GSE92742	CPC009_HEPG2_6H:BRD-K09416995-001-31-6:10	CPC009_HEPG2_6H_X1_B4_DUO52HI53LO:F24|CPC009_HEPG2_6H_X2_F1B3_DUO52HI53LO:F24|CPC009_HEPG2_6H_X3_F1B3_DUO52HI53LO:F24
CN822	HEPG2	TSC22D4	BRD-K17754811	BRD-K17754811	trt_cp	10 uM	6 h	GSE92742	CPC009_HEPG2_6H:BRD-K17754811-019-01-7:10	CPC009_HEPG2_6H_X1_B4_DUO52HI53LO:G21|CPC009_HEPG2_6H_X2_F1B3_DUO52HI53LO:G21|CPC009_HEPG2_6H_X3_F1B3_DUO52HI53LO:G21
CN823	HEPG2	TSC22D4	BRD-K45435259	SCH-23390	trt_cp	10 uM	6 h	GSE92742	CPC009_HEPG2_6H:BRD-K45435259-003-09-5:10	CPC009_HEPG2_6H_X1_B4_DUO52HI53LO:O22|CPC009_HEPG2_6H_X2_F1B3_DUO52HI53LO:O22|CPC009_HEPG2_6H_X3_F1B3_DUO52HI53LO:O22
CN824	HEPG2	TBP	BRD-K79222491	BRD-K79222491	trt_cp	10 uM	6 h	GSE92742	CPC009_HEPG2_6H:BRD-K79222491-001-01-5:10	CPC009_HEPG2_6H_X1_B4_DUO52HI53LO:F11|CPC009_HEPG2_6H_X2_F1B3_DUO52HI53LO:F11|CPC009_HEPG2_6H_X3_F1B3_DUO52HI53LO:F11
CN825	HEPG2	BRCA1	BRD-K79222491	BRD-K79222491	trt_cp	10 uM	6 h	GSE92742	CPC009_HEPG2_6H:BRD-K79222491-001-01-5:10	CPC009_HEPG2_6H_X1_B4_DUO52HI53LO:F11|CPC009_HEPG2_6H_X2_F1B3_DUO52HI53LO:F11|CPC009_HEPG2_6H_X3_F1B3_DUO52HI53LO:F11
CN826	HEPG2	ATF3	BRD-K79222491	BRD-K79222491	trt_cp	10 uM	6 h	GSE92742	CPC009_HEPG2_6H:BRD-K79222491-001-01-5:10	CPC009_HEPG2_6H_X1_B4_DUO52HI53LO:F11|CPC009_HEPG2_6H_X2_F1B3_DUO52HI53LO:F11|CPC009_HEPG2_6H_X3_F1B3_DUO52HI53LO:F11
CN827	HEPG2	CEBPD	BRD-K79222491	BRD-K79222491	trt_cp	10 uM	6 h	GSE92742	CPC009_HEPG2_6H:BRD-K79222491-001-01-5:10	CPC009_HEPG2_6H_X1_B4_DUO52HI53LO:F11|CPC009_HEPG2_6H_X2_F1B3_DUO52HI53LO:F11|CPC009_HEPG2_6H_X3_F1B3_DUO52HI53LO:F11
CN828	HEPG2	TSC22D4	BRD-K87024524	phenelzine	trt_cp	10 uM	6 h	GSE92742	CPC009_HEPG2_6H:BRD-K87024524-001-03-2:10	CPC009_HEPG2_6H_X1_B4_DUO52HI53LO:K23|CPC009_HEPG2_6H_X2_F1B3_DUO52HI53LO:K23|CPC009_HEPG2_6H_X3_F1B3_DUO52HI53LO:K23
CN829	MCF7	NBN	BRD-A01320529	salmeterol	trt_cp	10 uM	24 h	GSE92742	CPC009_MCF7_24H:BRD-A01320529-001-08-3:10	CPC009_MCF7_24H_X4_B5_DUO52HI53LO:M22|CPC009_MCF7_24H_X5_B5_DUO52HI53LO:M22
CN830	MCF7	ZNF711	BRD-A16998493	etodolac	trt_cp	10 uM	24 h	GSE92742	CPC009_MCF7_24H:BRD-A16998493-001-01-6:10	CPC009_MCF7_24H_X4_B5_DUO52HI53LO:P24|CPC009_MCF7_24H_X5_B5_DUO52HI53LO:P24
CN831	MCF7	NCAPG2	BRD-A19037878	trichostatin-a	trt_cp	10 uM	24 h	GSE92742	CPC009_MCF7_24H:BRD-A19037878:10	CPC009_MCF7_24H_X4_B5_DUO52HI53LO:B03|CPC009_MCF7_24H_X5_B5_DUO52HI53LO:B03
CN832	MCF7	NBN	BRD-A43640821	BRD-A43640821	trt_cp	10 uM	24 h	GSE92742	CPC009_MCF7_24H:BRD-A43640821-001-04-8:10	CPC009_MCF7_24H_X4_B5_DUO52HI53LO:O20|CPC009_MCF7_24H_X5_B5_DUO52HI53LO:O20
CN833	MCF7	NCAPG	BRD-A43640821	BRD-A43640821	trt_cp	10 uM	24 h	GSE92742	CPC009_MCF7_24H:BRD-A43640821-001-04-8:10	CPC009_MCF7_24H_X4_B5_DUO52HI53LO:O20|CPC009_MCF7_24H_X5_B5_DUO52HI53LO:O20
CN834	MCF7	ZBTB11	BRD-A68009927	daunorubicin	trt_cp	10 uM	24 h	GSE92742	CPC009_MCF7_24H:BRD-A68009927-001-02-3:10	CPC009_MCF7_24H_X4_B5_DUO52HI53LO:J23|CPC009_MCF7_24H_X5_B5_DUO52HI53LO:J23
CN835	MCF7	SPDEF	BRD-A68009927	daunorubicin	trt_cp	10 uM	24 h	GSE92742	CPC009_MCF7_24H:BRD-A68009927-001-02-3:10	CPC009_MCF7_24H_X4_B5_DUO52HI53LO:J23|CPC009_MCF7_24H_X5_B5_DUO52HI53LO:J23
CN836	MCF7	NCAPG	BRD-A68009927	daunorubicin	trt_cp	10 uM	24 h	GSE92742	CPC009_MCF7_24H:BRD-A68009927-001-02-3:10	CPC009_MCF7_24H_X4_B5_DUO52HI53LO:J23|CPC009_MCF7_24H_X5_B5_DUO52HI53LO:J23
CN837	MCF7	TCF12	BRD-A68009927	daunorubicin	trt_cp	10 uM	24 h	GSE92742	CPC009_MCF7_24H:BRD-A68009927-001-02-3:10	CPC009_MCF7_24H_X4_B5_DUO52HI53LO:J23|CPC009_MCF7_24H_X5_B5_DUO52HI53LO:J23
CN838	MCF7	ZNF592	BRD-A68009927	daunorubicin	trt_cp	10 uM	24 h	GSE92742	CPC009_MCF7_24H:BRD-A68009927-001-02-3:10	CPC009_MCF7_24H_X4_B5_DUO52HI53LO:J23|CPC009_MCF7_24H_X5_B5_DUO52HI53LO:J23
CN839	MCF7	ELK1	BRD-A68009927	daunorubicin	trt_cp	10 uM	24 h	GSE92742	CPC009_MCF7_24H:BRD-A68009927-001-02-3:10	CPC009_MCF7_24H_X4_B5_DUO52HI53LO:J23|CPC009_MCF7_24H_X5_B5_DUO52HI53LO:J23
CN840	MCF7	CHD1	BRD-A68009927	daunorubicin	trt_cp	10 uM	24 h	GSE92742	CPC009_MCF7_24H:BRD-A68009927-001-02-3:10	CPC009_MCF7_24H_X4_B5_DUO52HI53LO:J23|CPC009_MCF7_24H_X5_B5_DUO52HI53LO:J23
CN841	MCF7	RCOR1	BRD-A68009927	daunorubicin	trt_cp	10 uM	24 h	GSE92742	CPC009_MCF7_24H:BRD-A68009927-001-02-3:10	CPC009_MCF7_24H_X4_B5_DUO52HI53LO:J23|CPC009_MCF7_24H_X5_B5_DUO52HI53LO:J23
CN842	MCF7	NBN	BRD-A68009927	daunorubicin	trt_cp	10 uM	24 h	GSE92742	CPC009_MCF7_24H:BRD-A68009927-001-02-3:10	CPC009_MCF7_24H_X4_B5_DUO52HI53LO:J23|CPC009_MCF7_24H_X5_B5_DUO52HI53LO:J23
CN843	MCF7	BRD4	BRD-A68009927	daunorubicin	trt_cp	10 uM	24 h	GSE92742	CPC009_MCF7_24H:BRD-A68009927-001-02-3:10	CPC009_MCF7_24H_X4_B5_DUO52HI53LO:J23|CPC009_MCF7_24H_X5_B5_DUO52HI53LO:J23
CN844	MCF7	ZNF711	BRD-A81233518	glycopyrrolate	trt_cp	10 uM	24 h	GSE92742	CPC009_MCF7_24H:BRD-A81233518-004-14-6:10	CPC009_MCF7_24H_X4_B5_DUO52HI53LO:O23|CPC009_MCF7_24H_X5_B5_DUO52HI53LO:O23
CN845	MCF7	NBN	BRD-A84702196	penicillin	trt_cp	10 uM	24 h	GSE92742	CPC009_MCF7_24H:BRD-A84702196-001-07-6:10	CPC009_MCF7_24H_X4_B5_DUO52HI53LO:N23|CPC009_MCF7_24H_X5_B5_DUO52HI53LO:N23
CN846	MCF7	NCAPG2	BRD-K00313977	BRD-K00313977	trt_cp	10 uM	24 h	GSE92742	CPC009_MCF7_24H:BRD-K00313977-019-01-1:10	CPC009_MCF7_24H_X4_B5_DUO52HI53LO:G03|CPC009_MCF7_24H_X5_B5_DUO52HI53LO:G03
CN847	MCF7	FOS	BRD-K03829970	BRD-K03829970	trt_cp	10 uM	24 h	GSE92742	CPC009_MCF7_24H:BRD-K03829970-019-01-0:10	CPC009_MCF7_24H_X4_B5_DUO52HI53LO:G19|CPC009_MCF7_24H_X5_B5_DUO52HI53LO:G19
CN848	MCF7	NCAPG2	BRD-K18726304	BRD-K18726304	trt_cp	10 uM	24 h	GSE92742	CPC009_MCF7_24H:BRD-K18726304-019-01-8:10	CPC009_MCF7_24H_X4_B5_DUO52HI53LO:G01|CPC009_MCF7_24H_X5_B5_DUO52HI53LO:G01
CN849	MCF7	RXRA	BRD-K18726304	BRD-K18726304	trt_cp	10 uM	24 h	GSE92742	CPC009_MCF7_24H:BRD-K18726304-019-01-8:10	CPC009_MCF7_24H_X4_B5_DUO52HI53LO:G01|CPC009_MCF7_24H_X5_B5_DUO52HI53LO:G01
CN850	MCF7	FOS	BRD-K18726304	BRD-K18726304	trt_cp	10 uM	24 h	GSE92742	CPC009_MCF7_24H:BRD-K18726304-019-01-8:10	CPC009_MCF7_24H_X4_B5_DUO52HI53LO:G01|CPC009_MCF7_24H_X5_B5_DUO52HI53LO:G01
CN851	MCF7	ZNF217	BRD-K18726304	BRD-K18726304	trt_cp	10 uM	24 h	GSE92742	CPC009_MCF7_24H:BRD-K18726304-019-01-8:10	CPC009_MCF7_24H_X4_B5_DUO52HI53LO:G01|CPC009_MCF7_24H_X5_B5_DUO52HI53LO:G01
CN852	MCF7	DPF2	BRD-K18726304	BRD-K18726304	trt_cp	10 uM	24 h	GSE92742	CPC009_MCF7_24H:BRD-K18726304-019-01-8:10	CPC009_MCF7_24H_X4_B5_DUO52HI53LO:G01|CPC009_MCF7_24H_X5_B5_DUO52HI53LO:G01
CN853	MCF7	CUX1	BRD-K18726304	BRD-K18726304	trt_cp	10 uM	24 h	GSE92742	CPC009_MCF7_24H:BRD-K18726304-019-01-8:10	CPC009_MCF7_24H_X4_B5_DUO52HI53LO:G01|CPC009_MCF7_24H_X5_B5_DUO52HI53LO:G01
CN854	MCF7	NCAPG2	BRD-K19724398	BRD-K19724398	trt_cp	10 uM	24 h	GSE92742	CPC009_MCF7_24H:BRD-K19724398-019-01-9:10	CPC009_MCF7_24H_X4_B5_DUO52HI53LO:D02|CPC009_MCF7_24H_X5_B5_DUO52HI53LO:D02
CN855	MCF7	ERG	BRD-K24705176	BRD-K24705176	trt_cp	10 uM	24 h	GSE92742	CPC009_MCF7_24H:BRD-K24705176-001-01-7:10	CPC009_MCF7_24H_X4_B5_DUO52HI53LO:J17|CPC009_MCF7_24H_X5_B5_DUO52HI53LO:J17
CN856	MCF7	TEAD4	BRD-K24705176	BRD-K24705176	trt_cp	10 uM	24 h	GSE92742	CPC009_MCF7_24H:BRD-K24705176-001-01-7:10	CPC009_MCF7_24H_X4_B5_DUO52HI53LO:J17|CPC009_MCF7_24H_X5_B5_DUO52HI53LO:J17
CN857	MCF7	SPDEF	BRD-K26304855	BRD-K26304855	trt_cp	10 uM	24 h	GSE92742	CPC009_MCF7_24H:BRD-K26304855-001-01-5:10	CPC009_MCF7_24H_X4_B5_DUO52HI53LO:P08|CPC009_MCF7_24H_X5_B5_DUO52HI53LO:P08
CN858	MCF7	ZBTB11	BRD-K26304855	BRD-K26304855	trt_cp	10 uM	24 h	GSE92742	CPC009_MCF7_24H:BRD-K26304855-001-01-5:10	CPC009_MCF7_24H_X4_B5_DUO52HI53LO:P08|CPC009_MCF7_24H_X5_B5_DUO52HI53LO:P08
CN859	MCF7	RCOR1	BRD-K26304855	BRD-K26304855	trt_cp	10 uM	24 h	GSE92742	CPC009_MCF7_24H:BRD-K26304855-001-01-5:10	CPC009_MCF7_24H_X4_B5_DUO52HI53LO:P08|CPC009_MCF7_24H_X5_B5_DUO52HI53LO:P08
CN860	MCF7	NCAPG	BRD-K26304855	BRD-K26304855	trt_cp	10 uM	24 h	GSE92742	CPC009_MCF7_24H:BRD-K26304855-001-01-5:10	CPC009_MCF7_24H_X4_B5_DUO52HI53LO:P08|CPC009_MCF7_24H_X5_B5_DUO52HI53LO:P08
CN861	MCF7	KLF9	BRD-K26304855	BRD-K26304855	trt_cp	10 uM	24 h	GSE92742	CPC009_MCF7_24H:BRD-K26304855-001-01-5:10	CPC009_MCF7_24H_X4_B5_DUO52HI53LO:P08|CPC009_MCF7_24H_X5_B5_DUO52HI53LO:P08
CN862	MCF7	EGR1	BRD-K26304855	BRD-K26304855	trt_cp	10 uM	24 h	GSE92742	CPC009_MCF7_24H:BRD-K26304855-001-01-5:10	CPC009_MCF7_24H_X4_B5_DUO52HI53LO:P08|CPC009_MCF7_24H_X5_B5_DUO52HI53LO:P08
CN863	MCF7	WDHD1	BRD-K26304855	BRD-K26304855	trt_cp	10 uM	24 h	GSE92742	CPC009_MCF7_24H:BRD-K26304855-001-01-5:10	CPC009_MCF7_24H_X4_B5_DUO52HI53LO:P08|CPC009_MCF7_24H_X5_B5_DUO52HI53LO:P08
CN864	MCF7	NBN	BRD-K26304855	BRD-K26304855	trt_cp	10 uM	24 h	GSE92742	CPC009_MCF7_24H:BRD-K26304855-001-01-5:10	CPC009_MCF7_24H_X4_B5_DUO52HI53LO:P08|CPC009_MCF7_24H_X5_B5_DUO52HI53LO:P08
CN865	MCF7	ELK1	BRD-K26304855	BRD-K26304855	trt_cp	10 uM	24 h	GSE92742	CPC009_MCF7_24H:BRD-K26304855-001-01-5:10	CPC009_MCF7_24H_X4_B5_DUO52HI53LO:P08|CPC009_MCF7_24H_X5_B5_DUO52HI53LO:P08
CN866	MCF7	ZNF592	BRD-K26304855	BRD-K26304855	trt_cp	10 uM	24 h	GSE92742	CPC009_MCF7_24H:BRD-K26304855-001-01-5:10	CPC009_MCF7_24H_X4_B5_DUO52HI53LO:P08|CPC009_MCF7_24H_X5_B5_DUO52HI53LO:P08
CN867	MCF7	DPF2	BRD-K26304855	BRD-K26304855	trt_cp	10 uM	24 h	GSE92742	CPC009_MCF7_24H:BRD-K26304855-001-01-5:10	CPC009_MCF7_24H_X4_B5_DUO52HI53LO:P08|CPC009_MCF7_24H_X5_B5_DUO52HI53LO:P08
CN868	MCF7	HCFC1	BRD-K26304855	BRD-K26304855	trt_cp	10 uM	24 h	GSE92742	CPC009_MCF7_24H:BRD-K26304855-001-01-5:10	CPC009_MCF7_24H_X4_B5_DUO52HI53LO:P08|CPC009_MCF7_24H_X5_B5_DUO52HI53LO:P08
CN869	MCF7	SREBF1	BRD-K26304855	BRD-K26304855	trt_cp	10 uM	24 h	GSE92742	CPC009_MCF7_24H:BRD-K26304855-001-01-5:10	CPC009_MCF7_24H_X4_B5_DUO52HI53LO:P08|CPC009_MCF7_24H_X5_B5_DUO52HI53LO:P08
CN870	MCF7	NELFE	BRD-K26304855	BRD-K26304855	trt_cp	10 uM	24 h	GSE92742	CPC009_MCF7_24H:BRD-K26304855-001-01-5:10	CPC009_MCF7_24H_X4_B5_DUO52HI53LO:P08|CPC009_MCF7_24H_X5_B5_DUO52HI53LO:P08
CN871	MCF7	CUX1	BRD-K26304855	BRD-K26304855	trt_cp	10 uM	24 h	GSE92742	CPC009_MCF7_24H:BRD-K26304855-001-01-5:10	CPC009_MCF7_24H_X4_B5_DUO52HI53LO:P08|CPC009_MCF7_24H_X5_B5_DUO52HI53LO:P08
CN872	MCF7	ZNF711	BRD-K26304855	BRD-K26304855	trt_cp	10 uM	24 h	GSE92742	CPC009_MCF7_24H:BRD-K26304855-001-01-5:10	CPC009_MCF7_24H_X4_B5_DUO52HI53LO:P08|CPC009_MCF7_24H_X5_B5_DUO52HI53LO:P08
CN873	MCF7	CHD1	BRD-K26304855	BRD-K26304855	trt_cp	10 uM	24 h	GSE92742	CPC009_MCF7_24H:BRD-K26304855-001-01-5:10	CPC009_MCF7_24H_X4_B5_DUO52HI53LO:P08|CPC009_MCF7_24H_X5_B5_DUO52HI53LO:P08
CN874	MCF7	NBN	BRD-K30649484	mafenide	trt_cp	10 uM	24 h	GSE92742	CPC009_MCF7_24H:BRD-K30649484-015-07-3:10	CPC009_MCF7_24H_X4_B5_DUO52HI53LO:M24|CPC009_MCF7_24H_X5_B5_DUO52HI53LO:M24
CN875	MCF7	E2F4	BRD-K30649484	mafenide	trt_cp	10 uM	24 h	GSE92742	CPC009_MCF7_24H:BRD-K30649484-015-07-3:10	CPC009_MCF7_24H_X4_B5_DUO52HI53LO:M24|CPC009_MCF7_24H_X5_B5_DUO52HI53LO:M24
CN876	MCF7	NBN	BRD-K46869836	BRD-K46869836	trt_cp	10 uM	24 h	GSE92742	CPC009_MCF7_24H:BRD-K46869836-001-04-1:10	CPC009_MCF7_24H_X4_B5_DUO52HI53LO:L14|CPC009_MCF7_24H_X5_B5_DUO52HI53LO:L14
CN877	MCF7	JUND	BRD-K55070890	thiothixene	trt_cp	10 uM	24 h	GSE92742	CPC009_MCF7_24H:BRD-K55070890-001-02-1:10	CPC009_MCF7_24H_X4_B5_DUO52HI53LO:O24
CN878	MCF7	ELK1	BRD-K55070890	thiothixene	trt_cp	10 uM	24 h	GSE92742	CPC009_MCF7_24H:BRD-K55070890-001-02-1:10	CPC009_MCF7_24H_X4_B5_DUO52HI53LO:O24
CN879	MCF7	ZNF711	BRD-K55070890	thiothixene	trt_cp	10 uM	24 h	GSE92742	CPC009_MCF7_24H:BRD-K55070890-001-02-1:10	CPC009_MCF7_24H_X4_B5_DUO52HI53LO:O24
CN880	MCF7	NCAPG	BRD-K55070890	thiothixene	trt_cp	10 uM	24 h	GSE92742	CPC009_MCF7_24H:BRD-K55070890-001-02-1:10	CPC009_MCF7_24H_X4_B5_DUO52HI53LO:O24
CN881	MCF7	ERG	BRD-K68826049	BRD-K68826049	trt_cp	10 uM	24 h	GSE92742	CPC009_MCF7_24H:BRD-K68826049-001-04-7:10	CPC009_MCF7_24H_X4_B5_DUO52HI53LO:C13|CPC009_MCF7_24H_X5_B5_DUO52HI53LO:C13
CN882	MCF7	SPDEF	BRD-K79222491	BRD-K79222491	trt_cp	10 uM	24 h	GSE92742	CPC009_MCF7_24H:BRD-K79222491-001-01-5:10	CPC009_MCF7_24H_X5_B5_DUO52HI53LO:F11
CN883	MCF7	ZBTB11	BRD-K79222491	BRD-K79222491	trt_cp	10 uM	24 h	GSE92742	CPC009_MCF7_24H:BRD-K79222491-001-01-5:10	CPC009_MCF7_24H_X5_B5_DUO52HI53LO:F11
CN884	MCF7	EGR1	BRD-K79222491	BRD-K79222491	trt_cp	10 uM	24 h	GSE92742	CPC009_MCF7_24H:BRD-K79222491-001-01-5:10	CPC009_MCF7_24H_X5_B5_DUO52HI53LO:F11
CN885	MCF7	NELFE	BRD-K79222491	BRD-K79222491	trt_cp	10 uM	24 h	GSE92742	CPC009_MCF7_24H:BRD-K79222491-001-01-5:10	CPC009_MCF7_24H_X5_B5_DUO52HI53LO:F11
CN886	MCF7	NCAPG	BRD-K79222491	BRD-K79222491	trt_cp	10 uM	24 h	GSE92742	CPC009_MCF7_24H:BRD-K79222491-001-01-5:10	CPC009_MCF7_24H_X5_B5_DUO52HI53LO:F11
CN887	MCF7	PAF1	BRD-K79222491	BRD-K79222491	trt_cp	10 uM	24 h	GSE92742	CPC009_MCF7_24H:BRD-K79222491-001-01-5:10	CPC009_MCF7_24H_X5_B5_DUO52HI53LO:F11
CN888	MCF7	WDHD1	BRD-K79222491	BRD-K79222491	trt_cp	10 uM	24 h	GSE92742	CPC009_MCF7_24H:BRD-K79222491-001-01-5:10	CPC009_MCF7_24H_X5_B5_DUO52HI53LO:F11
CN889	MCF7	TEAD4	BRD-K79222491	BRD-K79222491	trt_cp	10 uM	24 h	GSE92742	CPC009_MCF7_24H:BRD-K79222491-001-01-5:10	CPC009_MCF7_24H_X5_B5_DUO52HI53LO:F11
CN890	MCF7	SPDEF	BRD-K83670234	BRD-K83670234	trt_cp	10 uM	24 h	GSE92742	CPC009_MCF7_24H:BRD-K83670234-001-01-1:10	CPC009_MCF7_24H_X4_B5_DUO52HI53LO:P12|CPC009_MCF7_24H_X5_B5_DUO52HI53LO:P12
CN891	MCF7	NCAPG	BRD-K83670234	BRD-K83670234	trt_cp	10 uM	24 h	GSE92742	CPC009_MCF7_24H:BRD-K83670234-001-01-1:10	CPC009_MCF7_24H_X4_B5_DUO52HI53LO:P12|CPC009_MCF7_24H_X5_B5_DUO52HI53LO:P12
CN892	MCF7	NBN	BRD-K83670234	BRD-K83670234	trt_cp	10 uM	24 h	GSE92742	CPC009_MCF7_24H:BRD-K83670234-001-01-1:10	CPC009_MCF7_24H_X4_B5_DUO52HI53LO:P12|CPC009_MCF7_24H_X5_B5_DUO52HI53LO:P12
CN893	MCF7	ZNF592	BRD-K83670234	BRD-K83670234	trt_cp	10 uM	24 h	GSE92742	CPC009_MCF7_24H:BRD-K83670234-001-01-1:10	CPC009_MCF7_24H_X4_B5_DUO52HI53LO:P12|CPC009_MCF7_24H_X5_B5_DUO52HI53LO:P12
CN894	MCF7	WDHD1	BRD-K83670234	BRD-K83670234	trt_cp	10 uM	24 h	GSE92742	CPC009_MCF7_24H:BRD-K83670234-001-01-1:10	CPC009_MCF7_24H_X4_B5_DUO52HI53LO:P12|CPC009_MCF7_24H_X5_B5_DUO52HI53LO:P12
CN895	MCF7	EGR1	BRD-K83670234	BRD-K83670234	trt_cp	10 uM	24 h	GSE92742	CPC009_MCF7_24H:BRD-K83670234-001-01-1:10	CPC009_MCF7_24H_X4_B5_DUO52HI53LO:P12|CPC009_MCF7_24H_X5_B5_DUO52HI53LO:P12
CN896	MCF7	HCFC1	BRD-K83670234	BRD-K83670234	trt_cp	10 uM	24 h	GSE92742	CPC009_MCF7_24H:BRD-K83670234-001-01-1:10	CPC009_MCF7_24H_X4_B5_DUO52HI53LO:P12|CPC009_MCF7_24H_X5_B5_DUO52HI53LO:P12
CN897	MCF7	ELK1	BRD-K83670234	BRD-K83670234	trt_cp	10 uM	24 h	GSE92742	CPC009_MCF7_24H:BRD-K83670234-001-01-1:10	CPC009_MCF7_24H_X4_B5_DUO52HI53LO:P12|CPC009_MCF7_24H_X5_B5_DUO52HI53LO:P12
CN898	MCF7	DPF2	BRD-K83670234	BRD-K83670234	trt_cp	10 uM	24 h	GSE92742	CPC009_MCF7_24H:BRD-K83670234-001-01-1:10	CPC009_MCF7_24H_X4_B5_DUO52HI53LO:P12|CPC009_MCF7_24H_X5_B5_DUO52HI53LO:P12
CN899	MCF7	JUND	BRD-K83670234	BRD-K83670234	trt_cp	10 uM	24 h	GSE92742	CPC009_MCF7_24H:BRD-K83670234-001-01-1:10	CPC009_MCF7_24H_X4_B5_DUO52HI53LO:P12|CPC009_MCF7_24H_X5_B5_DUO52HI53LO:P12
CN900	MCF7	SREBF1	BRD-K83670234	BRD-K83670234	trt_cp	10 uM	24 h	GSE92742	CPC009_MCF7_24H:BRD-K83670234-001-01-1:10	CPC009_MCF7_24H_X4_B5_DUO52HI53LO:P12|CPC009_MCF7_24H_X5_B5_DUO52HI53LO:P12
CN901	MCF7	APOBEC3B	BRD-K83670234	BRD-K83670234	trt_cp	10 uM	24 h	GSE92742	CPC009_MCF7_24H:BRD-K83670234-001-01-1:10	CPC009_MCF7_24H_X4_B5_DUO52HI53LO:P12|CPC009_MCF7_24H_X5_B5_DUO52HI53LO:P12
CN902	MCF7	NELFE	BRD-K83670234	BRD-K83670234	trt_cp	10 uM	24 h	GSE92742	CPC009_MCF7_24H:BRD-K83670234-001-01-1:10	CPC009_MCF7_24H_X4_B5_DUO52HI53LO:P12|CPC009_MCF7_24H_X5_B5_DUO52HI53LO:P12
CN903	MCF7	REST	BRD-K83670234	BRD-K83670234	trt_cp	10 uM	24 h	GSE92742	CPC009_MCF7_24H:BRD-K83670234-001-01-1:10	CPC009_MCF7_24H_X4_B5_DUO52HI53LO:P12|CPC009_MCF7_24H_X5_B5_DUO52HI53LO:P12
CN904	MCF7	ZNF701	BRD-K83670234	BRD-K83670234	trt_cp	10 uM	24 h	GSE92742	CPC009_MCF7_24H:BRD-K83670234-001-01-1:10	CPC009_MCF7_24H_X4_B5_DUO52HI53LO:P12|CPC009_MCF7_24H_X5_B5_DUO52HI53LO:P12
CN905	MCF7	CHD1	BRD-K83670234	BRD-K83670234	trt_cp	10 uM	24 h	GSE92742	CPC009_MCF7_24H:BRD-K83670234-001-01-1:10	CPC009_MCF7_24H_X4_B5_DUO52HI53LO:P12|CPC009_MCF7_24H_X5_B5_DUO52HI53LO:P12
CN906	MCF7	NRF1	BRD-A68009927	daunorubicin	trt_cp	10 uM	6 h	GSE92742	CPC009_MCF7_6H:BRD-A68009927-001-02-3:10	CPC009_MCF7_6H_X1_B3_DUO52HI53LO:J23|CPC009_MCF7_6H_X2_B3_DUO52HI53LO:J23|CPC009_MCF7_6H_X3.A2_F1B3_DUO52HI53LO:J23
CN907	MCF7	CHD1	BRD-A68009927	daunorubicin	trt_cp	10 uM	6 h	GSE92742	CPC009_MCF7_6H:BRD-A68009927-001-02-3:10	CPC009_MCF7_6H_X1_B3_DUO52HI53LO:J23|CPC009_MCF7_6H_X2_B3_DUO52HI53LO:J23|CPC009_MCF7_6H_X3.A2_F1B3_DUO52HI53LO:J23
CN908	MCF7	NCAPG	BRD-A68009927	daunorubicin	trt_cp	10 uM	6 h	GSE92742	CPC009_MCF7_6H:BRD-A68009927-001-02-3:10	CPC009_MCF7_6H_X1_B3_DUO52HI53LO:J23|CPC009_MCF7_6H_X2_B3_DUO52HI53LO:J23|CPC009_MCF7_6H_X3.A2_F1B3_DUO52HI53LO:J23
CN909	MCF7	ZNF711	BRD-A68009927	daunorubicin	trt_cp	10 uM	6 h	GSE92742	CPC009_MCF7_6H:BRD-A68009927-001-02-3:10	CPC009_MCF7_6H_X1_B3_DUO52HI53LO:J23|CPC009_MCF7_6H_X2_B3_DUO52HI53LO:J23|CPC009_MCF7_6H_X3.A2_F1B3_DUO52HI53LO:J23
CN910	MCF7	MEN1	BRD-A68009927	daunorubicin	trt_cp	10 uM	6 h	GSE92742	CPC009_MCF7_6H:BRD-A68009927-001-02-3:10	CPC009_MCF7_6H_X1_B3_DUO52HI53LO:J23|CPC009_MCF7_6H_X2_B3_DUO52HI53LO:J23|CPC009_MCF7_6H_X3.A2_F1B3_DUO52HI53LO:J23
CN911	MCF7	SPDEF	BRD-K00313977	BRD-K00313977	trt_cp	10 uM	6 h	GSE92742	CPC009_MCF7_6H:BRD-K00313977-019-01-1:10	CPC009_MCF7_6H_X1_B3_DUO52HI53LO:G03|CPC009_MCF7_6H_X2_B3_DUO52HI53LO:G03|CPC009_MCF7_6H_X3.A2_F1B3_DUO52HI53LO:G03
CN912	MCF7	FOS	BRD-K19724398	BRD-K19724398	trt_cp	10 uM	6 h	GSE92742	CPC009_MCF7_6H:BRD-K19724398-019-01-9:10	CPC009_MCF7_6H_X1_B3_DUO52HI53LO:D02|CPC009_MCF7_6H_X2_B3_DUO52HI53LO:D02|CPC009_MCF7_6H_X3.A2_F1B3_DUO52HI53LO:D02
CN913	MCF7	MEN1	BRD-K26304855	BRD-K26304855	trt_cp	10 uM	6 h	GSE92742	CPC009_MCF7_6H:BRD-K26304855-001-01-5:10	CPC009_MCF7_6H_X1_B3_DUO52HI53LO:P08|CPC009_MCF7_6H_X2_B3_DUO52HI53LO:P08|CPC009_MCF7_6H_X3.A2_F1B3_DUO52HI53LO:P08
CN914	MCF7	MEN1	BRD-K52321331	BRD-K52321331	trt_cp	10 uM	6 h	GSE92742	CPC009_MCF7_6H:BRD-K52321331-019-01-2:10	CPC009_MCF7_6H_X1_B3_DUO52HI53LO:I21|CPC009_MCF7_6H_X2_B3_DUO52HI53LO:I21|CPC009_MCF7_6H_X3.A2_F1B3_DUO52HI53LO:I21
CN915	MCF7	NELFE	BRD-K52321331	BRD-K52321331	trt_cp	10 uM	6 h	GSE92742	CPC009_MCF7_6H:BRD-K52321331-019-01-2:10	CPC009_MCF7_6H_X1_B3_DUO52HI53LO:I21|CPC009_MCF7_6H_X2_B3_DUO52HI53LO:I21|CPC009_MCF7_6H_X3.A2_F1B3_DUO52HI53LO:I21
CN916	MCF7	ZBTB11	BRD-K79222491	BRD-K79222491	trt_cp	10 uM	6 h	GSE92742	CPC009_MCF7_6H:BRD-K79222491-001-01-5:10	CPC009_MCF7_6H_X1_B3_DUO52HI53LO:F11|CPC009_MCF7_6H_X3.A2_F1B3_DUO52HI53LO:F11
CN917	MCF7	NRF1	BRD-K79222491	BRD-K79222491	trt_cp	10 uM	6 h	GSE92742	CPC009_MCF7_6H:BRD-K79222491-001-01-5:10	CPC009_MCF7_6H_X1_B3_DUO52HI53LO:F11|CPC009_MCF7_6H_X3.A2_F1B3_DUO52HI53LO:F11
CN918	MCF7	ZNF711	BRD-K79222491	BRD-K79222491	trt_cp	10 uM	6 h	GSE92742	CPC009_MCF7_6H:BRD-K79222491-001-01-5:10	CPC009_MCF7_6H_X1_B3_DUO52HI53LO:F11|CPC009_MCF7_6H_X3.A2_F1B3_DUO52HI53LO:F11
CN919	MCF7	NCAPG	BRD-K79222491	BRD-K79222491	trt_cp	10 uM	6 h	GSE92742	CPC009_MCF7_6H:BRD-K79222491-001-01-5:10	CPC009_MCF7_6H_X1_B3_DUO52HI53LO:F11|CPC009_MCF7_6H_X3.A2_F1B3_DUO52HI53LO:F11
CN920	MCF7	CHD1	BRD-K81814927	BRD-K81814927	trt_cp	10 uM	6 h	GSE92742	CPC009_MCF7_6H:BRD-K81814927-001-01-9:10	CPC009_MCF7_6H_X1_B3_DUO52HI53LO:P20|CPC009_MCF7_6H_X2_B3_DUO52HI53LO:P20|CPC009_MCF7_6H_X3.A2_F1B3_DUO52HI53LO:P20
CN921	MCF7	NR5A2	BRD-K81814927	BRD-K81814927	trt_cp	10 uM	6 h	GSE92742	CPC009_MCF7_6H:BRD-K81814927-001-01-9:10	CPC009_MCF7_6H_X1_B3_DUO52HI53LO:P20|CPC009_MCF7_6H_X2_B3_DUO52HI53LO:P20|CPC009_MCF7_6H_X3.A2_F1B3_DUO52HI53LO:P20
CN922	MCF7	NRF1	BRD-K81814927	BRD-K81814927	trt_cp	10 uM	6 h	GSE92742	CPC009_MCF7_6H:BRD-K81814927-001-01-9:10	CPC009_MCF7_6H_X1_B3_DUO52HI53LO:P20|CPC009_MCF7_6H_X2_B3_DUO52HI53LO:P20|CPC009_MCF7_6H_X3.A2_F1B3_DUO52HI53LO:P20
CN923	MCF7	NCAPG	BRD-K81814927	BRD-K81814927	trt_cp	10 uM	6 h	GSE92742	CPC009_MCF7_6H:BRD-K81814927-001-01-9:10	CPC009_MCF7_6H_X1_B3_DUO52HI53LO:P20|CPC009_MCF7_6H_X2_B3_DUO52HI53LO:P20|CPC009_MCF7_6H_X3.A2_F1B3_DUO52HI53LO:P20
CN924	MCF7	RXRA	BRD-K81814927	BRD-K81814927	trt_cp	10 uM	6 h	GSE92742	CPC009_MCF7_6H:BRD-K81814927-001-01-9:10	CPC009_MCF7_6H_X1_B3_DUO52HI53LO:P20|CPC009_MCF7_6H_X2_B3_DUO52HI53LO:P20|CPC009_MCF7_6H_X3.A2_F1B3_DUO52HI53LO:P20
CN925	MCF7	MEN1	BRD-K81814927	BRD-K81814927	trt_cp	10 uM	6 h	GSE92742	CPC009_MCF7_6H:BRD-K81814927-001-01-9:10	CPC009_MCF7_6H_X1_B3_DUO52HI53LO:P20|CPC009_MCF7_6H_X2_B3_DUO52HI53LO:P20|CPC009_MCF7_6H_X3.A2_F1B3_DUO52HI53LO:P20
CN926	MCF7	ZNF592	BRD-K81814927	BRD-K81814927	trt_cp	10 uM	6 h	GSE92742	CPC009_MCF7_6H:BRD-K81814927-001-01-9:10	CPC009_MCF7_6H_X1_B3_DUO52HI53LO:P20|CPC009_MCF7_6H_X2_B3_DUO52HI53LO:P20|CPC009_MCF7_6H_X3.A2_F1B3_DUO52HI53LO:P20
CN927	MCF7	ZBTB11	BRD-K83670234	BRD-K83670234	trt_cp	10 uM	6 h	GSE92742	CPC009_MCF7_6H:BRD-K83670234-001-01-1:10	CPC009_MCF7_6H_X1_B3_DUO52HI53LO:P12|CPC009_MCF7_6H_X2_B3_DUO52HI53LO:P12|CPC009_MCF7_6H_X3.A2_F1B3_DUO52HI53LO:P12
CN928	MCF7	MEN1	BRD-K83670234	BRD-K83670234	trt_cp	10 uM	6 h	GSE92742	CPC009_MCF7_6H:BRD-K83670234-001-01-1:10	CPC009_MCF7_6H_X1_B3_DUO52HI53LO:P12|CPC009_MCF7_6H_X2_B3_DUO52HI53LO:P12|CPC009_MCF7_6H_X3.A2_F1B3_DUO52HI53LO:P12
CN929	PC3	JUND	BRD-K09416995	lovastatin	trt_cp	10 uM	24 h	GSE92742	CPC009_PC3_24H:BRD-K09416995-001-31-6:10	CPC009_PC3_24H_X1_F1B4_DUO52HI53LO:F24|CPC009_PC3_24H_X2_F1B4_DUO52HI53LO:F24|CPC009_PC3_24H_X3_F1B4_DUO52HI53LO:F24|CPC009_PC3_24H_X4_B5_DUO52HI53LO:F24|CPC009_PC3_24H_X5_F1B5_DUO52HI53LO:F24
CN930	PC3	JUND	BRD-K14788918	BRD-K14788918	trt_cp	10 uM	24 h	GSE92742	CPC009_PC3_24H:BRD-K14788918-019-01-0:10	CPC009_PC3_24H_X1_F1B4_DUO52HI53LO:K21|CPC009_PC3_24H_X2_F1B4_DUO52HI53LO:K21|CPC009_PC3_24H_X3_F1B4_DUO52HI53LO:K21|CPC009_PC3_24H_X4_B5_DUO52HI53LO:K21|CPC009_PC3_24H_X5_F1B5_DUO52HI53LO:K21
CN931	PC3	JUND	BRD-K95138506	BRD-K95138506	trt_cp	10 uM	24 h	GSE92742	CPC009_PC3_24H:BRD-K95138506-019-01-8:10	CPC009_PC3_24H_X1_F1B4_DUO52HI53LO:D06|CPC009_PC3_24H_X2_F1B4_DUO52HI53LO:D06|CPC009_PC3_24H_X3_F1B4_DUO52HI53LO:D06|CPC009_PC3_24H_X4_B5_DUO52HI53LO:D06|CPC009_PC3_24H_X5_F1B5_DUO52HI53LO:D06
CN932	VCAP	HDAC1	BRD-K03829970	BRD-K03829970	trt_cp	10 uM	24 h	GSE92742	CPC009_VCAP_24H:BRD-K03829970-019-01-0:10	CPC009_VCAP_24H_X1_B5_DUO52HI53LO:G19|CPC009_VCAP_24H_X2_F1B5_DUO52HI53LO:G19|CPC009_VCAP_24H_X5_F1B5_DUO52HI53LO:G19
CN933	VCAP	HDAC1	BRD-K83670234	BRD-K83670234	trt_cp	10 uM	24 h	GSE92742	CPC009_VCAP_24H:BRD-K83670234-001-01-1:10	CPC009_VCAP_24H_X1_B5_DUO52HI53LO:P12|CPC009_VCAP_24H_X2_F1B5_DUO52HI53LO:P12|CPC009_VCAP_24H_X4_F1B5_DUO52HI53LO:P12|CPC009_VCAP_24H_X5_F1B5_DUO52HI53LO:P12
CN934	VCAP	HDAC1	BRD-A68009927	daunorubicin	trt_cp	10 uM	6 h	GSE92742	CPC009_VCAP_6H:BRD-A68009927-001-02-3:10	CPC009_VCAP_6H_X4_B5_DUO52HI53LO:J23
CN935	A549	MED1	BRD-A18411371	BRD-A18411371	trt_cp	10 uM	24 h	GSE92742	CPC010_A549_24H:BRD-A18411371-001-10-6:10	CPC010_A549_24H_X2_F1B6_DUO52HI53LO:F05|CPC010_A549_24H_X4_F1B6_DUO52HI53LO:F05
CN936	A549	PBX3	BRD-A18411371	BRD-A18411371	trt_cp	10 uM	24 h	GSE92742	CPC010_A549_24H:BRD-A18411371-001-10-6:10	CPC010_A549_24H_X2_F1B6_DUO52HI53LO:F05|CPC010_A549_24H_X4_F1B6_DUO52HI53LO:F05
CN937	A549	PBX3	BRD-A18725729	BRD-A18725729	trt_cp	10 uM	24 h	GSE92742	CPC010_A549_24H:BRD-A18725729-001-08-2:10	CPC010_A549_24H_X2_F1B6_DUO52HI53LO:M14
CN938	A549	MED1	BRD-A18725729	BRD-A18725729	trt_cp	10 uM	24 h	GSE92742	CPC010_A549_24H:BRD-A18725729-001-08-2:10	CPC010_A549_24H_X2_F1B6_DUO52HI53LO:M14
CN939	A549	SMAD3	BRD-A18725729	BRD-A18725729	trt_cp	10 uM	24 h	GSE92742	CPC010_A549_24H:BRD-A18725729-001-08-2:10	CPC010_A549_24H_X2_F1B6_DUO52HI53LO:M14
CN940	A549	TAF1	BRD-A18725729	BRD-A18725729	trt_cp	10 uM	24 h	GSE92742	CPC010_A549_24H:BRD-A18725729-001-08-2:10	CPC010_A549_24H_X2_F1B6_DUO52HI53LO:M14
CN941	A549	SMAD3	BRD-K04430056	7-nitroindazole	trt_cp	10 uM	24 h	GSE92742	CPC010_A549_24H:BRD-K04430056-001-14-4:10	CPC010_A549_24H_X2_F1B6_DUO52HI53LO:F22|CPC010_A549_24H_X4_F1B6_DUO52HI53LO:F22
CN942	A549	SMAD3	BRD-K30697463	desoximetasone	trt_cp	10 uM	24 h	GSE92742	CPC010_A549_24H:BRD-K30697463-001-15-0:10	CPC010_A549_24H_X2_F1B6_DUO52HI53LO:C23|CPC010_A549_24H_X4_F1B6_DUO52HI53LO:C23
CN943	A549	MED1	BRD-K32696739	noreleagnine	trt_cp	10 uM	24 h	GSE92742	CPC010_A549_24H:BRD-K32696739-001-16-6:10	CPC010_A549_24H_X2_F1B6_DUO52HI53LO:B20|CPC010_A549_24H_X4_F1B6_DUO52HI53LO:B20
CN944	A549	SMAD3	BRD-K39462424	dexchlorpheniramine	trt_cp	10 uM	24 h	GSE92742	CPC010_A549_24H:BRD-K39462424-050-07-2:10	CPC010_A549_24H_X2_F1B6_DUO52HI53LO:E23
CN945	A549	MED1	BRD-K39462424	dexchlorpheniramine	trt_cp	10 uM	24 h	GSE92742	CPC010_A549_24H:BRD-K39462424-050-07-2:10	CPC010_A549_24H_X2_F1B6_DUO52HI53LO:E23
CN946	A549	TAF1	BRD-K39462424	dexchlorpheniramine	trt_cp	10 uM	24 h	GSE92742	CPC010_A549_24H:BRD-K39462424-050-07-2:10	CPC010_A549_24H_X2_F1B6_DUO52HI53LO:E23
CN947	A549	PTPN11	BRD-K39462424	dexchlorpheniramine	trt_cp	10 uM	24 h	GSE92742	CPC010_A549_24H:BRD-K39462424-050-07-2:10	CPC010_A549_24H_X2_F1B6_DUO52HI53LO:E23
CN948	A549	MED1	BRD-K56745457	azauridine	trt_cp	10 uM	24 h	GSE92742	CPC010_A549_24H:BRD-K56745457-001-13-9:10	CPC010_A549_24H_X2_F1B6_DUO52HI53LO:C21|CPC010_A549_24H_X4_F1B6_DUO52HI53LO:C21
CN949	A549	SMAD3	BRD-K59570838	homoveratrylamine	trt_cp	10 uM	24 h	GSE92742	CPC010_A549_24H:BRD-K59570838-001-07-0:10	CPC010_A549_24H_X2_F1B6_DUO52HI53LO:B21|CPC010_A549_24H_X4_F1B6_DUO52HI53LO:B21
CN950	A549	MED1	BRD-K66555411	BRD-K66555411	trt_cp	10 uM	24 h	GSE92742	CPC010_A549_24H:BRD-K66555411-001-02-8:10	CPC010_A549_24H_X2_F1B6_DUO52HI53LO:C16|CPC010_A549_24H_X4_F1B6_DUO52HI53LO:C16
CN951	A549	SMAD3	BRD-K70578146	dactinomycin	trt_cp	10 uM	24 h	GSE92742	CPC010_A549_24H:BRD-K70578146-001-03-4:10	CPC010_A549_24H_X2_F1B6_DUO52HI53LO:P23|CPC010_A549_24H_X4_F1B6_DUO52HI53LO:P23
CN952	A549	MED1	BRD-K70578146	dactinomycin	trt_cp	10 uM	24 h	GSE92742	CPC010_A549_24H:BRD-K70578146-001-03-4:10	CPC010_A549_24H_X2_F1B6_DUO52HI53LO:P23|CPC010_A549_24H_X4_F1B6_DUO52HI53LO:P23
CN953	A549	BHLHE40	BRD-K92317137	BRD-K92317137	trt_cp	10 uM	24 h	GSE92742	CPC010_A549_24H:BRD-K92317137-001-08-1:10	CPC010_A549_24H_X2_F1B6_DUO52HI53LO:H15|CPC010_A549_24H_X4_F1B6_DUO52HI53LO:H15
CN954	A549	PTPN11	BRD-A18725729	BRD-A18725729	trt_cp	10 uM	6 h	GSE92742	CPC010_A549_6H:BRD-A18725729-001-08-2:10	CPC010_A549_6H_X1_B4_DUO52HI53LO:M14|CPC010_A549_6H_X3_F1B3_DUO52HI53LO:M14
CN955	A549	PTPN11	BRD-A36275421	BRD-A36275421	trt_cp	10 uM	6 h	GSE92742	CPC010_A549_6H:BRD-A36275421-001-18-6:10	CPC010_A549_6H_X3_F1B3_DUO52HI53LO:L09
CN956	A549	PTPN11	BRD-A37735495	BRD-A37735495	trt_cp	10 uM	6 h	GSE92742	CPC010_A549_6H:BRD-A37735495-001-10-6:10	CPC010_A549_6H_X1_B4_DUO52HI53LO:G15|CPC010_A549_6H_X3_F1B3_DUO52HI53LO:G15
CN957	A549	PTPN11	BRD-A68065211	BRD-A68065211	trt_cp	10 uM	6 h	GSE92742	CPC010_A549_6H:BRD-A68065211-001-08-7:10	CPC010_A549_6H_X3_F1B3_DUO52HI53LO:D15
CN958	A549	PTPN11	BRD-K30097969	pitavastatin	trt_cp	10 uM	6 h	GSE92742	CPC010_A549_6H:BRD-K30097969-001-04-6:10	CPC010_A549_6H_X1_B4_DUO52HI53LO:O24|CPC010_A549_6H_X3_F1B3_DUO52HI53LO:O24
CN959	A549	PTPN11	BRD-K53423944	BRD-K53423944	trt_cp	10 uM	6 h	GSE92742	CPC010_A549_6H:BRD-K53423944-001-06-1:10	CPC010_A549_6H_X1_B4_DUO52HI53LO:I19|CPC010_A549_6H_X3_F1B3_DUO52HI53LO:I19
CN960	A549	PTPN11	BRD-K70490179	rimcazole	trt_cp	10 uM	6 h	GSE92742	CPC010_A549_6H:BRD-K70490179-311-02-7:10	CPC010_A549_6H_X1_B4_DUO52HI53LO:P22|CPC010_A549_6H_X3_F1B3_DUO52HI53LO:P22
CN961	A549	MED1	BRD-K70578146	dactinomycin	trt_cp	10 uM	6 h	GSE92742	CPC010_A549_6H:BRD-K70578146-001-03-4:10	CPC010_A549_6H_X3_F1B3_DUO52HI53LO:P23
CN962	HEPG2	TSC22D4	BRD-A18411371	BRD-A18411371	trt_cp	10 uM	6 h	GSE92742	CPC010_HEPG2_6H:BRD-A18411371-001-10-6:10	CPC010_HEPG2_6H_X1_B4_DUO52HI53LO:F05|CPC010_HEPG2_6H_X2_B4_DUO52HI53LO:F05|CPC010_HEPG2_6H_X3_B4_DUO52HI53LO:F05
CN963	HEPG2	HSF1	BRD-A18725729	BRD-A18725729	trt_cp	10 uM	6 h	GSE92742	CPC010_HEPG2_6H:BRD-A18725729-001-08-2:10	CPC010_HEPG2_6H_X1_B4_DUO52HI53LO:M14|CPC010_HEPG2_6H_X2_B4_DUO52HI53LO:M14|CPC010_HEPG2_6H_X3_B4_DUO52HI53LO:M14
CN964	HEPG2	HBP1	BRD-A24643465	homoharringtonine	trt_cp	10 uM	6 h	GSE92742	CPC010_HEPG2_6H:BRD-A24643465-001-05-3:10	CPC010_HEPG2_6H_X1_B4_DUO52HI53LO:F24|CPC010_HEPG2_6H_X2_B4_DUO52HI53LO:F24|CPC010_HEPG2_6H_X3_B4_DUO52HI53LO:F24
CN965	HEPG2	RFX5	BRD-A24643465	homoharringtonine	trt_cp	10 uM	6 h	GSE92742	CPC010_HEPG2_6H:BRD-A24643465-001-05-3:10	CPC010_HEPG2_6H_X1_B4_DUO52HI53LO:F24|CPC010_HEPG2_6H_X2_B4_DUO52HI53LO:F24|CPC010_HEPG2_6H_X3_B4_DUO52HI53LO:F24
CN966	HEPG2	KLF10	BRD-A24643465	homoharringtonine	trt_cp	10 uM	6 h	GSE92742	CPC010_HEPG2_6H:BRD-A24643465-001-05-3:10	CPC010_HEPG2_6H_X1_B4_DUO52HI53LO:F24|CPC010_HEPG2_6H_X2_B4_DUO52HI53LO:F24|CPC010_HEPG2_6H_X3_B4_DUO52HI53LO:F24
CN967	HEPG2	TBP	BRD-A24643465	homoharringtonine	trt_cp	10 uM	6 h	GSE92742	CPC010_HEPG2_6H:BRD-A24643465-001-05-3:10	CPC010_HEPG2_6H_X1_B4_DUO52HI53LO:F24|CPC010_HEPG2_6H_X2_B4_DUO52HI53LO:F24|CPC010_HEPG2_6H_X3_B4_DUO52HI53LO:F24
CN968	HEPG2	SMARCA4	BRD-A37735495	BRD-A37735495	trt_cp	10 uM	6 h	GSE92742	CPC010_HEPG2_6H:BRD-A37735495-001-10-6:10	CPC010_HEPG2_6H_X3_B4_DUO52HI53LO:G15
CN969	HEPG2	SMARCA4	BRD-K53423944	BRD-K53423944	trt_cp	10 uM	6 h	GSE92742	CPC010_HEPG2_6H:BRD-K53423944-001-06-1:10	CPC010_HEPG2_6H_X1_B4_DUO52HI53LO:I19|CPC010_HEPG2_6H_X2_B4_DUO52HI53LO:I19|CPC010_HEPG2_6H_X3_B4_DUO52HI53LO:I19
CN970	HEPG2	RUVBL1	BRD-K53423944	BRD-K53423944	trt_cp	10 uM	6 h	GSE92742	CPC010_HEPG2_6H:BRD-K53423944-001-06-1:10	CPC010_HEPG2_6H_X1_B4_DUO52HI53LO:I19|CPC010_HEPG2_6H_X2_B4_DUO52HI53LO:I19|CPC010_HEPG2_6H_X3_B4_DUO52HI53LO:I19
CN971	HEPG2	SRSF3	BRD-K70578146	dactinomycin	trt_cp	10 uM	6 h	GSE92742	CPC010_HEPG2_6H:BRD-K70578146-001-03-4:10	CPC010_HEPG2_6H_X1_B4_DUO52HI53LO:P23|CPC010_HEPG2_6H_X2_B4_DUO52HI53LO:P23|CPC010_HEPG2_6H_X3_B4_DUO52HI53LO:P23
CN972	HEPG2	BRCA1	BRD-K70578146	dactinomycin	trt_cp	10 uM	6 h	GSE92742	CPC010_HEPG2_6H:BRD-K70578146-001-03-4:10	CPC010_HEPG2_6H_X1_B4_DUO52HI53LO:P23|CPC010_HEPG2_6H_X2_B4_DUO52HI53LO:P23|CPC010_HEPG2_6H_X3_B4_DUO52HI53LO:P23
CN973	HEPG2	RUVBL2	BRD-K70578146	dactinomycin	trt_cp	10 uM	6 h	GSE92742	CPC010_HEPG2_6H:BRD-K70578146-001-03-4:10	CPC010_HEPG2_6H_X1_B4_DUO52HI53LO:P23|CPC010_HEPG2_6H_X2_B4_DUO52HI53LO:P23|CPC010_HEPG2_6H_X3_B4_DUO52HI53LO:P23
CN974	HEPG2	KLF10	BRD-K70578146	dactinomycin	trt_cp	10 uM	6 h	GSE92742	CPC010_HEPG2_6H:BRD-K70578146-001-03-4:10	CPC010_HEPG2_6H_X1_B4_DUO52HI53LO:P23|CPC010_HEPG2_6H_X2_B4_DUO52HI53LO:P23|CPC010_HEPG2_6H_X3_B4_DUO52HI53LO:P23
CN975	HEPG2	SOX13	BRD-K70771662	BRD-K70771662	trt_cp	10 uM	6 h	GSE92742	CPC010_HEPG2_6H:BRD-K70771662-001-04-7:10	CPC010_HEPG2_6H_X1_B4_DUO52HI53LO:D03|CPC010_HEPG2_6H_X2_B4_DUO52HI53LO:D03|CPC010_HEPG2_6H_X3_B4_DUO52HI53LO:D03
CN976	HEPG2	USF2	BRD-K71879957	BRD-K71879957	trt_cp	10 uM	6 h	GSE92742	CPC010_HEPG2_6H:BRD-K71879957-001-02-5:10	CPC010_HEPG2_6H_X1_B4_DUO52HI53LO:F06|CPC010_HEPG2_6H_X2_B4_DUO52HI53LO:F06|CPC010_HEPG2_6H_X3_B4_DUO52HI53LO:F06
CN977	HEPG2	BRCA1	BRD-K85853281	BRD-K85853281	trt_cp	10 uM	6 h	GSE92742	CPC010_HEPG2_6H:BRD-K85853281-001-03-9:10	CPC010_HEPG2_6H_X1_B4_DUO52HI53LO:G04|CPC010_HEPG2_6H_X2_B4_DUO52HI53LO:G04|CPC010_HEPG2_6H_X3_B4_DUO52HI53LO:G04
CN978	HEPG2	MXI1	BRD-K89306950	BRD-K89306950	trt_cp	10 uM	6 h	GSE92742	CPC010_HEPG2_6H:BRD-K89306950-001-08-3:10	CPC010_HEPG2_6H_X1_B4_DUO52HI53LO:B06|CPC010_HEPG2_6H_X2_B4_DUO52HI53LO:B06|CPC010_HEPG2_6H_X3_B4_DUO52HI53LO:B06
CN979	HEPG2	RFX5	BRD-K89306950	BRD-K89306950	trt_cp	10 uM	6 h	GSE92742	CPC010_HEPG2_6H:BRD-K89306950-001-08-3:10	CPC010_HEPG2_6H_X1_B4_DUO52HI53LO:B06|CPC010_HEPG2_6H_X2_B4_DUO52HI53LO:B06|CPC010_HEPG2_6H_X3_B4_DUO52HI53LO:B06
CN980	HEPG2	CEBPD	BRD-K89306950	BRD-K89306950	trt_cp	10 uM	6 h	GSE92742	CPC010_HEPG2_6H:BRD-K89306950-001-08-3:10	CPC010_HEPG2_6H_X1_B4_DUO52HI53LO:B06|CPC010_HEPG2_6H_X2_B4_DUO52HI53LO:B06|CPC010_HEPG2_6H_X3_B4_DUO52HI53LO:B06
CN981	HEPG2	RUVBL1	BRD-K92317137	BRD-K92317137	trt_cp	10 uM	6 h	GSE92742	CPC010_HEPG2_6H:BRD-K92317137-001-08-1:10	CPC010_HEPG2_6H_X1_B4_DUO52HI53LO:H15|CPC010_HEPG2_6H_X2_B4_DUO52HI53LO:H15|CPC010_HEPG2_6H_X3_B4_DUO52HI53LO:H15
CN982	HEPG2	CEBPD	BRD-K99633092	BRD-K99633092	trt_cp	10 uM	6 h	GSE92742	CPC010_HEPG2_6H:BRD-K99633092-001-02-0:10	CPC010_HEPG2_6H_X1_B4_DUO52HI53LO:N06|CPC010_HEPG2_6H_X2_B4_DUO52HI53LO:N06|CPC010_HEPG2_6H_X3_B4_DUO52HI53LO:N06
CN983	HEPG2	HHEX	BRD-U86222656	BRD-U86222656	trt_cp	10 uM	6 h	GSE92742	CPC010_HEPG2_6H:BRD-U86222656-000-01-7:10	CPC010_HEPG2_6H_X1_B4_DUO52HI53LO:H14|CPC010_HEPG2_6H_X3_B4_DUO52HI53LO:H14
CN984	MCF7	SPDEF	BRD-A19037878	trichostatin-a	trt_cp	10 uM	24 h	GSE92742	CPC010_MCF7_24H:BRD-A19037878:10	CPC010_MCF7_24H_X1_B5_DUO52HI53LO:D01|CPC010_MCF7_24H_X2_B5_DUO52HI53LO:D01|CPC010_MCF7_24H_X3_B5_DUO52HI53LO:D01|CPC010_MCF7_24H_X5_B5_DUO52HI53LO:D01
CN985	MCF7	FOS	BRD-A24643465	homoharringtonine	trt_cp	10 uM	24 h	GSE92742	CPC010_MCF7_24H:BRD-A24643465-001-05-3:10	CPC010_MCF7_24H_X3_B5_DUO52HI53LO:F24|CPC010_MCF7_24H_X5_B5_DUO52HI53LO:F24
CN986	MCF7	DPF1	BRD-A24643465	homoharringtonine	trt_cp	10 uM	24 h	GSE92742	CPC010_MCF7_24H:BRD-A24643465-001-05-3:10	CPC010_MCF7_24H_X3_B5_DUO52HI53LO:F24|CPC010_MCF7_24H_X5_B5_DUO52HI53LO:F24
CN987	MCF7	NCAPG2	BRD-A36275421	BRD-A36275421	trt_cp	10 uM	24 h	GSE92742	CPC010_MCF7_24H:BRD-A36275421-001-18-6:10	CPC010_MCF7_24H_X1_B5_DUO52HI53LO:L09|CPC010_MCF7_24H_X2_B5_DUO52HI53LO:L09|CPC010_MCF7_24H_X3_B5_DUO52HI53LO:L09|CPC010_MCF7_24H_X5_B5_DUO52HI53LO:L09
CN988	MCF7	NR5A2	BRD-A36275421	BRD-A36275421	trt_cp	10 uM	24 h	GSE92742	CPC010_MCF7_24H:BRD-A36275421-001-18-6:10	CPC010_MCF7_24H_X1_B5_DUO52HI53LO:L09|CPC010_MCF7_24H_X2_B5_DUO52HI53LO:L09|CPC010_MCF7_24H_X3_B5_DUO52HI53LO:L09|CPC010_MCF7_24H_X5_B5_DUO52HI53LO:L09
CN989	MCF7	KLF4	BRD-A36275421	BRD-A36275421	trt_cp	10 uM	24 h	GSE92742	CPC010_MCF7_24H:BRD-A36275421-001-18-6:10	CPC010_MCF7_24H_X1_B5_DUO52HI53LO:L09|CPC010_MCF7_24H_X2_B5_DUO52HI53LO:L09|CPC010_MCF7_24H_X3_B5_DUO52HI53LO:L09|CPC010_MCF7_24H_X5_B5_DUO52HI53LO:L09
CN990	MCF7	TP53	BRD-A61825514	BRD-A61825514	trt_cp	10 uM	24 h	GSE92742	CPC010_MCF7_24H:BRD-A61825514-001-06-9:10	CPC010_MCF7_24H_X1_B5_DUO52HI53LO:M04|CPC010_MCF7_24H_X2_B5_DUO52HI53LO:M04|CPC010_MCF7_24H_X3_B5_DUO52HI53LO:M04|CPC010_MCF7_24H_X5_B5_DUO52HI53LO:M04
CN991	MCF7	RELA	BRD-A61825514	BRD-A61825514	trt_cp	10 uM	24 h	GSE92742	CPC010_MCF7_24H:BRD-A61825514-001-06-9:10	CPC010_MCF7_24H_X1_B5_DUO52HI53LO:M04|CPC010_MCF7_24H_X2_B5_DUO52HI53LO:M04|CPC010_MCF7_24H_X3_B5_DUO52HI53LO:M04|CPC010_MCF7_24H_X5_B5_DUO52HI53LO:M04
CN992	MCF7	WDHD1	BRD-A61856038	tremulacin	trt_cp	10 uM	24 h	GSE92742	CPC010_MCF7_24H:BRD-A61856038-001-05-3:10	CPC010_MCF7_24H_X1_B5_DUO52HI53LO:N23|CPC010_MCF7_24H_X2_B5_DUO52HI53LO:N23|CPC010_MCF7_24H_X3_B5_DUO52HI53LO:N23|CPC010_MCF7_24H_X5_B5_DUO52HI53LO:N23
CN993	MCF7	ZMYM3	BRD-A75769826	SDM-25N	trt_cp	10 uM	24 h	GSE92742	CPC010_MCF7_24H:BRD-A75769826-311-05-1:10	CPC010_MCF7_24H_X1_B5_DUO52HI53LO:O19|CPC010_MCF7_24H_X2_B5_DUO52HI53LO:O19|CPC010_MCF7_24H_X3_B5_DUO52HI53LO:O19|CPC010_MCF7_24H_X5_B5_DUO52HI53LO:O19
CN994	MCF7	TP53	BRD-A84475555	VU-0402605	trt_cp	10 uM	24 h	GSE92742	CPC010_MCF7_24H:BRD-A84475555-001-03-3:10	CPC010_MCF7_24H_X1_B5_DUO52HI53LO:J04|CPC010_MCF7_24H_X2_B5_DUO52HI53LO:J04|CPC010_MCF7_24H_X3_B5_DUO52HI53LO:J04|CPC010_MCF7_24H_X5_B5_DUO52HI53LO:J04
CN995	MCF7	ZKSCAN1	BRD-A84475555	VU-0402605	trt_cp	10 uM	24 h	GSE92742	CPC010_MCF7_24H:BRD-A84475555-001-03-3:10	CPC010_MCF7_24H_X1_B5_DUO52HI53LO:J04|CPC010_MCF7_24H_X2_B5_DUO52HI53LO:J04|CPC010_MCF7_24H_X3_B5_DUO52HI53LO:J04|CPC010_MCF7_24H_X5_B5_DUO52HI53LO:J04
CN996	MCF7	TP53	BRD-K04188046	BRD-K04188046	trt_cp	10 uM	24 h	GSE92742	CPC010_MCF7_24H:BRD-K04188046-001-05-9:10	CPC010_MCF7_24H_X1_B5_DUO52HI53LO:G03|CPC010_MCF7_24H_X2_B5_DUO52HI53LO:G03|CPC010_MCF7_24H_X3_B5_DUO52HI53LO:G03|CPC010_MCF7_24H_X5_B5_DUO52HI53LO:G03
CN997	MCF7	TP53	BRD-K26947839	BRD-K26947839	trt_cp	10 uM	24 h	GSE92742	CPC010_MCF7_24H:BRD-K26947839-001-05-3:10	CPC010_MCF7_24H_X1_B5_DUO52HI53LO:C03|CPC010_MCF7_24H_X2_B5_DUO52HI53LO:C03|CPC010_MCF7_24H_X3_B5_DUO52HI53LO:C03|CPC010_MCF7_24H_X5_B5_DUO52HI53LO:C03
CN998	MCF7	TP53	BRD-K30097969	pitavastatin	trt_cp	10 uM	24 h	GSE92742	CPC010_MCF7_24H:BRD-K30097969-001-04-6:10	CPC010_MCF7_24H_X1_B5_DUO52HI53LO:O24|CPC010_MCF7_24H_X2_B5_DUO52HI53LO:O24|CPC010_MCF7_24H_X5_B5_DUO52HI53LO:O24
CN999	MCF7	DPF2	BRD-K30097969	pitavastatin	trt_cp	10 uM	24 h	GSE92742	CPC010_MCF7_24H:BRD-K30097969-001-04-6:10	CPC010_MCF7_24H_X1_B5_DUO52HI53LO:O24|CPC010_MCF7_24H_X2_B5_DUO52HI53LO:O24|CPC010_MCF7_24H_X5_B5_DUO52HI53LO:O24
CN1000	MCF7	TP53	BRD-K34968258	BRD-K34968258	trt_cp	10 uM	24 h	GSE92742	CPC010_MCF7_24H:BRD-K34968258-001-07-7:10	CPC010_MCF7_24H_X1_B5_DUO52HI53LO:B18|CPC010_MCF7_24H_X2_B5_DUO52HI53LO:B18|CPC010_MCF7_24H_X3_B5_DUO52HI53LO:B18|CPC010_MCF7_24H_X5_B5_DUO52HI53LO:B18
CN1001	MCF7	TP53	BRD-K43782924	BRD-K43782924	trt_cp	10 uM	24 h	GSE92742	CPC010_MCF7_24H:BRD-K43782924-001-05-9:10	CPC010_MCF7_24H_X1_B5_DUO52HI53LO:K05|CPC010_MCF7_24H_X2_B5_DUO52HI53LO:K05|CPC010_MCF7_24H_X3_B5_DUO52HI53LO:K05|CPC010_MCF7_24H_X5_B5_DUO52HI53LO:K05
CN1002	MCF7	SREBF1	BRD-K43782924	BRD-K43782924	trt_cp	10 uM	24 h	GSE92742	CPC010_MCF7_24H:BRD-K43782924-001-05-9:10	CPC010_MCF7_24H_X1_B5_DUO52HI53LO:K05|CPC010_MCF7_24H_X2_B5_DUO52HI53LO:K05|CPC010_MCF7_24H_X3_B5_DUO52HI53LO:K05|CPC010_MCF7_24H_X5_B5_DUO52HI53LO:K05
CN1003	MCF7	DPF2	BRD-K43782924	BRD-K43782924	trt_cp	10 uM	24 h	GSE92742	CPC010_MCF7_24H:BRD-K43782924-001-05-9:10	CPC010_MCF7_24H_X1_B5_DUO52HI53LO:K05|CPC010_MCF7_24H_X2_B5_DUO52HI53LO:K05|CPC010_MCF7_24H_X3_B5_DUO52HI53LO:K05|CPC010_MCF7_24H_X5_B5_DUO52HI53LO:K05
CN1004	MCF7	TP53	BRD-K53932786	BRD-K53932786	trt_cp	10 uM	24 h	GSE92742	CPC010_MCF7_24H:BRD-K53932786-001-08-8:10	CPC010_MCF7_24H_X1_B5_DUO52HI53LO:E03|CPC010_MCF7_24H_X2_B5_DUO52HI53LO:E03|CPC010_MCF7_24H_X3_B5_DUO52HI53LO:E03|CPC010_MCF7_24H_X5_B5_DUO52HI53LO:E03
CN1005	MCF7	TP53	BRD-K62493605	JAS07-009	trt_cp	10 uM	24 h	GSE92742	CPC010_MCF7_24H:BRD-K62493605-001-06-3:10	CPC010_MCF7_24H_X1_B5_DUO52HI53LO:L05|CPC010_MCF7_24H_X2_B5_DUO52HI53LO:L05|CPC010_MCF7_24H_X3_B5_DUO52HI53LO:L05|CPC010_MCF7_24H_X5_B5_DUO52HI53LO:L05
CN1006	MCF7	TP53	BRD-K63129749	BRD-K63129749	trt_cp	10 uM	24 h	GSE92742	CPC010_MCF7_24H:BRD-K63129749-001-03-6:10	CPC010_MCF7_24H_X1_B5_DUO52HI53LO:F04|CPC010_MCF7_24H_X2_B5_DUO52HI53LO:F04|CPC010_MCF7_24H_X3_B5_DUO52HI53LO:F04|CPC010_MCF7_24H_X5_B5_DUO52HI53LO:F04
CN1007	MCF7	KLF10	BRD-K65955264	BRD-K65955264	trt_cp	10 uM	24 h	GSE92742	CPC010_MCF7_24H:BRD-K65955264-005-03-8:10	CPC010_MCF7_24H_X1_B5_DUO52HI53LO:J06|CPC010_MCF7_24H_X2_B5_DUO52HI53LO:J06|CPC010_MCF7_24H_X3_B5_DUO52HI53LO:J06|CPC010_MCF7_24H_X5_B5_DUO52HI53LO:J06
CN1008	MCF7	SPDEF	BRD-K70578146	dactinomycin	trt_cp	10 uM	24 h	GSE92742	CPC010_MCF7_24H:BRD-K70578146-001-03-4:10	CPC010_MCF7_24H_X2_B5_DUO52HI53LO:P23|CPC010_MCF7_24H_X3_B5_DUO52HI53LO:P23|CPC010_MCF7_24H_X5_B5_DUO52HI53LO:P23
CN1009	MCF7	KLF10	BRD-K70578146	dactinomycin	trt_cp	10 uM	24 h	GSE92742	CPC010_MCF7_24H:BRD-K70578146-001-03-4:10	CPC010_MCF7_24H_X2_B5_DUO52HI53LO:P23|CPC010_MCF7_24H_X3_B5_DUO52HI53LO:P23|CPC010_MCF7_24H_X5_B5_DUO52HI53LO:P23
CN1010	MCF7	ZBTB11	BRD-K70578146	dactinomycin	trt_cp	10 uM	24 h	GSE92742	CPC010_MCF7_24H:BRD-K70578146-001-03-4:10	CPC010_MCF7_24H_X2_B5_DUO52HI53LO:P23|CPC010_MCF7_24H_X3_B5_DUO52HI53LO:P23|CPC010_MCF7_24H_X5_B5_DUO52HI53LO:P23
CN1011	MCF7	NCAPG	BRD-K70578146	dactinomycin	trt_cp	10 uM	24 h	GSE92742	CPC010_MCF7_24H:BRD-K70578146-001-03-4:10	CPC010_MCF7_24H_X2_B5_DUO52HI53LO:P23|CPC010_MCF7_24H_X3_B5_DUO52HI53LO:P23|CPC010_MCF7_24H_X5_B5_DUO52HI53LO:P23
CN1012	MCF7	ELK1	BRD-K70578146	dactinomycin	trt_cp	10 uM	24 h	GSE92742	CPC010_MCF7_24H:BRD-K70578146-001-03-4:10	CPC010_MCF7_24H_X2_B5_DUO52HI53LO:P23|CPC010_MCF7_24H_X3_B5_DUO52HI53LO:P23|CPC010_MCF7_24H_X5_B5_DUO52HI53LO:P23
CN1013	MCF7	MEN1	BRD-K70578146	dactinomycin	trt_cp	10 uM	24 h	GSE92742	CPC010_MCF7_24H:BRD-K70578146-001-03-4:10	CPC010_MCF7_24H_X2_B5_DUO52HI53LO:P23|CPC010_MCF7_24H_X3_B5_DUO52HI53LO:P23|CPC010_MCF7_24H_X5_B5_DUO52HI53LO:P23
CN1014	MCF7	SREBF1	BRD-K70578146	dactinomycin	trt_cp	10 uM	24 h	GSE92742	CPC010_MCF7_24H:BRD-K70578146-001-03-4:10	CPC010_MCF7_24H_X2_B5_DUO52HI53LO:P23|CPC010_MCF7_24H_X3_B5_DUO52HI53LO:P23|CPC010_MCF7_24H_X5_B5_DUO52HI53LO:P23
CN1015	MCF7	KMT2D	BRD-K70578146	dactinomycin	trt_cp	10 uM	24 h	GSE92742	CPC010_MCF7_24H:BRD-K70578146-001-03-4:10	CPC010_MCF7_24H_X2_B5_DUO52HI53LO:P23|CPC010_MCF7_24H_X3_B5_DUO52HI53LO:P23|CPC010_MCF7_24H_X5_B5_DUO52HI53LO:P23
CN1016	MCF7	NELFE	BRD-K70578146	dactinomycin	trt_cp	10 uM	24 h	GSE92742	CPC010_MCF7_24H:BRD-K70578146-001-03-4:10	CPC010_MCF7_24H_X2_B5_DUO52HI53LO:P23|CPC010_MCF7_24H_X3_B5_DUO52HI53LO:P23|CPC010_MCF7_24H_X5_B5_DUO52HI53LO:P23
CN1017	MCF7	TP53	BRD-K70977695	BRD-K70977695	trt_cp	10 uM	24 h	GSE92742	CPC010_MCF7_24H:BRD-K70977695-001-04-1:10	CPC010_MCF7_24H_X1_B5_DUO52HI53LO:O18|CPC010_MCF7_24H_X2_B5_DUO52HI53LO:O18|CPC010_MCF7_24H_X3_B5_DUO52HI53LO:O18|CPC010_MCF7_24H_X5_B5_DUO52HI53LO:O18
CN1018	MCF7	NCAPG	BRD-K78385490	BRD-K78385490	trt_cp	10 uM	24 h	GSE92742	CPC010_MCF7_24H:BRD-K78385490-019-02-2:10	CPC010_MCF7_24H_X1_B5_DUO52HI53LO:I12|CPC010_MCF7_24H_X2_B5_DUO52HI53LO:I12|CPC010_MCF7_24H_X3_B5_DUO52HI53LO:I12|CPC010_MCF7_24H_X5_B5_DUO52HI53LO:I12
CN1019	MCF7	SREBF1	BRD-K81418486	vorinostat	trt_cp	10 uM	24 h	GSE92742	CPC010_MCF7_24H:BRD-K81418486:10	CPC010_MCF7_24H_X1_B5_DUO52HI53LO:D02|CPC010_MCF7_24H_X2_B5_DUO52HI53LO:D02|CPC010_MCF7_24H_X3_B5_DUO52HI53LO:D02|CPC010_MCF7_24H_X5_B5_DUO52HI53LO:D02
CN1020	MCF7	E2F4	BRD-K81418486	vorinostat	trt_cp	10 uM	24 h	GSE92742	CPC010_MCF7_24H:BRD-K81418486:10	CPC010_MCF7_24H_X1_B5_DUO52HI53LO:D02|CPC010_MCF7_24H_X2_B5_DUO52HI53LO:D02|CPC010_MCF7_24H_X3_B5_DUO52HI53LO:D02|CPC010_MCF7_24H_X5_B5_DUO52HI53LO:D02
CN1021	MCF7	MEN1	BRD-K81418486	vorinostat	trt_cp	10 uM	24 h	GSE92742	CPC010_MCF7_24H:BRD-K81418486:10	CPC010_MCF7_24H_X1_B5_DUO52HI53LO:D02|CPC010_MCF7_24H_X2_B5_DUO52HI53LO:D02|CPC010_MCF7_24H_X3_B5_DUO52HI53LO:D02|CPC010_MCF7_24H_X5_B5_DUO52HI53LO:D02
CN1022	MCF7	BRD4	BRD-K81418486	vorinostat	trt_cp	10 uM	24 h	GSE92742	CPC010_MCF7_24H:BRD-K81418486:10	CPC010_MCF7_24H_X1_B5_DUO52HI53LO:D02|CPC010_MCF7_24H_X2_B5_DUO52HI53LO:D02|CPC010_MCF7_24H_X3_B5_DUO52HI53LO:D02|CPC010_MCF7_24H_X5_B5_DUO52HI53LO:D02
CN1023	MCF7	PAF1	BRD-K81418486	vorinostat	trt_cp	10 uM	24 h	GSE92742	CPC010_MCF7_24H:BRD-K81418486:10	CPC010_MCF7_24H_X1_B5_DUO52HI53LO:D02|CPC010_MCF7_24H_X2_B5_DUO52HI53LO:D02|CPC010_MCF7_24H_X3_B5_DUO52HI53LO:D02|CPC010_MCF7_24H_X5_B5_DUO52HI53LO:D02
CN1024	MCF7	SPDEF	BRD-K85853281	BRD-K85853281	trt_cp	10 uM	24 h	GSE92742	CPC010_MCF7_24H:BRD-K85853281-001-03-9:10	CPC010_MCF7_24H_X1_B5_DUO52HI53LO:G04|CPC010_MCF7_24H_X2_B5_DUO52HI53LO:G04|CPC010_MCF7_24H_X3_B5_DUO52HI53LO:G04|CPC010_MCF7_24H_X5_B5_DUO52HI53LO:G04
CN1025	MCF7	KLF10	BRD-K85853281	BRD-K85853281	trt_cp	10 uM	24 h	GSE92742	CPC010_MCF7_24H:BRD-K85853281-001-03-9:10	CPC010_MCF7_24H_X1_B5_DUO52HI53LO:G04|CPC010_MCF7_24H_X2_B5_DUO52HI53LO:G04|CPC010_MCF7_24H_X3_B5_DUO52HI53LO:G04|CPC010_MCF7_24H_X5_B5_DUO52HI53LO:G04
CN1026	MCF7	REST	BRD-K85853281	BRD-K85853281	trt_cp	10 uM	24 h	GSE92742	CPC010_MCF7_24H:BRD-K85853281-001-03-9:10	CPC010_MCF7_24H_X1_B5_DUO52HI53LO:G04|CPC010_MCF7_24H_X2_B5_DUO52HI53LO:G04|CPC010_MCF7_24H_X3_B5_DUO52HI53LO:G04|CPC010_MCF7_24H_X5_B5_DUO52HI53LO:G04
CN1027	MCF7	NCAPG	BRD-K85853281	BRD-K85853281	trt_cp	10 uM	24 h	GSE92742	CPC010_MCF7_24H:BRD-K85853281-001-03-9:10	CPC010_MCF7_24H_X1_B5_DUO52HI53LO:G04|CPC010_MCF7_24H_X2_B5_DUO52HI53LO:G04|CPC010_MCF7_24H_X3_B5_DUO52HI53LO:G04|CPC010_MCF7_24H_X5_B5_DUO52HI53LO:G04
CN1028	MCF7	JUND	BRD-K85853281	BRD-K85853281	trt_cp	10 uM	24 h	GSE92742	CPC010_MCF7_24H:BRD-K85853281-001-03-9:10	CPC010_MCF7_24H_X1_B5_DUO52HI53LO:G04|CPC010_MCF7_24H_X2_B5_DUO52HI53LO:G04|CPC010_MCF7_24H_X3_B5_DUO52HI53LO:G04|CPC010_MCF7_24H_X5_B5_DUO52HI53LO:G04
CN1029	MCF7	TP53	BRD-K89832926	BRD-K89832926	trt_cp	10 uM	24 h	GSE92742	CPC010_MCF7_24H:BRD-K89832926-001-05-5:10	CPC010_MCF7_24H_X1_B5_DUO52HI53LO:E07|CPC010_MCF7_24H_X2_B5_DUO52HI53LO:E07|CPC010_MCF7_24H_X3_B5_DUO52HI53LO:E07|CPC010_MCF7_24H_X5_B5_DUO52HI53LO:E07
CN1030	MCF7	FOS	BRD-K92317137	BRD-K92317137	trt_cp	10 uM	24 h	GSE92742	CPC010_MCF7_24H:BRD-K92317137-001-08-1:10	CPC010_MCF7_24H_X1_B5_DUO52HI53LO:H15|CPC010_MCF7_24H_X2_B5_DUO52HI53LO:H15|CPC010_MCF7_24H_X3_B5_DUO52HI53LO:H15|CPC010_MCF7_24H_X5_B5_DUO52HI53LO:H15
CN1031	MCF7	TP53	BRD-K93034159	cladribine	trt_cp	10 uM	24 h	GSE92742	CPC010_MCF7_24H:BRD-K93034159-001-20-9:10	CPC010_MCF7_24H_X1_B5_DUO52HI53LO:L22|CPC010_MCF7_24H_X2_B5_DUO52HI53LO:L22|CPC010_MCF7_24H_X3_B5_DUO52HI53LO:L22|CPC010_MCF7_24H_X5_B5_DUO52HI53LO:L22
CN1032	MCF7	KLF4	BRD-K99633092	BRD-K99633092	trt_cp	10 uM	24 h	GSE92742	CPC010_MCF7_24H:BRD-K99633092-001-02-0:10	CPC010_MCF7_24H_X1_B5_DUO52HI53LO:N06|CPC010_MCF7_24H_X2_B5_DUO52HI53LO:N06|CPC010_MCF7_24H_X3_B5_DUO52HI53LO:N06|CPC010_MCF7_24H_X5_B5_DUO52HI53LO:N06
CN1033	MCF7	TP53	BRD-K99633092	BRD-K99633092	trt_cp	10 uM	24 h	GSE92742	CPC010_MCF7_24H:BRD-K99633092-001-02-0:10	CPC010_MCF7_24H_X1_B5_DUO52HI53LO:N06|CPC010_MCF7_24H_X2_B5_DUO52HI53LO:N06|CPC010_MCF7_24H_X3_B5_DUO52HI53LO:N06|CPC010_MCF7_24H_X5_B5_DUO52HI53LO:N06
CN1034	MCF7	ZNF711	BRD-K19027210	BRD-K19027210	trt_cp	10 uM	6 h	GSE92742	CPC010_MCF7_6H:BRD-K19027210-001-04-5:10	CPC010_MCF7_6H_X2_B3_DUO52HI53LO:D10|CPC010_MCF7_6H_X3_B3_DUO52HI53LO:D10|CPC010_MCF7_6H_X4_F1B5_DUO52HI53LO:D10
CN1035	MCF7	ZNF711	BRD-K21822525	BRD-K21822525	trt_cp	10 uM	6 h	GSE92742	CPC010_MCF7_6H:BRD-K21822525-019-02-1:10	CPC010_MCF7_6H_X2_B3_DUO52HI53LO:P15|CPC010_MCF7_6H_X3_B3_DUO52HI53LO:P15|CPC010_MCF7_6H_X4_F1B5_DUO52HI53LO:P15
CN1036	MCF7	ZBTB11	BRD-K56855930	BRD-K56855930	trt_cp	10 uM	6 h	GSE92742	CPC010_MCF7_6H:BRD-K56855930-003-02-2:10	CPC010_MCF7_6H_X2_B3_DUO52HI53LO:P14|CPC010_MCF7_6H_X3_B3_DUO52HI53LO:P14|CPC010_MCF7_6H_X4_F1B5_DUO52HI53LO:P14
CN1037	MCF7	NCAPG	BRD-K57457519	BRD-K57457519	trt_cp	10 uM	6 h	GSE92742	CPC010_MCF7_6H:BRD-K57457519-001-07-8:10	CPC010_MCF7_6H_X2_B3_DUO52HI53LO:O15|CPC010_MCF7_6H_X3_B3_DUO52HI53LO:O15|CPC010_MCF7_6H_X4_F1B5_DUO52HI53LO:O15
CN1038	MCF7	NR5A2	BRD-K70578146	dactinomycin	trt_cp	10 uM	6 h	GSE92742	CPC010_MCF7_6H:BRD-K70578146-001-03-4:10	CPC010_MCF7_6H_X2_B3_DUO52HI53LO:P23|CPC010_MCF7_6H_X3_B3_DUO52HI53LO:P23|CPC010_MCF7_6H_X4_F1B5_DUO52HI53LO:P23
CN1039	MCF7	CHD1	BRD-K70578146	dactinomycin	trt_cp	10 uM	6 h	GSE92742	CPC010_MCF7_6H:BRD-K70578146-001-03-4:10	CPC010_MCF7_6H_X2_B3_DUO52HI53LO:P23|CPC010_MCF7_6H_X3_B3_DUO52HI53LO:P23|CPC010_MCF7_6H_X4_F1B5_DUO52HI53LO:P23
CN1040	MCF7	KLF10	BRD-K70578146	dactinomycin	trt_cp	10 uM	6 h	GSE92742	CPC010_MCF7_6H:BRD-K70578146-001-03-4:10	CPC010_MCF7_6H_X2_B3_DUO52HI53LO:P23|CPC010_MCF7_6H_X3_B3_DUO52HI53LO:P23|CPC010_MCF7_6H_X4_F1B5_DUO52HI53LO:P23
CN1041	MCF7	NRF1	BRD-K70578146	dactinomycin	trt_cp	10 uM	6 h	GSE92742	CPC010_MCF7_6H:BRD-K70578146-001-03-4:10	CPC010_MCF7_6H_X2_B3_DUO52HI53LO:P23|CPC010_MCF7_6H_X3_B3_DUO52HI53LO:P23|CPC010_MCF7_6H_X4_F1B5_DUO52HI53LO:P23
CN1042	MCF7	CUX1	BRD-K90976994	dehydrocholic-acid	trt_cp	10 uM	6 h	GSE92742	CPC010_MCF7_6H:BRD-K90976994-001-16-1:10	CPC010_MCF7_6H_X2_B3_DUO52HI53LO:A22|CPC010_MCF7_6H_X3_B3_DUO52HI53LO:A22|CPC010_MCF7_6H_X4_F1B5_DUO52HI53LO:A22
CN1043	VCAP	HDAC1	BRD-A36275421	BRD-A36275421	trt_cp	10 uM	24 h	GSE92742	CPC010_VCAP_24H:BRD-A36275421-001-18-6:10	CPC010_VCAP_24H_X3_F1B5_DUO52HI53LO:L09
CN1044	VCAP	HDAC1	BRD-A37735495	BRD-A37735495	trt_cp	10 uM	24 h	GSE92742	CPC010_VCAP_24H:BRD-A37735495-001-10-6:10	CPC010_VCAP_24H_X1_B5_DUO52HI53LO:G15
CN1045	VCAP	HDAC1	BRD-A72180425	K784-3188	trt_cp	10 uM	24 h	GSE92742	CPC010_VCAP_24H:BRD-A72180425-001-10-6:10	CPC010_VCAP_24H_X1_B5_DUO52HI53LO:I13|CPC010_VCAP_24H_X3_F1B5_DUO52HI53LO:I13
CN1046	VCAP	HDAC1	BRD-K70578146	dactinomycin	trt_cp	10 uM	24 h	GSE92742	CPC010_VCAP_24H:BRD-K70578146-001-03-4:10	CPC010_VCAP_24H_X1_B5_DUO52HI53LO:P23|CPC010_VCAP_24H_X3_F1B5_DUO52HI53LO:P23
CN1047	VCAP	ESR1	BRD-K70578146	dactinomycin	trt_cp	10 uM	24 h	GSE92742	CPC010_VCAP_24H:BRD-K70578146-001-03-4:10	CPC010_VCAP_24H_X1_B5_DUO52HI53LO:P23|CPC010_VCAP_24H_X3_F1B5_DUO52HI53LO:P23
CN1048	VCAP	ESR1	BRD-K30536692	BRD-K30536692	trt_cp	10 uM	6 h	GSE92742	CPC010_VCAP_6H:BRD-K30536692-001-04-7:10	CPC010_VCAP_6H_X1_F1B4_DUO52HI53LO:K07|CPC010_VCAP_6H_X2_F1B4_DUO52HI53LO:K07|CPC010_VCAP_6H_X3_F1B4_DUO52HI53LO:K07|CPC010_VCAP_6H_X4_F2B4_DUO52HI53LO:K07|CPC010_VCAP_6H_X5_B5_DUO52HI53LO:K07
CN1049	VCAP	HDAC1	BRD-K70578146	dactinomycin	trt_cp	10 uM	6 h	GSE92742	CPC010_VCAP_6H:BRD-K70578146-001-03-4:10	CPC010_VCAP_6H_X2_F1B4_DUO52HI53LO:P23|CPC010_VCAP_6H_X3_F1B4_DUO52HI53LO:P23|CPC010_VCAP_6H_X4_F2B4_DUO52HI53LO:P23
CN1050	VCAP	RUNX1	BRD-K70578146	dactinomycin	trt_cp	10 uM	6 h	GSE92742	CPC010_VCAP_6H:BRD-K70578146-001-03-4:10	CPC010_VCAP_6H_X2_F1B4_DUO52HI53LO:P23|CPC010_VCAP_6H_X3_F1B4_DUO52HI53LO:P23|CPC010_VCAP_6H_X4_F2B4_DUO52HI53LO:P23
CN1051	VCAP	HDAC1	BRD-K92317137	BRD-K92317137	trt_cp	10 uM	6 h	GSE92742	CPC010_VCAP_6H:BRD-K92317137-001-08-1:10	CPC010_VCAP_6H_X1_F1B4_DUO52HI53LO:H15|CPC010_VCAP_6H_X2_F1B4_DUO52HI53LO:H15|CPC010_VCAP_6H_X3_F1B4_DUO52HI53LO:H15|CPC010_VCAP_6H_X4_F2B4_DUO52HI53LO:H15|CPC010_VCAP_6H_X5_B5_DUO52HI53LO:H15
CN1052	VCAP	HDAC1	BRD-K99582188	BRD-K99582188	trt_cp	10 uM	6 h	GSE92742	CPC010_VCAP_6H:BRD-K99582188-001-04-0:10	CPC010_VCAP_6H_X1_F1B4_DUO52HI53LO:C14|CPC010_VCAP_6H_X2_F1B4_DUO52HI53LO:C14|CPC010_VCAP_6H_X3_F1B4_DUO52HI53LO:C14|CPC010_VCAP_6H_X4_F2B4_DUO52HI53LO:C14|CPC010_VCAP_6H_X5_B5_DUO52HI53LO:C14
CN1053	A375	SP1	BRD-K45888792	huperzine-a	trt_cp	10 uM	6 h	GSE92742	CPC011_A375_6H:BRD-K45888792-001-01-0:10	CPC011_A375_6H_X2_B3_DUO52HI53LO:C24|CPC011_A375_6H_X3_B3_DUO52HI53LO:C24
CN1054	A549	PTPN11	BRD-A73929928	BRD-A73929928	trt_cp	10 uM	24 h	GSE92742	CPC011_A549_24H:BRD-A73929928-311-02-7:10	CPC011_A549_24H_X3_F1B6_DUO52HI53LO:K24
CN1055	A549	TAF1	BRD-A73929928	BRD-A73929928	trt_cp	10 uM	24 h	GSE92742	CPC011_A549_24H:BRD-A73929928-311-02-7:10	CPC011_A549_24H_X3_F1B6_DUO52HI53LO:K24
CN1056	A549	E2F6	BRD-K04548931	epirubicin	trt_cp	10 uM	24 h	GSE92742	CPC011_A549_24H:BRD-K04548931-003-11-6:10	CPC011_A549_24H_X1_F1B6_DUO52HI53LO:P11|CPC011_A549_24H_X3_F1B6_DUO52HI53LO:P11|CPC011_A549_24H_X5_F1B6_DUO52HI53LO:P11
CN1057	A549	MED1	BRD-K04548931	epirubicin	trt_cp	10 uM	24 h	GSE92742	CPC011_A549_24H:BRD-K04548931-003-11-6:10	CPC011_A549_24H_X1_F1B6_DUO52HI53LO:P11|CPC011_A549_24H_X3_F1B6_DUO52HI53LO:P11|CPC011_A549_24H_X5_F1B6_DUO52HI53LO:P11
CN1058	A549	PTPN11	BRD-K25433859	maprotiline	trt_cp	10 uM	24 h	GSE92742	CPC011_A549_24H:BRD-K25433859-003-19-7:10	CPC011_A549_24H_X1_F1B6_DUO52HI53LO:O15|CPC011_A549_24H_X3_F1B6_DUO52HI53LO:O15|CPC011_A549_24H_X5_F1B6_DUO52HI53LO:O15
CN1059	A549	SMAD3	BRD-K69650333	idarubicin	trt_cp	10 uM	24 h	GSE92742	CPC011_A549_24H:BRD-K69650333-003-11-6:10	CPC011_A549_24H_X1_F1B6_DUO52HI53LO:O16|CPC011_A549_24H_X3_F1B6_DUO52HI53LO:O16|CPC011_A549_24H_X5_F1B6_DUO52HI53LO:O16
CN1060	A549	ETS1	BRD-K69650333	idarubicin	trt_cp	10 uM	24 h	GSE92742	CPC011_A549_24H:BRD-K69650333-003-11-6:10	CPC011_A549_24H_X1_F1B6_DUO52HI53LO:O16|CPC011_A549_24H_X3_F1B6_DUO52HI53LO:O16|CPC011_A549_24H_X5_F1B6_DUO52HI53LO:O16
CN1061	A549	PTPN11	BRD-K81169441	cerivastatin	trt_cp	10 uM	24 h	GSE92742	CPC011_A549_24H:BRD-K81169441-236-06-6:10	CPC011_A549_24H_X1_F1B6_DUO52HI53LO:H13|CPC011_A549_24H_X3_F1B6_DUO52HI53LO:H13|CPC011_A549_24H_X5_F1B6_DUO52HI53LO:H13
CN1062	A549	TAF1	BRD-K81169441	cerivastatin	trt_cp	10 uM	24 h	GSE92742	CPC011_A549_24H:BRD-K81169441-236-06-6:10	CPC011_A549_24H_X1_F1B6_DUO52HI53LO:H13|CPC011_A549_24H_X3_F1B6_DUO52HI53LO:H13|CPC011_A549_24H_X5_F1B6_DUO52HI53LO:H13
CN1063	A549	TAF1	BRD-K81169441	cerivastatin	trt_cp	10 uM	24 h	GSE92742	CPC011_A549_24H:BRD-K81169441-236-06-6:10	CPC011_A549_24H_X1_F1B6_DUO52HI53LO:H13|CPC011_A549_24H_X3_F1B6_DUO52HI53LO:H13|CPC011_A549_24H_X5_F1B6_DUO52HI53LO:H13
CN1064	A549	BHLHE40	BRD-K81418486	vorinostat	trt_cp	10 uM	24 h	GSE92742	CPC011_A549_24H:BRD-K81418486:10	CPC011_A549_24H_X1_F1B6_DUO52HI53LO:D02|CPC011_A549_24H_X3_F1B6_DUO52HI53LO:D02|CPC011_A549_24H_X5_F1B6_DUO52HI53LO:D02
CN1065	A549	MED1	BRD-K92093830	doxorubicin	trt_cp	10 uM	24 h	GSE92742	CPC011_A549_24H:BRD-K92093830-003-23-3:10	CPC011_A549_24H_X1_F1B6_DUO52HI53LO:B19|CPC011_A549_24H_X3_F1B6_DUO52HI53LO:B19|CPC011_A549_24H_X5_F1B6_DUO52HI53LO:B19
CN1066	A549	SETX	BRD-K04548931	epirubicin	trt_cp	10 uM	6 h	GSE92742	CPC011_A549_6H:BRD-K04548931-003-11-6:10	CPC011_A549_6H_X1_F1B3_DUO52HI53LO:P11|CPC011_A549_6H_X2_F1B3_DUO52HI53LO:P11|CPC011_A549_6H_X3_F1B3_DUO52HI53LO:P11
CN1067	A549	MED1	BRD-K04548931	epirubicin	trt_cp	10 uM	6 h	GSE92742	CPC011_A549_6H:BRD-K04548931-003-11-6:10	CPC011_A549_6H_X1_F1B3_DUO52HI53LO:P11|CPC011_A549_6H_X2_F1B3_DUO52HI53LO:P11|CPC011_A549_6H_X3_F1B3_DUO52HI53LO:P11
CN1068	A549	NIPBL	BRD-K04548931	epirubicin	trt_cp	10 uM	6 h	GSE92742	CPC011_A549_6H:BRD-K04548931-003-11-6:10	CPC011_A549_6H_X1_F1B3_DUO52HI53LO:P11|CPC011_A549_6H_X2_F1B3_DUO52HI53LO:P11|CPC011_A549_6H_X3_F1B3_DUO52HI53LO:P11
CN1069	A549	ETS1	BRD-K04548931	epirubicin	trt_cp	10 uM	6 h	GSE92742	CPC011_A549_6H:BRD-K04548931-003-11-6:10	CPC011_A549_6H_X1_F1B3_DUO52HI53LO:P11|CPC011_A549_6H_X2_F1B3_DUO52HI53LO:P11|CPC011_A549_6H_X3_F1B3_DUO52HI53LO:P11
CN1070	A549	MED1	BRD-K39484304	triptolide	trt_cp	10 uM	6 h	GSE92742	CPC011_A549_6H:BRD-K39484304-001-08-2:10	CPC011_A549_6H_X1_F1B3_DUO52HI53LO:N13|CPC011_A549_6H_X2_F1B3_DUO52HI53LO:N13|CPC011_A549_6H_X3_F1B3_DUO52HI53LO:N13
CN1071	A549	BHLHE40	BRD-K39484304	triptolide	trt_cp	10 uM	6 h	GSE92742	CPC011_A549_6H:BRD-K39484304-001-08-2:10	CPC011_A549_6H_X1_F1B3_DUO52HI53LO:N13|CPC011_A549_6H_X2_F1B3_DUO52HI53LO:N13|CPC011_A549_6H_X3_F1B3_DUO52HI53LO:N13
CN1072	A549	MED1	BRD-K69650333	idarubicin	trt_cp	10 uM	6 h	GSE92742	CPC011_A549_6H:BRD-K69650333-003-11-6:10	CPC011_A549_6H_X1_F1B3_DUO52HI53LO:O16|CPC011_A549_6H_X2_F1B3_DUO52HI53LO:O16|CPC011_A549_6H_X3_F1B3_DUO52HI53LO:O16
CN1073	A549	MED1	BRD-K92093830	doxorubicin	trt_cp	10 uM	6 h	GSE92742	CPC011_A549_6H:BRD-K92093830-003-23-3:10	CPC011_A549_6H_X1_F1B3_DUO52HI53LO:B19|CPC011_A549_6H_X2_F1B3_DUO52HI53LO:B19|CPC011_A549_6H_X3_F1B3_DUO52HI53LO:B19
CN1074	A549	PBX3	BRD-K92093830	doxorubicin	trt_cp	10 uM	6 h	GSE92742	CPC011_A549_6H:BRD-K92093830-003-23-3:10	CPC011_A549_6H_X1_F1B3_DUO52HI53LO:B19|CPC011_A549_6H_X2_F1B3_DUO52HI53LO:B19|CPC011_A549_6H_X3_F1B3_DUO52HI53LO:B19
CN1075	MCF7	SPDEF	BRD-A00520476	AF-DX-116	trt_cp	10 uM	24 h	GSE92742	CPC011_MCF7_24H:BRD-A00520476-001-05-8:10	CPC011_MCF7_24H_X4_B5_DUO52HI53LO:L18|CPC011_MCF7_24H_X5_B5_DUO52HI53LO:L18
CN1076	MCF7	ZNF592	BRD-A05186015	bupropion	trt_cp	10 uM	24 h	GSE92742	CPC011_MCF7_24H:BRD-A05186015-001-04-4:10	CPC011_MCF7_24H_X4_B5_DUO52HI53LO:G10|CPC011_MCF7_24H_X5_B5_DUO52HI53LO:G10
CN1077	MCF7	SREBF1	BRD-A11990600	lorazepam	trt_cp	10 uM	24 h	GSE92742	CPC011_MCF7_24H:BRD-A11990600-001-02-6:10	CPC011_MCF7_24H_X4_B5_DUO52HI53LO:G24|CPC011_MCF7_24H_X5_B5_DUO52HI53LO:G24
CN1078	MCF7	ZNF711	BRD-A11990600	lorazepam	trt_cp	10 uM	24 h	GSE92742	CPC011_MCF7_24H:BRD-A11990600-001-02-6:10	CPC011_MCF7_24H_X4_B5_DUO52HI53LO:G24|CPC011_MCF7_24H_X5_B5_DUO52HI53LO:G24
CN1079	MCF7	NBN	BRD-A11990600	lorazepam	trt_cp	10 uM	24 h	GSE92742	CPC011_MCF7_24H:BRD-A11990600-001-02-6:10	CPC011_MCF7_24H_X4_B5_DUO52HI53LO:G24|CPC011_MCF7_24H_X5_B5_DUO52HI53LO:G24
CN1080	MCF7	SPDEF	BRD-A19037878	trichostatin-a	trt_cp	10 uM	24 h	GSE92742	CPC011_MCF7_24H:BRD-A19037878:10	CPC011_MCF7_24H_X4_B5_DUO52HI53LO:D01|CPC011_MCF7_24H_X5_B5_DUO52HI53LO:D01
CN1081	MCF7	NCAPG	BRD-A19037878	trichostatin-a	trt_cp	10 uM	24 h	GSE92742	CPC011_MCF7_24H:BRD-A19037878:10	CPC011_MCF7_24H_X4_B5_DUO52HI53LO:D01|CPC011_MCF7_24H_X5_B5_DUO52HI53LO:D01
CN1082	MCF7	KLF10	BRD-A22380646	pantoprazole	trt_cp	10 uM	24 h	GSE92742	CPC011_MCF7_24H:BRD-A22380646-236-04-1:10	CPC011_MCF7_24H_X4_B5_DUO52HI53LO:L19|CPC011_MCF7_24H_X5_B5_DUO52HI53LO:L19
CN1083	MCF7	ZNF711	BRD-A22380646	pantoprazole	trt_cp	10 uM	24 h	GSE92742	CPC011_MCF7_24H:BRD-A22380646-236-04-1:10	CPC011_MCF7_24H_X4_B5_DUO52HI53LO:L19|CPC011_MCF7_24H_X5_B5_DUO52HI53LO:L19
CN1084	MCF7	MEN1	BRD-A22380646	pantoprazole	trt_cp	10 uM	24 h	GSE92742	CPC011_MCF7_24H:BRD-A22380646-236-04-1:10	CPC011_MCF7_24H_X4_B5_DUO52HI53LO:L19|CPC011_MCF7_24H_X5_B5_DUO52HI53LO:L19
CN1085	MCF7	CHD1	BRD-A22380646	pantoprazole	trt_cp	10 uM	24 h	GSE92742	CPC011_MCF7_24H:BRD-A22380646-236-04-1:10	CPC011_MCF7_24H_X4_B5_DUO52HI53LO:L19|CPC011_MCF7_24H_X5_B5_DUO52HI53LO:L19
CN1086	MCF7	ELK1	BRD-A23359898	sibutramine	trt_cp	10 uM	24 h	GSE92742	CPC011_MCF7_24H:BRD-A23359898-001-06-2:10	CPC011_MCF7_24H_X4_B5_DUO52HI53LO:P23|CPC011_MCF7_24H_X5_B5_DUO52HI53LO:P23
CN1087	MCF7	PAF1	BRD-A23637604	oxymetholone	trt_cp	10 uM	24 h	GSE92742	CPC011_MCF7_24H:BRD-A23637604-001-02-5:10	CPC011_MCF7_24H_X4_B5_DUO52HI53LO:H15|CPC011_MCF7_24H_X5_B5_DUO52HI53LO:H15
CN1088	MCF7	NCAPG	BRD-A23637604	oxymetholone	trt_cp	10 uM	24 h	GSE92742	CPC011_MCF7_24H:BRD-A23637604-001-02-5:10	CPC011_MCF7_24H_X4_B5_DUO52HI53LO:H15|CPC011_MCF7_24H_X5_B5_DUO52HI53LO:H15
CN1089	MCF7	KLF9	BRD-A23637604	oxymetholone	trt_cp	10 uM	24 h	GSE92742	CPC011_MCF7_24H:BRD-A23637604-001-02-5:10	CPC011_MCF7_24H_X4_B5_DUO52HI53LO:H15|CPC011_MCF7_24H_X5_B5_DUO52HI53LO:H15
CN1090	MCF7	KLF10	BRD-A24381660	zeranol	trt_cp	10 uM	24 h	GSE92742	CPC011_MCF7_24H:BRD-A24381660-001-15-2:10	CPC011_MCF7_24H_X4_B5_DUO52HI53LO:F11|CPC011_MCF7_24H_X5_B5_DUO52HI53LO:F11
CN1091	MCF7	RARG	BRD-A24381660	zeranol	trt_cp	10 uM	24 h	GSE92742	CPC011_MCF7_24H:BRD-A24381660-001-15-2:10	CPC011_MCF7_24H_X4_B5_DUO52HI53LO:F11|CPC011_MCF7_24H_X5_B5_DUO52HI53LO:F11
CN1092	MCF7	BRD4	BRD-A34255068	rolipram	trt_cp	10 uM	24 h	GSE92742	CPC011_MCF7_24H:BRD-A34255068-001-24-6:10	CPC011_MCF7_24H_X4_B5_DUO52HI53LO:N15|CPC011_MCF7_24H_X5_B5_DUO52HI53LO:N15
CN1093	MCF7	NBN	BRD-A34817987	itraconazole	trt_cp	10 uM	24 h	GSE92742	CPC011_MCF7_24H:BRD-A34817987-001-24-1:10	CPC011_MCF7_24H_X4_B5_DUO52HI53LO:K14|CPC011_MCF7_24H_X5_B5_DUO52HI53LO:K14
CN1094	MCF7	APOBEC3B	BRD-A34817987	itraconazole	trt_cp	10 uM	24 h	GSE92742	CPC011_MCF7_24H:BRD-A34817987-001-24-1:10	CPC011_MCF7_24H_X4_B5_DUO52HI53LO:K14|CPC011_MCF7_24H_X5_B5_DUO52HI53LO:K14
CN1095	MCF7	KLF9	BRD-A34817987	itraconazole	trt_cp	10 uM	24 h	GSE92742	CPC011_MCF7_24H:BRD-A34817987-001-24-1:10	CPC011_MCF7_24H_X4_B5_DUO52HI53LO:K14|CPC011_MCF7_24H_X5_B5_DUO52HI53LO:K14
CN1096	MCF7	ZNF711	BRD-A39052811	mosapride	trt_cp	10 uM	24 h	GSE92742	CPC011_MCF7_24H:BRD-A39052811-048-07-8:10	CPC011_MCF7_24H_X4_B5_DUO52HI53LO:P15|CPC011_MCF7_24H_X5_B5_DUO52HI53LO:P15
CN1097	MCF7	ZNF592	BRD-A39052811	mosapride	trt_cp	10 uM	24 h	GSE92742	CPC011_MCF7_24H:BRD-A39052811-048-07-8:10	CPC011_MCF7_24H_X4_B5_DUO52HI53LO:P15|CPC011_MCF7_24H_X5_B5_DUO52HI53LO:P15
CN1098	MCF7	BRD4	BRD-A39390670	rabeprazole	trt_cp	10 uM	24 h	GSE92742	CPC011_MCF7_24H:BRD-A39390670-001-04-8:10	CPC011_MCF7_24H_X4_B5_DUO52HI53LO:O23
CN1099	MCF7	RCOR1	BRD-A39390670	rabeprazole	trt_cp	10 uM	24 h	GSE92742	CPC011_MCF7_24H:BRD-A39390670-001-04-8:10	CPC011_MCF7_24H_X4_B5_DUO52HI53LO:O23
CN1100	MCF7	ZNF592	BRD-A39390670	rabeprazole	trt_cp	10 uM	24 h	GSE92742	CPC011_MCF7_24H:BRD-A39390670-001-04-8:10	CPC011_MCF7_24H_X4_B5_DUO52HI53LO:O23
CN1101	MCF7	CHD1	BRD-A47342814	naltrindole	trt_cp	10 uM	24 h	GSE92742	CPC011_MCF7_24H:BRD-A47342814-311-04-9:10	CPC011_MCF7_24H_X4_B5_DUO52HI53LO:M11|CPC011_MCF7_24H_X5_B5_DUO52HI53LO:M11
CN1102	MCF7	ZNF217	BRD-A49160188	donepezil	trt_cp	10 uM	24 h	GSE92742	CPC011_MCF7_24H:BRD-A49160188-003-08-5:10	CPC011_MCF7_24H_X4_B5_DUO52HI53LO:J16|CPC011_MCF7_24H_X5_B5_DUO52HI53LO:J16
CN1103	MCF7	SPDEF	BRD-A49160188	donepezil	trt_cp	10 uM	24 h	GSE92742	CPC011_MCF7_24H:BRD-A49160188-003-08-5:10	CPC011_MCF7_24H_X4_B5_DUO52HI53LO:J16|CPC011_MCF7_24H_X5_B5_DUO52HI53LO:J16
CN1104	MCF7	RARG	BRD-A50684349	fenoldopam	trt_cp	10 uM	24 h	GSE92742	CPC011_MCF7_24H:BRD-A50684349-066-08-3:10	CPC011_MCF7_24H_X4_B5_DUO52HI53LO:P09|CPC011_MCF7_24H_X5_B5_DUO52HI53LO:P09
CN1105	MCF7	NIPBL	BRD-A50684349	fenoldopam	trt_cp	10 uM	24 h	GSE92742	CPC011_MCF7_24H:BRD-A50684349-066-08-3:10	CPC011_MCF7_24H_X4_B5_DUO52HI53LO:P09|CPC011_MCF7_24H_X5_B5_DUO52HI53LO:P09
CN1106	MCF7	NCAPG	BRD-A50684349	fenoldopam	trt_cp	10 uM	24 h	GSE92742	CPC011_MCF7_24H:BRD-A50684349-066-08-3:10	CPC011_MCF7_24H_X4_B5_DUO52HI53LO:P09|CPC011_MCF7_24H_X5_B5_DUO52HI53LO:P09
CN1107	MCF7	RUNX1	BRD-A50684349	fenoldopam	trt_cp	10 uM	24 h	GSE92742	CPC011_MCF7_24H:BRD-A50684349-066-08-3:10	CPC011_MCF7_24H_X4_B5_DUO52HI53LO:P09|CPC011_MCF7_24H_X5_B5_DUO52HI53LO:P09
CN1108	MCF7	CHD1	BRD-A57382968	piroxicam	trt_cp	10 uM	24 h	GSE92742	CPC011_MCF7_24H:BRD-A57382968-002-04-1:10	CPC011_MCF7_24H_X4_B5_DUO52HI53LO:N12|CPC011_MCF7_24H_X5_B5_DUO52HI53LO:N12
CN1109	MCF7	NCAPG	BRD-A57382968	piroxicam	trt_cp	10 uM	24 h	GSE92742	CPC011_MCF7_24H:BRD-A57382968-002-04-1:10	CPC011_MCF7_24H_X4_B5_DUO52HI53LO:N12|CPC011_MCF7_24H_X5_B5_DUO52HI53LO:N12
CN1110	MCF7	HCFC1	BRD-A57382968	piroxicam	trt_cp	10 uM	24 h	GSE92742	CPC011_MCF7_24H:BRD-A57382968-002-04-1:10	CPC011_MCF7_24H_X4_B5_DUO52HI53LO:N12|CPC011_MCF7_24H_X5_B5_DUO52HI53LO:N12
CN1111	MCF7	SPDEF	BRD-A57382968	piroxicam	trt_cp	10 uM	24 h	GSE92742	CPC011_MCF7_24H:BRD-A57382968-002-04-1:10	CPC011_MCF7_24H_X4_B5_DUO52HI53LO:N12|CPC011_MCF7_24H_X5_B5_DUO52HI53LO:N12
CN1112	MCF7	SREBF1	BRD-A57382968	piroxicam	trt_cp	10 uM	24 h	GSE92742	CPC011_MCF7_24H:BRD-A57382968-002-04-1:10	CPC011_MCF7_24H_X4_B5_DUO52HI53LO:N12|CPC011_MCF7_24H_X5_B5_DUO52HI53LO:N12
CN1113	MCF7	MEN1	BRD-A57382968	piroxicam	trt_cp	10 uM	24 h	GSE92742	CPC011_MCF7_24H:BRD-A57382968-002-04-1:10	CPC011_MCF7_24H_X4_B5_DUO52HI53LO:N12|CPC011_MCF7_24H_X5_B5_DUO52HI53LO:N12
CN1114	MCF7	ZNF711	BRD-A57382968	piroxicam	trt_cp	10 uM	24 h	GSE92742	CPC011_MCF7_24H:BRD-A57382968-002-04-1:10	CPC011_MCF7_24H_X4_B5_DUO52HI53LO:N12|CPC011_MCF7_24H_X5_B5_DUO52HI53LO:N12
CN1115	MCF7	ZNF592	BRD-A57382968	piroxicam	trt_cp	10 uM	24 h	GSE92742	CPC011_MCF7_24H:BRD-A57382968-002-04-1:10	CPC011_MCF7_24H_X4_B5_DUO52HI53LO:N12|CPC011_MCF7_24H_X5_B5_DUO52HI53LO:N12
CN1116	MCF7	PAF1	BRD-A57382968	piroxicam	trt_cp	10 uM	24 h	GSE92742	CPC011_MCF7_24H:BRD-A57382968-002-04-1:10	CPC011_MCF7_24H_X4_B5_DUO52HI53LO:N12|CPC011_MCF7_24H_X5_B5_DUO52HI53LO:N12
CN1117	MCF7	ELK1	BRD-A57382968	piroxicam	trt_cp	10 uM	24 h	GSE92742	CPC011_MCF7_24H:BRD-A57382968-002-04-1:10	CPC011_MCF7_24H_X4_B5_DUO52HI53LO:N12|CPC011_MCF7_24H_X5_B5_DUO52HI53LO:N12
CN1118	MCF7	WDHD1	BRD-A57382968	piroxicam	trt_cp	10 uM	24 h	GSE92742	CPC011_MCF7_24H:BRD-A57382968-002-04-1:10	CPC011_MCF7_24H_X4_B5_DUO52HI53LO:N12|CPC011_MCF7_24H_X5_B5_DUO52HI53LO:N12
CN1119	MCF7	RUNX1	BRD-A57382968	piroxicam	trt_cp	10 uM	24 h	GSE92742	CPC011_MCF7_24H:BRD-A57382968-002-04-1:10	CPC011_MCF7_24H_X4_B5_DUO52HI53LO:N12|CPC011_MCF7_24H_X5_B5_DUO52HI53LO:N12
CN1120	MCF7	RARG	BRD-A57382968	piroxicam	trt_cp	10 uM	24 h	GSE92742	CPC011_MCF7_24H:BRD-A57382968-002-04-1:10	CPC011_MCF7_24H_X4_B5_DUO52HI53LO:N12|CPC011_MCF7_24H_X5_B5_DUO52HI53LO:N12
CN1121	MCF7	SREBF1	BRD-A69927616	isradipine	trt_cp	10 uM	24 h	GSE92742	CPC011_MCF7_24H:BRD-A69927616-001-07-0:10	CPC011_MCF7_24H_X4_B5_DUO52HI53LO:J12|CPC011_MCF7_24H_X5_B5_DUO52HI53LO:J12
CN1122	MCF7	DPF2	BRD-A69927616	isradipine	trt_cp	10 uM	24 h	GSE92742	CPC011_MCF7_24H:BRD-A69927616-001-07-0:10	CPC011_MCF7_24H_X4_B5_DUO52HI53LO:J12|CPC011_MCF7_24H_X5_B5_DUO52HI53LO:J12
CN1123	MCF7	KLF10	BRD-A73929928	BRD-A73929928	trt_cp	10 uM	24 h	GSE92742	CPC011_MCF7_24H:BRD-A73929928-311-02-7:10	CPC011_MCF7_24H_X4_B5_DUO52HI53LO:K24
CN1124	MCF7	NBN	BRD-A73929928	BRD-A73929928	trt_cp	10 uM	24 h	GSE92742	CPC011_MCF7_24H:BRD-A73929928-311-02-7:10	CPC011_MCF7_24H_X4_B5_DUO52HI53LO:K24
CN1125	MCF7	SREBF1	BRD-A73929928	BRD-A73929928	trt_cp	10 uM	24 h	GSE92742	CPC011_MCF7_24H:BRD-A73929928-311-02-7:10	CPC011_MCF7_24H_X4_B5_DUO52HI53LO:K24
CN1126	MCF7	NCAPG	BRD-A73929928	BRD-A73929928	trt_cp	10 uM	24 h	GSE92742	CPC011_MCF7_24H:BRD-A73929928-311-02-7:10	CPC011_MCF7_24H_X4_B5_DUO52HI53LO:K24
CN1127	MCF7	ZNF592	BRD-A73929928	BRD-A73929928	trt_cp	10 uM	24 h	GSE92742	CPC011_MCF7_24H:BRD-A73929928-311-02-7:10	CPC011_MCF7_24H_X4_B5_DUO52HI53LO:K24
CN1128	MCF7	RARG	BRD-A73929928	BRD-A73929928	trt_cp	10 uM	24 h	GSE92742	CPC011_MCF7_24H:BRD-A73929928-311-02-7:10	CPC011_MCF7_24H_X4_B5_DUO52HI53LO:K24
CN1129	MCF7	KMT2D	BRD-A73929928	BRD-A73929928	trt_cp	10 uM	24 h	GSE92742	CPC011_MCF7_24H:BRD-A73929928-311-02-7:10	CPC011_MCF7_24H_X4_B5_DUO52HI53LO:K24
CN1130	MCF7	NIPBL	BRD-A73929928	BRD-A73929928	trt_cp	10 uM	24 h	GSE92742	CPC011_MCF7_24H:BRD-A73929928-311-02-7:10	CPC011_MCF7_24H_X4_B5_DUO52HI53LO:K24
CN1131	MCF7	KLF4	BRD-A73929928	BRD-A73929928	trt_cp	10 uM	24 h	GSE92742	CPC011_MCF7_24H:BRD-A73929928-311-02-7:10	CPC011_MCF7_24H_X4_B5_DUO52HI53LO:K24
CN1132	MCF7	MLLT1	BRD-A73929928	BRD-A73929928	trt_cp	10 uM	24 h	GSE92742	CPC011_MCF7_24H:BRD-A73929928-311-02-7:10	CPC011_MCF7_24H_X4_B5_DUO52HI53LO:K24
CN1133	MCF7	TDRD3	BRD-A73929928	BRD-A73929928	trt_cp	10 uM	24 h	GSE92742	CPC011_MCF7_24H:BRD-A73929928-311-02-7:10	CPC011_MCF7_24H_X4_B5_DUO52HI53LO:K24
CN1134	MCF7	DPF1	BRD-A73929928	BRD-A73929928	trt_cp	10 uM	24 h	GSE92742	CPC011_MCF7_24H:BRD-A73929928-311-02-7:10	CPC011_MCF7_24H_X4_B5_DUO52HI53LO:K24
CN1135	MCF7	SPDEF	BRD-A73929928	BRD-A73929928	trt_cp	10 uM	24 h	GSE92742	CPC011_MCF7_24H:BRD-A73929928-311-02-7:10	CPC011_MCF7_24H_X4_B5_DUO52HI53LO:K24
CN1136	MCF7	NR5A2	BRD-A73929928	BRD-A73929928	trt_cp	10 uM	24 h	GSE92742	CPC011_MCF7_24H:BRD-A73929928-311-02-7:10	CPC011_MCF7_24H_X4_B5_DUO52HI53LO:K24
CN1137	MCF7	ZNF711	BRD-A73929928	BRD-A73929928	trt_cp	10 uM	24 h	GSE92742	CPC011_MCF7_24H:BRD-A73929928-311-02-7:10	CPC011_MCF7_24H_X4_B5_DUO52HI53LO:K24
CN1138	MCF7	KLF9	BRD-A73929928	BRD-A73929928	trt_cp	10 uM	24 h	GSE92742	CPC011_MCF7_24H:BRD-A73929928-311-02-7:10	CPC011_MCF7_24H_X4_B5_DUO52HI53LO:K24
CN1139	MCF7	BRD4	BRD-A73929928	BRD-A73929928	trt_cp	10 uM	24 h	GSE92742	CPC011_MCF7_24H:BRD-A73929928-311-02-7:10	CPC011_MCF7_24H_X4_B5_DUO52HI53LO:K24
CN1140	MCF7	E2F4	BRD-A73929928	BRD-A73929928	trt_cp	10 uM	24 h	GSE92742	CPC011_MCF7_24H:BRD-A73929928-311-02-7:10	CPC011_MCF7_24H_X4_B5_DUO52HI53LO:K24
CN1141	MCF7	NELFE	BRD-A73929928	BRD-A73929928	trt_cp	10 uM	24 h	GSE92742	CPC011_MCF7_24H:BRD-A73929928-311-02-7:10	CPC011_MCF7_24H_X4_B5_DUO52HI53LO:K24
CN1142	MCF7	PAF1	BRD-A73929928	BRD-A73929928	trt_cp	10 uM	24 h	GSE92742	CPC011_MCF7_24H:BRD-A73929928-311-02-7:10	CPC011_MCF7_24H_X4_B5_DUO52HI53LO:K24
CN1143	MCF7	NBN	BRD-A75935363	atracurium	trt_cp	10 uM	24 h	GSE92742	CPC011_MCF7_24H:BRD-A75935363-074-06-9:10	CPC011_MCF7_24H_X5_B5_DUO52HI53LO:J24
CN1144	MCF7	SREBF1	BRD-A75935363	atracurium	trt_cp	10 uM	24 h	GSE92742	CPC011_MCF7_24H:BRD-A75935363-074-06-9:10	CPC011_MCF7_24H_X5_B5_DUO52HI53LO:J24
CN1145	MCF7	KLF9	BRD-A75935363	atracurium	trt_cp	10 uM	24 h	GSE92742	CPC011_MCF7_24H:BRD-A75935363-074-06-9:10	CPC011_MCF7_24H_X5_B5_DUO52HI53LO:J24
CN1146	MCF7	ZNF711	BRD-A75935363	atracurium	trt_cp	10 uM	24 h	GSE92742	CPC011_MCF7_24H:BRD-A75935363-074-06-9:10	CPC011_MCF7_24H_X5_B5_DUO52HI53LO:J24
CN1147	MCF7	KLF4	BRD-A75935363	atracurium	trt_cp	10 uM	24 h	GSE92742	CPC011_MCF7_24H:BRD-A75935363-074-06-9:10	CPC011_MCF7_24H_X5_B5_DUO52HI53LO:J24
CN1148	MCF7	ZBTB11	BRD-A75935363	atracurium	trt_cp	10 uM	24 h	GSE92742	CPC011_MCF7_24H:BRD-A75935363-074-06-9:10	CPC011_MCF7_24H_X5_B5_DUO52HI53LO:J24
CN1149	MCF7	SPDEF	BRD-A89175223	bisoprolol	trt_cp	10 uM	24 h	GSE92742	CPC011_MCF7_24H:BRD-A89175223-051-10-6:10	CPC011_MCF7_24H_X4_B5_DUO52HI53LO:I16|CPC011_MCF7_24H_X5_B5_DUO52HI53LO:I16
CN1150	MCF7	SREBF1	BRD-A97674275	ranolazine	trt_cp	10 uM	24 h	GSE92742	CPC011_MCF7_24H:BRD-A97674275-003-07-2:10	CPC011_MCF7_24H_X4_B5_DUO52HI53LO:P21
CN1151	MCF7	ZNF711	BRD-A97674275	ranolazine	trt_cp	10 uM	24 h	GSE92742	CPC011_MCF7_24H:BRD-A97674275-003-07-2:10	CPC011_MCF7_24H_X4_B5_DUO52HI53LO:P21
CN1152	MCF7	CHD1	BRD-A97674275	ranolazine	trt_cp	10 uM	24 h	GSE92742	CPC011_MCF7_24H:BRD-A97674275-003-07-2:10	CPC011_MCF7_24H_X4_B5_DUO52HI53LO:P21
CN1153	MCF7	REST	BRD-A97674275	ranolazine	trt_cp	10 uM	24 h	GSE92742	CPC011_MCF7_24H:BRD-A97674275-003-07-2:10	CPC011_MCF7_24H_X4_B5_DUO52HI53LO:P21
CN1154	MCF7	TEAD4	BRD-A97674275	ranolazine	trt_cp	10 uM	24 h	GSE92742	CPC011_MCF7_24H:BRD-A97674275-003-07-2:10	CPC011_MCF7_24H_X4_B5_DUO52HI53LO:P21
CN1155	MCF7	E2F4	BRD-A97674275	ranolazine	trt_cp	10 uM	24 h	GSE92742	CPC011_MCF7_24H:BRD-A97674275-003-07-2:10	CPC011_MCF7_24H_X4_B5_DUO52HI53LO:P21
CN1156	MCF7	PML	BRD-A97674275	ranolazine	trt_cp	10 uM	24 h	GSE92742	CPC011_MCF7_24H:BRD-A97674275-003-07-2:10	CPC011_MCF7_24H_X4_B5_DUO52HI53LO:P21
CN1157	MCF7	KLF9	BRD-A97674275	ranolazine	trt_cp	10 uM	24 h	GSE92742	CPC011_MCF7_24H:BRD-A97674275-003-07-2:10	CPC011_MCF7_24H_X4_B5_DUO52HI53LO:P21
CN1158	MCF7	BRD4	BRD-A97674275	ranolazine	trt_cp	10 uM	24 h	GSE92742	CPC011_MCF7_24H:BRD-A97674275-003-07-2:10	CPC011_MCF7_24H_X4_B5_DUO52HI53LO:P21
CN1159	MCF7	KLF10	BRD-K01649396	indatraline	trt_cp	10 uM	24 h	GSE92742	CPC011_MCF7_24H:BRD-K01649396-003-05-5:10	CPC011_MCF7_24H_X4_B5_DUO52HI53LO:I13|CPC011_MCF7_24H_X5_B5_DUO52HI53LO:I13
CN1160	MCF7	SREBF1	BRD-K04548931	epirubicin	trt_cp	10 uM	24 h	GSE92742	CPC011_MCF7_24H:BRD-K04548931-003-11-6:10	CPC011_MCF7_24H_X4_B5_DUO52HI53LO:P11|CPC011_MCF7_24H_X5_B5_DUO52HI53LO:P11
CN1161	MCF7	SPDEF	BRD-K04548931	epirubicin	trt_cp	10 uM	24 h	GSE92742	CPC011_MCF7_24H:BRD-K04548931-003-11-6:10	CPC011_MCF7_24H_X4_B5_DUO52HI53LO:P11|CPC011_MCF7_24H_X5_B5_DUO52HI53LO:P11
CN1162	MCF7	ZNF711	BRD-K04548931	epirubicin	trt_cp	10 uM	24 h	GSE92742	CPC011_MCF7_24H:BRD-K04548931-003-11-6:10	CPC011_MCF7_24H_X4_B5_DUO52HI53LO:P11|CPC011_MCF7_24H_X5_B5_DUO52HI53LO:P11
CN1163	MCF7	RARG	BRD-K04548931	epirubicin	trt_cp	10 uM	24 h	GSE92742	CPC011_MCF7_24H:BRD-K04548931-003-11-6:10	CPC011_MCF7_24H_X4_B5_DUO52HI53LO:P11|CPC011_MCF7_24H_X5_B5_DUO52HI53LO:P11
CN1164	MCF7	ZNF592	BRD-K04548931	epirubicin	trt_cp	10 uM	24 h	GSE92742	CPC011_MCF7_24H:BRD-K04548931-003-11-6:10	CPC011_MCF7_24H_X4_B5_DUO52HI53LO:P11|CPC011_MCF7_24H_X5_B5_DUO52HI53LO:P11
CN1165	MCF7	NBN	BRD-K04548931	epirubicin	trt_cp	10 uM	24 h	GSE92742	CPC011_MCF7_24H:BRD-K04548931-003-11-6:10	CPC011_MCF7_24H_X4_B5_DUO52HI53LO:P11|CPC011_MCF7_24H_X5_B5_DUO52HI53LO:P11
CN1166	MCF7	PAF1	BRD-K04548931	epirubicin	trt_cp	10 uM	24 h	GSE92742	CPC011_MCF7_24H:BRD-K04548931-003-11-6:10	CPC011_MCF7_24H_X4_B5_DUO52HI53LO:P11|CPC011_MCF7_24H_X5_B5_DUO52HI53LO:P11
CN1167	MCF7	E2F4	BRD-K04548931	epirubicin	trt_cp	10 uM	24 h	GSE92742	CPC011_MCF7_24H:BRD-K04548931-003-11-6:10	CPC011_MCF7_24H_X4_B5_DUO52HI53LO:P11|CPC011_MCF7_24H_X5_B5_DUO52HI53LO:P11
CN1168	MCF7	KLF9	BRD-K05350981	oligomycin-c	trt_cp	10 uM	24 h	GSE92742	CPC011_MCF7_24H:BRD-K05350981-001-01-0:10	CPC011_MCF7_24H_X4_B5_DUO52HI53LO:D15|CPC011_MCF7_24H_X5_B5_DUO52HI53LO:D15
CN1169	MCF7	PAF1	BRD-K06557128	voriconazole	trt_cp	10 uM	24 h	GSE92742	CPC011_MCF7_24H:BRD-K06557128-001-03-9:10	CPC011_MCF7_24H_X4_B5_DUO52HI53LO:N09|CPC011_MCF7_24H_X5_B5_DUO52HI53LO:N09
CN1170	MCF7	KLF10	BRD-K06895174	cisapride	trt_cp	10 uM	24 h	GSE92742	CPC011_MCF7_24H:BRD-K06895174-002-02-6:10	CPC011_MCF7_24H_X4_B5_DUO52HI53LO:G13|CPC011_MCF7_24H_X5_B5_DUO52HI53LO:G13
CN1171	MCF7	SREBF1	BRD-K09295900	BRD-K09295900	trt_cp	10 uM	24 h	GSE92742	CPC011_MCF7_24H:BRD-K09295900-236-07-0:10	CPC011_MCF7_24H_X4_B5_DUO52HI53LO:N20|CPC011_MCF7_24H_X5_B5_DUO52HI53LO:N20
CN1172	MCF7	CHD1	BRD-K09295900	BRD-K09295900	trt_cp	10 uM	24 h	GSE92742	CPC011_MCF7_24H:BRD-K09295900-236-07-0:10	CPC011_MCF7_24H_X4_B5_DUO52HI53LO:N20|CPC011_MCF7_24H_X5_B5_DUO52HI53LO:N20
CN1173	MCF7	ELK1	BRD-K09295900	BRD-K09295900	trt_cp	10 uM	24 h	GSE92742	CPC011_MCF7_24H:BRD-K09295900-236-07-0:10	CPC011_MCF7_24H_X4_B5_DUO52HI53LO:N20|CPC011_MCF7_24H_X5_B5_DUO52HI53LO:N20
CN1174	MCF7	NBN	BRD-K09295900	BRD-K09295900	trt_cp	10 uM	24 h	GSE92742	CPC011_MCF7_24H:BRD-K09295900-236-07-0:10	CPC011_MCF7_24H_X4_B5_DUO52HI53LO:N20|CPC011_MCF7_24H_X5_B5_DUO52HI53LO:N20
CN1175	MCF7	ZNF711	BRD-K13800121	parecoxib	trt_cp	10 uM	24 h	GSE92742	CPC011_MCF7_24H:BRD-K13800121-236-02-5:10	CPC011_MCF7_24H_X4_B5_DUO52HI53LO:F24|CPC011_MCF7_24H_X5_B5_DUO52HI53LO:F24
CN1176	MCF7	SREBF1	BRD-K13800121	parecoxib	trt_cp	10 uM	24 h	GSE92742	CPC011_MCF7_24H:BRD-K13800121-236-02-5:10	CPC011_MCF7_24H_X4_B5_DUO52HI53LO:F24|CPC011_MCF7_24H_X5_B5_DUO52HI53LO:F24
CN1177	MCF7	PRKDC	BRD-K13800121	parecoxib	trt_cp	10 uM	24 h	GSE92742	CPC011_MCF7_24H:BRD-K13800121-236-02-5:10	CPC011_MCF7_24H_X4_B5_DUO52HI53LO:F24|CPC011_MCF7_24H_X5_B5_DUO52HI53LO:F24
CN1178	MCF7	ZNF711	BRD-K17561142	amiodarone	trt_cp	10 uM	24 h	GSE92742	CPC011_MCF7_24H:BRD-K17561142-003-24-2:10	CPC011_MCF7_24H_X4_B5_DUO52HI53LO:M24|CPC011_MCF7_24H_X5_B5_DUO52HI53LO:M24
CN1179	MCF7	SREBF1	BRD-K17561142	amiodarone	trt_cp	10 uM	24 h	GSE92742	CPC011_MCF7_24H:BRD-K17561142-003-24-2:10	CPC011_MCF7_24H_X4_B5_DUO52HI53LO:M24|CPC011_MCF7_24H_X5_B5_DUO52HI53LO:M24
CN1180	MCF7	SREBF1	BRD-K17894950	indirubin	trt_cp	10 uM	24 h	GSE92742	CPC011_MCF7_24H:BRD-K17894950-001-11-9:10	CPC011_MCF7_24H_X4_B5_DUO52HI53LO:H20|CPC011_MCF7_24H_X5_B5_DUO52HI53LO:H20
CN1181	MCF7	PAF1	BRD-K18523449	mestanolone	trt_cp	10 uM	24 h	GSE92742	CPC011_MCF7_24H:BRD-K18523449-001-02-1:10	CPC011_MCF7_24H_X4_B5_DUO52HI53LO:M18|CPC011_MCF7_24H_X5_B5_DUO52HI53LO:M18
CN1182	MCF7	ZNF711	BRD-K18909381	CGS-12066B	trt_cp	10 uM	24 h	GSE92742	CPC011_MCF7_24H:BRD-K18909381-050-07-8:10	CPC011_MCF7_24H_X4_B5_DUO52HI53LO:P24|CPC011_MCF7_24H_X5_B5_DUO52HI53LO:P24
CN1183	MCF7	E2F4	BRD-K18909381	CGS-12066B	trt_cp	10 uM	24 h	GSE92742	CPC011_MCF7_24H:BRD-K18909381-050-07-8:10	CPC011_MCF7_24H_X4_B5_DUO52HI53LO:P24|CPC011_MCF7_24H_X5_B5_DUO52HI53LO:P24
CN1184	MCF7	NCAPG	BRD-K18909381	CGS-12066B	trt_cp	10 uM	24 h	GSE92742	CPC011_MCF7_24H:BRD-K18909381-050-07-8:10	CPC011_MCF7_24H_X4_B5_DUO52HI53LO:P24|CPC011_MCF7_24H_X5_B5_DUO52HI53LO:P24
CN1185	MCF7	ZNF592	BRD-K18909381	CGS-12066B	trt_cp	10 uM	24 h	GSE92742	CPC011_MCF7_24H:BRD-K18909381-050-07-8:10	CPC011_MCF7_24H_X4_B5_DUO52HI53LO:P24|CPC011_MCF7_24H_X5_B5_DUO52HI53LO:P24
CN1186	MCF7	ZNF711	BRD-K19277754	paroxetine	trt_cp	10 uM	24 h	GSE92742	CPC011_MCF7_24H:BRD-K19277754-001-02-2:10	CPC011_MCF7_24H_X4_B5_DUO52HI53LO:I12|CPC011_MCF7_24H_X5_B5_DUO52HI53LO:I12
CN1187	MCF7	SREBF1	BRD-K20168484	BRD-K20168484	trt_cp	10 uM	24 h	GSE92742	CPC011_MCF7_24H:BRD-K20168484-001-05-0:10	CPC011_MCF7_24H_X4_B5_DUO52HI53LO:N18|CPC011_MCF7_24H_X5_B5_DUO52HI53LO:N18
CN1188	MCF7	NBN	BRD-K20168484	BRD-K20168484	trt_cp	10 uM	24 h	GSE92742	CPC011_MCF7_24H:BRD-K20168484-001-05-0:10	CPC011_MCF7_24H_X4_B5_DUO52HI53LO:N18|CPC011_MCF7_24H_X5_B5_DUO52HI53LO:N18
CN1189	MCF7	KLF9	BRD-K20168484	BRD-K20168484	trt_cp	10 uM	24 h	GSE92742	CPC011_MCF7_24H:BRD-K20168484-001-05-0:10	CPC011_MCF7_24H_X4_B5_DUO52HI53LO:N18|CPC011_MCF7_24H_X5_B5_DUO52HI53LO:N18
CN1190	MCF7	ZBTB11	BRD-K20168484	BRD-K20168484	trt_cp	10 uM	24 h	GSE92742	CPC011_MCF7_24H:BRD-K20168484-001-05-0:10	CPC011_MCF7_24H_X4_B5_DUO52HI53LO:N18|CPC011_MCF7_24H_X5_B5_DUO52HI53LO:N18
CN1191	MCF7	KLF10	BRD-K20168484	BRD-K20168484	trt_cp	10 uM	24 h	GSE92742	CPC011_MCF7_24H:BRD-K20168484-001-05-0:10	CPC011_MCF7_24H_X4_B5_DUO52HI53LO:N18|CPC011_MCF7_24H_X5_B5_DUO52HI53LO:N18
CN1192	MCF7	KLF9	BRD-K21806131	tegaserod	trt_cp	10 uM	24 h	GSE92742	CPC011_MCF7_24H:BRD-K21806131-050-02-5:10	CPC011_MCF7_24H_X4_B5_DUO52HI53LO:J10|CPC011_MCF7_24H_X5_B5_DUO52HI53LO:J10
CN1193	MCF7	ELK1	BRD-K21806131	tegaserod	trt_cp	10 uM	24 h	GSE92742	CPC011_MCF7_24H:BRD-K21806131-050-02-5:10	CPC011_MCF7_24H_X4_B5_DUO52HI53LO:J10|CPC011_MCF7_24H_X5_B5_DUO52HI53LO:J10
CN1194	MCF7	NCAPG2	BRD-K22947005	dexbrompheniramine	trt_cp	10 uM	24 h	GSE92742	CPC011_MCF7_24H:BRD-K22947005-050-07-8:10	CPC011_MCF7_24H_X4_B5_DUO52HI53LO:F10|CPC011_MCF7_24H_X5_B5_DUO52HI53LO:F10
CN1195	MCF7	ZNF711	BRD-K22947005	dexbrompheniramine	trt_cp	10 uM	24 h	GSE92742	CPC011_MCF7_24H:BRD-K22947005-050-07-8:10	CPC011_MCF7_24H_X4_B5_DUO52HI53LO:F10|CPC011_MCF7_24H_X5_B5_DUO52HI53LO:F10
CN1196	MCF7	BRD4	BRD-K22947005	dexbrompheniramine	trt_cp	10 uM	24 h	GSE92742	CPC011_MCF7_24H:BRD-K22947005-050-07-8:10	CPC011_MCF7_24H_X4_B5_DUO52HI53LO:F10|CPC011_MCF7_24H_X5_B5_DUO52HI53LO:F10
CN1197	MCF7	HCFC1	BRD-K22947005	dexbrompheniramine	trt_cp	10 uM	24 h	GSE92742	CPC011_MCF7_24H:BRD-K22947005-050-07-8:10	CPC011_MCF7_24H_X4_B5_DUO52HI53LO:F10|CPC011_MCF7_24H_X5_B5_DUO52HI53LO:F10
CN1198	MCF7	KLF10	BRD-K25224017	pirenperone	trt_cp	10 uM	24 h	GSE92742	CPC011_MCF7_24H:BRD-K25224017-001-21-9:10	CPC011_MCF7_24H_X4_B5_DUO52HI53LO:H22|CPC011_MCF7_24H_X5_B5_DUO52HI53LO:H22
CN1199	MCF7	ZNF711	BRD-K25224017	pirenperone	trt_cp	10 uM	24 h	GSE92742	CPC011_MCF7_24H:BRD-K25224017-001-21-9:10	CPC011_MCF7_24H_X4_B5_DUO52HI53LO:H22|CPC011_MCF7_24H_X5_B5_DUO52HI53LO:H22
CN1200	MCF7	BRD4	BRD-K25224017	pirenperone	trt_cp	10 uM	24 h	GSE92742	CPC011_MCF7_24H:BRD-K25224017-001-21-9:10	CPC011_MCF7_24H_X4_B5_DUO52HI53LO:H22|CPC011_MCF7_24H_X5_B5_DUO52HI53LO:H22
CN1201	MCF7	PAF1	BRD-K25433859	maprotiline	trt_cp	10 uM	24 h	GSE92742	CPC011_MCF7_24H:BRD-K25433859-003-19-7:10	CPC011_MCF7_24H_X4_B5_DUO52HI53LO:O15|CPC011_MCF7_24H_X5_B5_DUO52HI53LO:O15
CN1202	MCF7	SREBF1	BRD-K28849549	mesalazine	trt_cp	10 uM	24 h	GSE92742	CPC011_MCF7_24H:BRD-K28849549-001-09-2:10	CPC011_MCF7_24H_X4_B5_DUO52HI53LO:M21|CPC011_MCF7_24H_X5_B5_DUO52HI53LO:M21
CN1203	MCF7	NBN	BRD-K28849549	mesalazine	trt_cp	10 uM	24 h	GSE92742	CPC011_MCF7_24H:BRD-K28849549-001-09-2:10	CPC011_MCF7_24H_X4_B5_DUO52HI53LO:M21|CPC011_MCF7_24H_X5_B5_DUO52HI53LO:M21
CN1204	MCF7	KLF9	BRD-K28849549	mesalazine	trt_cp	10 uM	24 h	GSE92742	CPC011_MCF7_24H:BRD-K28849549-001-09-2:10	CPC011_MCF7_24H_X4_B5_DUO52HI53LO:M21|CPC011_MCF7_24H_X5_B5_DUO52HI53LO:M21
CN1205	MCF7	KLF10	BRD-K28849549	mesalazine	trt_cp	10 uM	24 h	GSE92742	CPC011_MCF7_24H:BRD-K28849549-001-09-2:10	CPC011_MCF7_24H_X4_B5_DUO52HI53LO:M21|CPC011_MCF7_24H_X5_B5_DUO52HI53LO:M21
CN1206	MCF7	TP53	BRD-K28849549	mesalazine	trt_cp	10 uM	24 h	GSE92742	CPC011_MCF7_24H:BRD-K28849549-001-09-2:10	CPC011_MCF7_24H_X4_B5_DUO52HI53LO:M21|CPC011_MCF7_24H_X5_B5_DUO52HI53LO:M21
CN1207	MCF7	HDGF	BRD-K28849549	mesalazine	trt_cp	10 uM	24 h	GSE92742	CPC011_MCF7_24H:BRD-K28849549-001-09-2:10	CPC011_MCF7_24H_X4_B5_DUO52HI53LO:M21|CPC011_MCF7_24H_X5_B5_DUO52HI53LO:M21
CN1208	MCF7	E2F4	BRD-K28849549	mesalazine	trt_cp	10 uM	24 h	GSE92742	CPC011_MCF7_24H:BRD-K28849549-001-09-2:10	CPC011_MCF7_24H_X4_B5_DUO52HI53LO:M21|CPC011_MCF7_24H_X5_B5_DUO52HI53LO:M21
CN1209	MCF7	SREBF1	BRD-K29359156	ebselen	trt_cp	10 uM	24 h	GSE92742	CPC011_MCF7_24H:BRD-K29359156-001-27-7:10	CPC011_MCF7_24H_X4_B5_DUO52HI53LO:N24
CN1210	MCF7	SPDEF	BRD-K29359156	ebselen	trt_cp	10 uM	24 h	GSE92742	CPC011_MCF7_24H:BRD-K29359156-001-27-7:10	CPC011_MCF7_24H_X4_B5_DUO52HI53LO:N24
CN1211	MCF7	NCAPG	BRD-K29359156	ebselen	trt_cp	10 uM	24 h	GSE92742	CPC011_MCF7_24H:BRD-K29359156-001-27-7:10	CPC011_MCF7_24H_X4_B5_DUO52HI53LO:N24
CN1212	MCF7	PAF1	BRD-K29359156	ebselen	trt_cp	10 uM	24 h	GSE92742	CPC011_MCF7_24H:BRD-K29359156-001-27-7:10	CPC011_MCF7_24H_X4_B5_DUO52HI53LO:N24
CN1213	MCF7	HDGF	BRD-K29359156	ebselen	trt_cp	10 uM	24 h	GSE92742	CPC011_MCF7_24H:BRD-K29359156-001-27-7:10	CPC011_MCF7_24H_X4_B5_DUO52HI53LO:N24
CN1214	MCF7	CHD1	BRD-K29359156	ebselen	trt_cp	10 uM	24 h	GSE92742	CPC011_MCF7_24H:BRD-K29359156-001-27-7:10	CPC011_MCF7_24H_X4_B5_DUO52HI53LO:N24
CN1215	MCF7	ZNF711	BRD-K29359156	ebselen	trt_cp	10 uM	24 h	GSE92742	CPC011_MCF7_24H:BRD-K29359156-001-27-7:10	CPC011_MCF7_24H_X4_B5_DUO52HI53LO:N24
CN1216	MCF7	BRD4	BRD-K29359156	ebselen	trt_cp	10 uM	24 h	GSE92742	CPC011_MCF7_24H:BRD-K29359156-001-27-7:10	CPC011_MCF7_24H_X4_B5_DUO52HI53LO:N24
CN1217	MCF7	TDRD3	BRD-K29359156	ebselen	trt_cp	10 uM	24 h	GSE92742	CPC011_MCF7_24H:BRD-K29359156-001-27-7:10	CPC011_MCF7_24H_X4_B5_DUO52HI53LO:N24
CN1218	MCF7	E2F4	BRD-K29359156	ebselen	trt_cp	10 uM	24 h	GSE92742	CPC011_MCF7_24H:BRD-K29359156-001-27-7:10	CPC011_MCF7_24H_X4_B5_DUO52HI53LO:N24
CN1219	MCF7	NR5A2	BRD-K29359156	ebselen	trt_cp	10 uM	24 h	GSE92742	CPC011_MCF7_24H:BRD-K29359156-001-27-7:10	CPC011_MCF7_24H_X4_B5_DUO52HI53LO:N24
CN1220	MCF7	ZMYM3	BRD-K29359156	ebselen	trt_cp	10 uM	24 h	GSE92742	CPC011_MCF7_24H:BRD-K29359156-001-27-7:10	CPC011_MCF7_24H_X4_B5_DUO52HI53LO:N24
CN1221	MCF7	ZNF592	BRD-K29359156	ebselen	trt_cp	10 uM	24 h	GSE92742	CPC011_MCF7_24H:BRD-K29359156-001-27-7:10	CPC011_MCF7_24H_X4_B5_DUO52HI53LO:N24
CN1222	MCF7	NRF1	BRD-K29359156	ebselen	trt_cp	10 uM	24 h	GSE92742	CPC011_MCF7_24H:BRD-K29359156-001-27-7:10	CPC011_MCF7_24H_X4_B5_DUO52HI53LO:N24
CN1223	MCF7	RCOR1	BRD-K29359156	ebselen	trt_cp	10 uM	24 h	GSE92742	CPC011_MCF7_24H:BRD-K29359156-001-27-7:10	CPC011_MCF7_24H_X4_B5_DUO52HI53LO:N24
CN1224	MCF7	KLF4	BRD-K29359156	ebselen	trt_cp	10 uM	24 h	GSE92742	CPC011_MCF7_24H:BRD-K29359156-001-27-7:10	CPC011_MCF7_24H_X4_B5_DUO52HI53LO:N24
CN1225	MCF7	ZNF711	BRD-K30480208	torasemide	trt_cp	10 uM	24 h	GSE92742	CPC011_MCF7_24H:BRD-K30480208-001-14-4:10	CPC011_MCF7_24H_X4_B5_DUO52HI53LO:L21|CPC011_MCF7_24H_X5_B5_DUO52HI53LO:L21
CN1226	MCF7	NR5A2	BRD-K30480208	torasemide	trt_cp	10 uM	24 h	GSE92742	CPC011_MCF7_24H:BRD-K30480208-001-14-4:10	CPC011_MCF7_24H_X4_B5_DUO52HI53LO:L21|CPC011_MCF7_24H_X5_B5_DUO52HI53LO:L21
CN1227	MCF7	KLF9	BRD-K30480208	torasemide	trt_cp	10 uM	24 h	GSE92742	CPC011_MCF7_24H:BRD-K30480208-001-14-4:10	CPC011_MCF7_24H_X4_B5_DUO52HI53LO:L21|CPC011_MCF7_24H_X5_B5_DUO52HI53LO:L21
CN1228	MCF7	KLF9	BRD-K31534764	fluvoxamine	trt_cp	10 uM	24 h	GSE92742	CPC011_MCF7_24H:BRD-K31534764-050-01-7:10	CPC011_MCF7_24H_X4_B5_DUO52HI53LO:E15|CPC011_MCF7_24H_X5_B5_DUO52HI53LO:E15
CN1229	MCF7	MEN1	BRD-K31534764	fluvoxamine	trt_cp	10 uM	24 h	GSE92742	CPC011_MCF7_24H:BRD-K31534764-050-01-7:10	CPC011_MCF7_24H_X4_B5_DUO52HI53LO:E15|CPC011_MCF7_24H_X5_B5_DUO52HI53LO:E15
CN1230	MCF7	APOBEC3B	BRD-K31534764	fluvoxamine	trt_cp	10 uM	24 h	GSE92742	CPC011_MCF7_24H:BRD-K31534764-050-01-7:10	CPC011_MCF7_24H_X4_B5_DUO52HI53LO:E15|CPC011_MCF7_24H_X5_B5_DUO52HI53LO:E15
CN1231	MCF7	ZNF711	BRD-K32744045	disulfiram	trt_cp	10 uM	24 h	GSE92742	CPC011_MCF7_24H:BRD-K32744045-001-25-4:10	CPC011_MCF7_24H_X4_B5_DUO52HI53LO:M17|CPC011_MCF7_24H_X5_B5_DUO52HI53LO:M17
CN1232	MCF7	SREBF1	BRD-K32744045	disulfiram	trt_cp	10 uM	24 h	GSE92742	CPC011_MCF7_24H:BRD-K32744045-001-25-4:10	CPC011_MCF7_24H_X4_B5_DUO52HI53LO:M17|CPC011_MCF7_24H_X5_B5_DUO52HI53LO:M17
CN1233	MCF7	NCAPG	BRD-K32744045	disulfiram	trt_cp	10 uM	24 h	GSE92742	CPC011_MCF7_24H:BRD-K32744045-001-25-4:10	CPC011_MCF7_24H_X4_B5_DUO52HI53LO:M17|CPC011_MCF7_24H_X5_B5_DUO52HI53LO:M17
CN1234	MCF7	TP53	BRD-K32744045	disulfiram	trt_cp	10 uM	24 h	GSE92742	CPC011_MCF7_24H:BRD-K32744045-001-25-4:10	CPC011_MCF7_24H_X4_B5_DUO52HI53LO:M17|CPC011_MCF7_24H_X5_B5_DUO52HI53LO:M17
CN1235	MCF7	CHD1	BRD-K33106058	cytarabine	trt_cp	10 uM	24 h	GSE92742	CPC011_MCF7_24H:BRD-K33106058-001-12-7:10	CPC011_MCF7_24H_X4_B5_DUO52HI53LO:K19|CPC011_MCF7_24H_X5_B5_DUO52HI53LO:K19
CN1236	MCF7	SREBF1	BRD-K37270826	mifepristone	trt_cp	10 uM	24 h	GSE92742	CPC011_MCF7_24H:BRD-K37270826-001-20-1:10	CPC011_MCF7_24H_X4_B5_DUO52HI53LO:L23|CPC011_MCF7_24H_X5_B5_DUO52HI53LO:L23
CN1237	MCF7	ZNF711	BRD-K37991163	paroxetine	trt_cp	10 uM	24 h	GSE92742	CPC011_MCF7_24H:BRD-K37991163-050-13-5:10	CPC011_MCF7_24H_X4_B5_DUO52HI53LO:I21|CPC011_MCF7_24H_X5_B5_DUO52HI53LO:I21
CN1238	MCF7	SREBF1	BRD-K39484304	triptolide	trt_cp	10 uM	24 h	GSE92742	CPC011_MCF7_24H:BRD-K39484304-001-08-2:10	CPC011_MCF7_24H_X4_B5_DUO52HI53LO:N13|CPC011_MCF7_24H_X5_B5_DUO52HI53LO:N13
CN1239	MCF7	ZNF711	BRD-K39484304	triptolide	trt_cp	10 uM	24 h	GSE92742	CPC011_MCF7_24H:BRD-K39484304-001-08-2:10	CPC011_MCF7_24H_X4_B5_DUO52HI53LO:N13|CPC011_MCF7_24H_X5_B5_DUO52HI53LO:N13
CN1240	MCF7	MEN1	BRD-K39484304	triptolide	trt_cp	10 uM	24 h	GSE92742	CPC011_MCF7_24H:BRD-K39484304-001-08-2:10	CPC011_MCF7_24H_X4_B5_DUO52HI53LO:N13|CPC011_MCF7_24H_X5_B5_DUO52HI53LO:N13
CN1241	MCF7	NCAPG	BRD-K39484304	triptolide	trt_cp	10 uM	24 h	GSE92742	CPC011_MCF7_24H:BRD-K39484304-001-08-2:10	CPC011_MCF7_24H_X4_B5_DUO52HI53LO:N13|CPC011_MCF7_24H_X5_B5_DUO52HI53LO:N13
CN1242	MCF7	ELK1	BRD-K39484304	triptolide	trt_cp	10 uM	24 h	GSE92742	CPC011_MCF7_24H:BRD-K39484304-001-08-2:10	CPC011_MCF7_24H_X4_B5_DUO52HI53LO:N13|CPC011_MCF7_24H_X5_B5_DUO52HI53LO:N13
CN1243	MCF7	SREBF1	BRD-K39621635	artemether	trt_cp	10 uM	24 h	GSE92742	CPC011_MCF7_24H:BRD-K39621635-001-04-8:10	CPC011_MCF7_24H_X4_B5_DUO52HI53LO:L24|CPC011_MCF7_24H_X5_B5_DUO52HI53LO:L24
CN1244	MCF7	ZNF711	BRD-K39621635	artemether	trt_cp	10 uM	24 h	GSE92742	CPC011_MCF7_24H:BRD-K39621635-001-04-8:10	CPC011_MCF7_24H_X4_B5_DUO52HI53LO:L24|CPC011_MCF7_24H_X5_B5_DUO52HI53LO:L24
CN1245	MCF7	NCAPG	BRD-K39983086	loteprednol	trt_cp	10 uM	24 h	GSE92742	CPC011_MCF7_24H:BRD-K39983086-001-04-6:10	CPC011_MCF7_24H_X4_B5_DUO52HI53LO:F16|CPC011_MCF7_24H_X5_B5_DUO52HI53LO:F16
CN1246	MCF7	NCAPG2	BRD-K41903098	diphenoxylate	trt_cp	10 uM	24 h	GSE92742	CPC011_MCF7_24H:BRD-K41903098-003-07-5:10	CPC011_MCF7_24H_X4_B5_DUO52HI53LO:H06|CPC011_MCF7_24H_X5_B5_DUO52HI53LO:H06
CN1247	MCF7	SREBF1	BRD-K42260897	ezetimibe	trt_cp	10 uM	24 h	GSE92742	CPC011_MCF7_24H:BRD-K42260897-001-04-3:10	CPC011_MCF7_24H_X4_B5_DUO52HI53LO:K16|CPC011_MCF7_24H_X5_B5_DUO52HI53LO:K16
CN1248	MCF7	NR5A2	BRD-K42260897	ezetimibe	trt_cp	10 uM	24 h	GSE92742	CPC011_MCF7_24H:BRD-K42260897-001-04-3:10	CPC011_MCF7_24H_X4_B5_DUO52HI53LO:K16|CPC011_MCF7_24H_X5_B5_DUO52HI53LO:K16
CN1249	MCF7	ZNF711	BRD-K45888792	huperzine-a	trt_cp	10 uM	24 h	GSE92742	CPC011_MCF7_24H:BRD-K45888792-001-01-0:10	CPC011_MCF7_24H_X4_B5_DUO52HI53LO:C24|CPC011_MCF7_24H_X5_B5_DUO52HI53LO:C24
CN1250	MCF7	SREBF1	BRD-K45888792	huperzine-a	trt_cp	10 uM	24 h	GSE92742	CPC011_MCF7_24H:BRD-K45888792-001-01-0:10	CPC011_MCF7_24H_X4_B5_DUO52HI53LO:C24|CPC011_MCF7_24H_X5_B5_DUO52HI53LO:C24
CN1251	MCF7	RUNX1	BRD-K47278471	diphenhydramine	trt_cp	10 uM	24 h	GSE92742	CPC011_MCF7_24H:BRD-K47278471-003-21-4:10	CPC011_MCF7_24H_X4_B5_DUO52HI53LO:G17|CPC011_MCF7_24H_X5_B5_DUO52HI53LO:G17
CN1252	MCF7	NBN	BRD-K49111258	prazosin	trt_cp	10 uM	24 h	GSE92742	CPC011_MCF7_24H:BRD-K49111258-311-05-4:10	CPC011_MCF7_24H_X4_B5_DUO52HI53LO:M13|CPC011_MCF7_24H_X5_B5_DUO52HI53LO:M13
CN1253	MCF7	NBN	BRD-K50866992	tropisetron	trt_cp	10 uM	24 h	GSE92742	CPC011_MCF7_24H:BRD-K50866992-003-07-9:10	CPC011_MCF7_24H_X4_B5_DUO52HI53LO:N21|CPC011_MCF7_24H_X5_B5_DUO52HI53LO:N21
CN1254	MCF7	ZNF711	BRD-K50866992	tropisetron	trt_cp	10 uM	24 h	GSE92742	CPC011_MCF7_24H:BRD-K50866992-003-07-9:10	CPC011_MCF7_24H_X4_B5_DUO52HI53LO:N21|CPC011_MCF7_24H_X5_B5_DUO52HI53LO:N21
CN1255	MCF7	SREBF1	BRD-K50866992	tropisetron	trt_cp	10 uM	24 h	GSE92742	CPC011_MCF7_24H:BRD-K50866992-003-07-9:10	CPC011_MCF7_24H_X4_B5_DUO52HI53LO:N21|CPC011_MCF7_24H_X5_B5_DUO52HI53LO:N21
CN1256	MCF7	ELK1	BRD-K50866992	tropisetron	trt_cp	10 uM	24 h	GSE92742	CPC011_MCF7_24H:BRD-K50866992-003-07-9:10	CPC011_MCF7_24H_X4_B5_DUO52HI53LO:N21|CPC011_MCF7_24H_X5_B5_DUO52HI53LO:N21
CN1257	MCF7	PAF1	BRD-K52020312	metronidazole	trt_cp	10 uM	24 h	GSE92742	CPC011_MCF7_24H:BRD-K52020312-001-21-9:10	CPC011_MCF7_24H_X4_B5_DUO52HI53LO:G07|CPC011_MCF7_24H_X5_B5_DUO52HI53LO:G07
CN1258	MCF7	ZNF711	BRD-K55696337	topotecan	trt_cp	10 uM	24 h	GSE92742	CPC011_MCF7_24H:BRD-K55696337-003-16-0:10	CPC011_MCF7_24H_X4_B5_DUO52HI53LO:B07|CPC011_MCF7_24H_X5_B5_DUO52HI53LO:B07
CN1259	MCF7	TCF12	BRD-K55696337	topotecan	trt_cp	10 uM	24 h	GSE92742	CPC011_MCF7_24H:BRD-K55696337-003-16-0:10	CPC011_MCF7_24H_X4_B5_DUO52HI53LO:B07|CPC011_MCF7_24H_X5_B5_DUO52HI53LO:B07
CN1260	MCF7	NCAPG	BRD-K55696337	topotecan	trt_cp	10 uM	24 h	GSE92742	CPC011_MCF7_24H:BRD-K55696337-003-16-0:10	CPC011_MCF7_24H_X4_B5_DUO52HI53LO:B07|CPC011_MCF7_24H_X5_B5_DUO52HI53LO:B07
CN1261	MCF7	CHD1	BRD-K55696337	topotecan	trt_cp	10 uM	24 h	GSE92742	CPC011_MCF7_24H:BRD-K55696337-003-16-0:10	CPC011_MCF7_24H_X4_B5_DUO52HI53LO:B07|CPC011_MCF7_24H_X5_B5_DUO52HI53LO:B07
CN1262	MCF7	NBN	BRD-K55696337	topotecan	trt_cp	10 uM	24 h	GSE92742	CPC011_MCF7_24H:BRD-K55696337-003-16-0:10	CPC011_MCF7_24H_X4_B5_DUO52HI53LO:B07|CPC011_MCF7_24H_X5_B5_DUO52HI53LO:B07
CN1263	MCF7	WDHD1	BRD-K55696337	topotecan	trt_cp	10 uM	24 h	GSE92742	CPC011_MCF7_24H:BRD-K55696337-003-16-0:10	CPC011_MCF7_24H_X4_B5_DUO52HI53LO:B07|CPC011_MCF7_24H_X5_B5_DUO52HI53LO:B07
CN1264	MCF7	RUNX1	BRD-K55696337	topotecan	trt_cp	10 uM	24 h	GSE92742	CPC011_MCF7_24H:BRD-K55696337-003-16-0:10	CPC011_MCF7_24H_X4_B5_DUO52HI53LO:B07|CPC011_MCF7_24H_X5_B5_DUO52HI53LO:B07
CN1265	MCF7	PAF1	BRD-K55696337	topotecan	trt_cp	10 uM	24 h	GSE92742	CPC011_MCF7_24H:BRD-K55696337-003-16-0:10	CPC011_MCF7_24H_X4_B5_DUO52HI53LO:B07|CPC011_MCF7_24H_X5_B5_DUO52HI53LO:B07
CN1266	MCF7	RCOR1	BRD-K55696337	topotecan	trt_cp	10 uM	24 h	GSE92742	CPC011_MCF7_24H:BRD-K55696337-003-16-0:10	CPC011_MCF7_24H_X4_B5_DUO52HI53LO:B07|CPC011_MCF7_24H_X5_B5_DUO52HI53LO:B07
CN1267	MCF7	ZNF592	BRD-K55696337	topotecan	trt_cp	10 uM	24 h	GSE92742	CPC011_MCF7_24H:BRD-K55696337-003-16-0:10	CPC011_MCF7_24H_X4_B5_DUO52HI53LO:B07|CPC011_MCF7_24H_X5_B5_DUO52HI53LO:B07
CN1268	MCF7	SREBF1	BRD-K55696337	topotecan	trt_cp	10 uM	24 h	GSE92742	CPC011_MCF7_24H:BRD-K55696337-003-16-0:10	CPC011_MCF7_24H_X4_B5_DUO52HI53LO:B07|CPC011_MCF7_24H_X5_B5_DUO52HI53LO:B07
CN1269	MCF7	ELK1	BRD-K55696337	topotecan	trt_cp	10 uM	24 h	GSE92742	CPC011_MCF7_24H:BRD-K55696337-003-16-0:10	CPC011_MCF7_24H_X4_B5_DUO52HI53LO:B07|CPC011_MCF7_24H_X5_B5_DUO52HI53LO:B07
CN1270	MCF7	KLF9	BRD-K62200014	anagrelide	trt_cp	10 uM	24 h	GSE92742	CPC011_MCF7_24H:BRD-K62200014-003-07-1:10	CPC011_MCF7_24H_X4_B5_DUO52HI53LO:H10|CPC011_MCF7_24H_X5_B5_DUO52HI53LO:H10
CN1271	MCF7	CHD1	BRD-K62200014	anagrelide	trt_cp	10 uM	24 h	GSE92742	CPC011_MCF7_24H:BRD-K62200014-003-07-1:10	CPC011_MCF7_24H_X4_B5_DUO52HI53LO:H10|CPC011_MCF7_24H_X5_B5_DUO52HI53LO:H10
CN1272	MCF7	HCFC1	BRD-K62200014	anagrelide	trt_cp	10 uM	24 h	GSE92742	CPC011_MCF7_24H:BRD-K62200014-003-07-1:10	CPC011_MCF7_24H_X4_B5_DUO52HI53LO:H10|CPC011_MCF7_24H_X5_B5_DUO52HI53LO:H10
CN1273	MCF7	PAF1	BRD-K63343048	orlistat	trt_cp	10 uM	24 h	GSE92742	CPC011_MCF7_24H:BRD-K63343048-001-07-2:10	CPC011_MCF7_24H_X4_B5_DUO52HI53LO:I08|CPC011_MCF7_24H_X5_B5_DUO52HI53LO:I08
CN1274	MCF7	APOBEC3B	BRD-K66896231	ipidacrine	trt_cp	10 uM	24 h	GSE92742	CPC011_MCF7_24H:BRD-K66896231-001-04-0:10	CPC011_MCF7_24H_X4_B5_DUO52HI53LO:C11|CPC011_MCF7_24H_X5_B5_DUO52HI53LO:C11
CN1275	MCF7	APOBEC3B	BRD-K67080878	milrinone	trt_cp	10 uM	24 h	GSE92742	CPC011_MCF7_24H:BRD-K67080878-001-11-3:10	CPC011_MCF7_24H_X4_B5_DUO52HI53LO:L10|CPC011_MCF7_24H_X5_B5_DUO52HI53LO:L10
CN1276	MCF7	NCAPG2	BRD-K67080878	milrinone	trt_cp	10 uM	24 h	GSE92742	CPC011_MCF7_24H:BRD-K67080878-001-11-3:10	CPC011_MCF7_24H_X4_B5_DUO52HI53LO:L10|CPC011_MCF7_24H_X5_B5_DUO52HI53LO:L10
CN1277	MCF7	ZNF711	BRD-K69650333	idarubicin	trt_cp	10 uM	24 h	GSE92742	CPC011_MCF7_24H:BRD-K69650333-003-11-6:10	CPC011_MCF7_24H_X4_B5_DUO52HI53LO:O16|CPC011_MCF7_24H_X5_B5_DUO52HI53LO:O16
CN1278	MCF7	CHD1	BRD-K69650333	idarubicin	trt_cp	10 uM	24 h	GSE92742	CPC011_MCF7_24H:BRD-K69650333-003-11-6:10	CPC011_MCF7_24H_X4_B5_DUO52HI53LO:O16|CPC011_MCF7_24H_X5_B5_DUO52HI53LO:O16
CN1279	MCF7	ZNF592	BRD-K69650333	idarubicin	trt_cp	10 uM	24 h	GSE92742	CPC011_MCF7_24H:BRD-K69650333-003-11-6:10	CPC011_MCF7_24H_X4_B5_DUO52HI53LO:O16|CPC011_MCF7_24H_X5_B5_DUO52HI53LO:O16
CN1280	MCF7	PAF1	BRD-K69650333	idarubicin	trt_cp	10 uM	24 h	GSE92742	CPC011_MCF7_24H:BRD-K69650333-003-11-6:10	CPC011_MCF7_24H_X4_B5_DUO52HI53LO:O16|CPC011_MCF7_24H_X5_B5_DUO52HI53LO:O16
CN1281	MCF7	SPDEF	BRD-K69650333	idarubicin	trt_cp	10 uM	24 h	GSE92742	CPC011_MCF7_24H:BRD-K69650333-003-11-6:10	CPC011_MCF7_24H_X4_B5_DUO52HI53LO:O16|CPC011_MCF7_24H_X5_B5_DUO52HI53LO:O16
CN1282	MCF7	ELK1	BRD-K69650333	idarubicin	trt_cp	10 uM	24 h	GSE92742	CPC011_MCF7_24H:BRD-K69650333-003-11-6:10	CPC011_MCF7_24H_X4_B5_DUO52HI53LO:O16|CPC011_MCF7_24H_X5_B5_DUO52HI53LO:O16
CN1283	MCF7	KMT2D	BRD-K69650333	idarubicin	trt_cp	10 uM	24 h	GSE92742	CPC011_MCF7_24H:BRD-K69650333-003-11-6:10	CPC011_MCF7_24H_X4_B5_DUO52HI53LO:O16|CPC011_MCF7_24H_X5_B5_DUO52HI53LO:O16
CN1284	MCF7	E2F4	BRD-K69650333	idarubicin	trt_cp	10 uM	24 h	GSE92742	CPC011_MCF7_24H:BRD-K69650333-003-11-6:10	CPC011_MCF7_24H_X4_B5_DUO52HI53LO:O16|CPC011_MCF7_24H_X5_B5_DUO52HI53LO:O16
CN1285	MCF7	RUNX1	BRD-K69650333	idarubicin	trt_cp	10 uM	24 h	GSE92742	CPC011_MCF7_24H:BRD-K69650333-003-11-6:10	CPC011_MCF7_24H_X4_B5_DUO52HI53LO:O16|CPC011_MCF7_24H_X5_B5_DUO52HI53LO:O16
CN1286	MCF7	NR5A2	BRD-K70358946	aripiprazole	trt_cp	10 uM	24 h	GSE92742	CPC011_MCF7_24H:BRD-K70358946-001-11-6:10	CPC011_MCF7_24H_X4_B5_DUO52HI53LO:I18|CPC011_MCF7_24H_X5_B5_DUO52HI53LO:I18
CN1287	MCF7	SREBF1	BRD-K70358946	aripiprazole	trt_cp	10 uM	24 h	GSE92742	CPC011_MCF7_24H:BRD-K70358946-001-11-6:10	CPC011_MCF7_24H_X4_B5_DUO52HI53LO:I18|CPC011_MCF7_24H_X5_B5_DUO52HI53LO:I18
CN1288	MCF7	ZNF207	BRD-K70358946	aripiprazole	trt_cp	10 uM	24 h	GSE92742	CPC011_MCF7_24H:BRD-K70358946-001-11-6:10	CPC011_MCF7_24H_X4_B5_DUO52HI53LO:I18|CPC011_MCF7_24H_X5_B5_DUO52HI53LO:I18
CN1289	MCF7	RARA	BRD-K70358946	aripiprazole	trt_cp	10 uM	24 h	GSE92742	CPC011_MCF7_24H:BRD-K70358946-001-11-6:10	CPC011_MCF7_24H_X4_B5_DUO52HI53LO:I18|CPC011_MCF7_24H_X5_B5_DUO52HI53LO:I18
CN1290	MCF7	WDHD1	BRD-K70358946	aripiprazole	trt_cp	10 uM	24 h	GSE92742	CPC011_MCF7_24H:BRD-K70358946-001-11-6:10	CPC011_MCF7_24H_X4_B5_DUO52HI53LO:I18|CPC011_MCF7_24H_X5_B5_DUO52HI53LO:I18
CN1291	MCF7	KLF10	BRD-K70358946	aripiprazole	trt_cp	10 uM	24 h	GSE92742	CPC011_MCF7_24H:BRD-K70358946-001-11-6:10	CPC011_MCF7_24H_X4_B5_DUO52HI53LO:I18|CPC011_MCF7_24H_X5_B5_DUO52HI53LO:I18
CN1292	MCF7	ELK1	BRD-K70358946	aripiprazole	trt_cp	10 uM	24 h	GSE92742	CPC011_MCF7_24H:BRD-K70358946-001-11-6:10	CPC011_MCF7_24H_X4_B5_DUO52HI53LO:I18|CPC011_MCF7_24H_X5_B5_DUO52HI53LO:I18
CN1293	MCF7	ELK1	BRD-K70778732	trazodone	trt_cp	10 uM	24 h	GSE92742	CPC011_MCF7_24H:BRD-K70778732-003-22-6:10	CPC011_MCF7_24H_X4_B5_DUO52HI53LO:K13|CPC011_MCF7_24H_X5_B5_DUO52HI53LO:K13
CN1294	MCF7	ZNF711	BRD-K70778732	trazodone	trt_cp	10 uM	24 h	GSE92742	CPC011_MCF7_24H:BRD-K70778732-003-22-6:10	CPC011_MCF7_24H_X4_B5_DUO52HI53LO:K13|CPC011_MCF7_24H_X5_B5_DUO52HI53LO:K13
CN1295	MCF7	PAF1	BRD-K70778732	trazodone	trt_cp	10 uM	24 h	GSE92742	CPC011_MCF7_24H:BRD-K70778732-003-22-6:10	CPC011_MCF7_24H_X4_B5_DUO52HI53LO:K13|CPC011_MCF7_24H_X5_B5_DUO52HI53LO:K13
CN1296	MCF7	MEN1	BRD-K70778732	trazodone	trt_cp	10 uM	24 h	GSE92742	CPC011_MCF7_24H:BRD-K70778732-003-22-6:10	CPC011_MCF7_24H_X4_B5_DUO52HI53LO:K13|CPC011_MCF7_24H_X5_B5_DUO52HI53LO:K13
CN1297	MCF7	SREBF1	BRD-K70778732	trazodone	trt_cp	10 uM	24 h	GSE92742	CPC011_MCF7_24H:BRD-K70778732-003-22-6:10	CPC011_MCF7_24H_X4_B5_DUO52HI53LO:K13|CPC011_MCF7_24H_X5_B5_DUO52HI53LO:K13
CN1298	MCF7	KLF10	BRD-K70778732	trazodone	trt_cp	10 uM	24 h	GSE92742	CPC011_MCF7_24H:BRD-K70778732-003-22-6:10	CPC011_MCF7_24H_X4_B5_DUO52HI53LO:K13|CPC011_MCF7_24H_X5_B5_DUO52HI53LO:K13
CN1299	MCF7	HCFC1	BRD-K70778732	trazodone	trt_cp	10 uM	24 h	GSE92742	CPC011_MCF7_24H:BRD-K70778732-003-22-6:10	CPC011_MCF7_24H_X4_B5_DUO52HI53LO:K13|CPC011_MCF7_24H_X5_B5_DUO52HI53LO:K13
CN1300	MCF7	TCF12	BRD-K70778732	trazodone	trt_cp	10 uM	24 h	GSE92742	CPC011_MCF7_24H:BRD-K70778732-003-22-6:10	CPC011_MCF7_24H_X4_B5_DUO52HI53LO:K13|CPC011_MCF7_24H_X5_B5_DUO52HI53LO:K13
CN1301	MCF7	ZNF217	BRD-K70778732	trazodone	trt_cp	10 uM	24 h	GSE92742	CPC011_MCF7_24H:BRD-K70778732-003-22-6:10	CPC011_MCF7_24H_X4_B5_DUO52HI53LO:K13|CPC011_MCF7_24H_X5_B5_DUO52HI53LO:K13
CN1302	MCF7	DPF2	BRD-K70883034	nimetazepam	trt_cp	10 uM	24 h	GSE92742	CPC011_MCF7_24H:BRD-K70883034-001-02-5:10	CPC011_MCF7_24H_X4_B5_DUO52HI53LO:L16|CPC011_MCF7_24H_X5_B5_DUO52HI53LO:L16
CN1303	MCF7	TCF7L2	BRD-K70883034	nimetazepam	trt_cp	10 uM	24 h	GSE92742	CPC011_MCF7_24H:BRD-K70883034-001-02-5:10	CPC011_MCF7_24H_X4_B5_DUO52HI53LO:L16|CPC011_MCF7_24H_X5_B5_DUO52HI53LO:L16
CN1304	MCF7	SREBF1	BRD-K70883034	nimetazepam	trt_cp	10 uM	24 h	GSE92742	CPC011_MCF7_24H:BRD-K70883034-001-02-5:10	CPC011_MCF7_24H_X4_B5_DUO52HI53LO:L16|CPC011_MCF7_24H_X5_B5_DUO52HI53LO:L16
CN1305	MCF7	SPDEF	BRD-K70883034	nimetazepam	trt_cp	10 uM	24 h	GSE92742	CPC011_MCF7_24H:BRD-K70883034-001-02-5:10	CPC011_MCF7_24H_X4_B5_DUO52HI53LO:L16|CPC011_MCF7_24H_X5_B5_DUO52HI53LO:L16
CN1306	MCF7	ZNF711	BRD-K70883034	nimetazepam	trt_cp	10 uM	24 h	GSE92742	CPC011_MCF7_24H:BRD-K70883034-001-02-5:10	CPC011_MCF7_24H_X4_B5_DUO52HI53LO:L16|CPC011_MCF7_24H_X5_B5_DUO52HI53LO:L16
CN1307	MCF7	KLF9	BRD-K70883034	nimetazepam	trt_cp	10 uM	24 h	GSE92742	CPC011_MCF7_24H:BRD-K70883034-001-02-5:10	CPC011_MCF7_24H_X4_B5_DUO52HI53LO:L16|CPC011_MCF7_24H_X5_B5_DUO52HI53LO:L16
CN1308	MCF7	NBN	BRD-K70883034	nimetazepam	trt_cp	10 uM	24 h	GSE92742	CPC011_MCF7_24H:BRD-K70883034-001-02-5:10	CPC011_MCF7_24H_X4_B5_DUO52HI53LO:L16|CPC011_MCF7_24H_X5_B5_DUO52HI53LO:L16
CN1309	MCF7	ZNF701	BRD-K70883034	nimetazepam	trt_cp	10 uM	24 h	GSE92742	CPC011_MCF7_24H:BRD-K70883034-001-02-5:10	CPC011_MCF7_24H_X4_B5_DUO52HI53LO:L16|CPC011_MCF7_24H_X5_B5_DUO52HI53LO:L16
CN1310	MCF7	NIPBL	BRD-K70883034	nimetazepam	trt_cp	10 uM	24 h	GSE92742	CPC011_MCF7_24H:BRD-K70883034-001-02-5:10	CPC011_MCF7_24H_X4_B5_DUO52HI53LO:L16|CPC011_MCF7_24H_X5_B5_DUO52HI53LO:L16
CN1311	MCF7	TP53	BRD-K70883034	nimetazepam	trt_cp	10 uM	24 h	GSE92742	CPC011_MCF7_24H:BRD-K70883034-001-02-5:10	CPC011_MCF7_24H_X4_B5_DUO52HI53LO:L16|CPC011_MCF7_24H_X5_B5_DUO52HI53LO:L16
CN1312	MCF7	ELK1	BRD-K70883034	nimetazepam	trt_cp	10 uM	24 h	GSE92742	CPC011_MCF7_24H:BRD-K70883034-001-02-5:10	CPC011_MCF7_24H_X4_B5_DUO52HI53LO:L16|CPC011_MCF7_24H_X5_B5_DUO52HI53LO:L16
CN1313	MCF7	KLF9	BRD-K71103788	duloxetine	trt_cp	10 uM	24 h	GSE92742	CPC011_MCF7_24H:BRD-K71103788-001-04-1:10	CPC011_MCF7_24H_X4_B5_DUO52HI53LO:I05|CPC011_MCF7_24H_X5_B5_DUO52HI53LO:I05
CN1314	MCF7	ZNF711	BRD-K73999723	telmisartan	trt_cp	10 uM	24 h	GSE92742	CPC011_MCF7_24H:BRD-K73999723-001-07-1:10	CPC011_MCF7_24H_X4_B5_DUO52HI53LO:P16|CPC011_MCF7_24H_X5_B5_DUO52HI53LO:P16
CN1315	MCF7	KLF9	BRD-K74117820	nelfinavir	trt_cp	10 uM	24 h	GSE92742	CPC011_MCF7_24H:BRD-K74117820-066-08-2:10	CPC011_MCF7_24H_X4_B5_DUO52HI53LO:N05
CN1316	MCF7	MEN1	BRD-K74117820	nelfinavir	trt_cp	10 uM	24 h	GSE92742	CPC011_MCF7_24H:BRD-K74117820-066-08-2:10	CPC011_MCF7_24H_X4_B5_DUO52HI53LO:N05
CN1317	MCF7	TAF1	BRD-K74117820	nelfinavir	trt_cp	10 uM	24 h	GSE92742	CPC011_MCF7_24H:BRD-K74117820-066-08-2:10	CPC011_MCF7_24H_X4_B5_DUO52HI53LO:N05
CN1318	MCF7	RCOR1	BRD-K74117820	nelfinavir	trt_cp	10 uM	24 h	GSE92742	CPC011_MCF7_24H:BRD-K74117820-066-08-2:10	CPC011_MCF7_24H_X4_B5_DUO52HI53LO:N05
CN1319	MCF7	WDHD1	BRD-K74117820	nelfinavir	trt_cp	10 uM	24 h	GSE92742	CPC011_MCF7_24H:BRD-K74117820-066-08-2:10	CPC011_MCF7_24H_X4_B5_DUO52HI53LO:N05
CN1320	MCF7	HCFC1	BRD-K74117820	nelfinavir	trt_cp	10 uM	24 h	GSE92742	CPC011_MCF7_24H:BRD-K74117820-066-08-2:10	CPC011_MCF7_24H_X4_B5_DUO52HI53LO:N05
CN1321	MCF7	PAF1	BRD-K74117820	nelfinavir	trt_cp	10 uM	24 h	GSE92742	CPC011_MCF7_24H:BRD-K74117820-066-08-2:10	CPC011_MCF7_24H_X4_B5_DUO52HI53LO:N05
CN1322	MCF7	CHD1	BRD-K74117820	nelfinavir	trt_cp	10 uM	24 h	GSE92742	CPC011_MCF7_24H:BRD-K74117820-066-08-2:10	CPC011_MCF7_24H_X4_B5_DUO52HI53LO:N05
CN1323	MCF7	NELFE	BRD-K74117820	nelfinavir	trt_cp	10 uM	24 h	GSE92742	CPC011_MCF7_24H:BRD-K74117820-066-08-2:10	CPC011_MCF7_24H_X4_B5_DUO52HI53LO:N05
CN1324	MCF7	DPF1	BRD-K74117820	nelfinavir	trt_cp	10 uM	24 h	GSE92742	CPC011_MCF7_24H:BRD-K74117820-066-08-2:10	CPC011_MCF7_24H_X4_B5_DUO52HI53LO:N05
CN1325	MCF7	KLF9	BRD-K79759031	artesunate	trt_cp	10 uM	24 h	GSE92742	CPC011_MCF7_24H:BRD-K79759031-001-05-4:10	CPC011_MCF7_24H_X4_B5_DUO52HI53LO:I14|CPC011_MCF7_24H_X5_B5_DUO52HI53LO:I14
CN1326	MCF7	RCOR1	BRD-K79759031	artesunate	trt_cp	10 uM	24 h	GSE92742	CPC011_MCF7_24H:BRD-K79759031-001-05-4:10	CPC011_MCF7_24H_X4_B5_DUO52HI53LO:I14|CPC011_MCF7_24H_X5_B5_DUO52HI53LO:I14
CN1327	MCF7	KLF10	BRD-K81473089	tacrine	trt_cp	10 uM	24 h	GSE92742	CPC011_MCF7_24H:BRD-K81473089-003-21-2:10	CPC011_MCF7_24H_X4_B5_DUO52HI53LO:G19|CPC011_MCF7_24H_X5_B5_DUO52HI53LO:G19
CN1328	MCF7	HDGF	BRD-K81855038	roxatidine-acetate	trt_cp	10 uM	24 h	GSE92742	CPC011_MCF7_24H:BRD-K81855038-003-08-9:10	CPC011_MCF7_24H_X4_B5_DUO52HI53LO:D10|CPC011_MCF7_24H_X5_B5_DUO52HI53LO:D10
CN1329	MCF7	SREBF1	BRD-K81855038	roxatidine-acetate	trt_cp	10 uM	24 h	GSE92742	CPC011_MCF7_24H:BRD-K81855038-003-08-9:10	CPC011_MCF7_24H_X4_B5_DUO52HI53LO:D10|CPC011_MCF7_24H_X5_B5_DUO52HI53LO:D10
CN1330	MCF7	NR5A2	BRD-K82795137	loratadine	trt_cp	10 uM	24 h	GSE92742	CPC011_MCF7_24H:BRD-K82795137-001-20-5:10	CPC011_MCF7_24H_X4_B5_DUO52HI53LO:G11|CPC011_MCF7_24H_X5_B5_DUO52HI53LO:G11
CN1331	MCF7	MEN1	BRD-K82795137	loratadine	trt_cp	10 uM	24 h	GSE92742	CPC011_MCF7_24H:BRD-K82795137-001-20-5:10	CPC011_MCF7_24H_X4_B5_DUO52HI53LO:G11|CPC011_MCF7_24H_X5_B5_DUO52HI53LO:G11
CN1332	MCF7	SREBF1	BRD-K84955386	hyperoside	trt_cp	10 uM	24 h	GSE92742	CPC011_MCF7_24H:BRD-K84955386-001-03-7:10	CPC011_MCF7_24H_X4_B5_DUO52HI53LO:H17|CPC011_MCF7_24H_X5_B5_DUO52HI53LO:H17
CN1333	MCF7	SREBF1	BRD-K85030058	benactyzine	trt_cp	10 uM	24 h	GSE92742	CPC011_MCF7_24H:BRD-K85030058-003-13-0:10	CPC011_MCF7_24H_X4_B5_DUO52HI53LO:N22
CN1334	MCF7	SPDEF	BRD-K85030058	benactyzine	trt_cp	10 uM	24 h	GSE92742	CPC011_MCF7_24H:BRD-K85030058-003-13-0:10	CPC011_MCF7_24H_X4_B5_DUO52HI53LO:N22
CN1335	MCF7	ZNF711	BRD-K85030058	benactyzine	trt_cp	10 uM	24 h	GSE92742	CPC011_MCF7_24H:BRD-K85030058-003-13-0:10	CPC011_MCF7_24H_X4_B5_DUO52HI53LO:N22
CN1336	MCF7	KLF10	BRD-K85030058	benactyzine	trt_cp	10 uM	24 h	GSE92742	CPC011_MCF7_24H:BRD-K85030058-003-13-0:10	CPC011_MCF7_24H_X4_B5_DUO52HI53LO:N22
CN1337	MCF7	NIPBL	BRD-K85030058	benactyzine	trt_cp	10 uM	24 h	GSE92742	CPC011_MCF7_24H:BRD-K85030058-003-13-0:10	CPC011_MCF7_24H_X4_B5_DUO52HI53LO:N22
CN1338	MCF7	PRKDC	BRD-K85030058	benactyzine	trt_cp	10 uM	24 h	GSE92742	CPC011_MCF7_24H:BRD-K85030058-003-13-0:10	CPC011_MCF7_24H_X4_B5_DUO52HI53LO:N22
CN1339	MCF7	TDRD3	BRD-K85030058	benactyzine	trt_cp	10 uM	24 h	GSE92742	CPC011_MCF7_24H:BRD-K85030058-003-13-0:10	CPC011_MCF7_24H_X4_B5_DUO52HI53LO:N22
CN1340	MCF7	RXRA	BRD-K85030058	benactyzine	trt_cp	10 uM	24 h	GSE92742	CPC011_MCF7_24H:BRD-K85030058-003-13-0:10	CPC011_MCF7_24H_X4_B5_DUO52HI53LO:N22
CN1341	MCF7	NELFE	BRD-K85030058	benactyzine	trt_cp	10 uM	24 h	GSE92742	CPC011_MCF7_24H:BRD-K85030058-003-13-0:10	CPC011_MCF7_24H_X4_B5_DUO52HI53LO:N22
CN1342	MCF7	NBN	BRD-K86887724	dofetilide	trt_cp	10 uM	24 h	GSE92742	CPC011_MCF7_24H:BRD-K86887724-001-04-9:10	CPC011_MCF7_24H_X4_B5_DUO52HI53LO:N14|CPC011_MCF7_24H_X5_B5_DUO52HI53LO:N14
CN1343	MCF7	YBX1	BRD-K86887724	dofetilide	trt_cp	10 uM	24 h	GSE92742	CPC011_MCF7_24H:BRD-K86887724-001-04-9:10	CPC011_MCF7_24H_X4_B5_DUO52HI53LO:N14|CPC011_MCF7_24H_X5_B5_DUO52HI53LO:N14
CN1344	MCF7	NR5A2	BRD-K86887724	dofetilide	trt_cp	10 uM	24 h	GSE92742	CPC011_MCF7_24H:BRD-K86887724-001-04-9:10	CPC011_MCF7_24H_X4_B5_DUO52HI53LO:N14|CPC011_MCF7_24H_X5_B5_DUO52HI53LO:N14
CN1345	MCF7	KLF9	BRD-K86887724	dofetilide	trt_cp	10 uM	24 h	GSE92742	CPC011_MCF7_24H:BRD-K86887724-001-04-9:10	CPC011_MCF7_24H_X4_B5_DUO52HI53LO:N14|CPC011_MCF7_24H_X5_B5_DUO52HI53LO:N14
CN1346	MCF7	ELK1	BRD-K86887724	dofetilide	trt_cp	10 uM	24 h	GSE92742	CPC011_MCF7_24H:BRD-K86887724-001-04-9:10	CPC011_MCF7_24H_X4_B5_DUO52HI53LO:N14|CPC011_MCF7_24H_X5_B5_DUO52HI53LO:N14
CN1347	MCF7	ZNF711	BRD-K86887724	dofetilide	trt_cp	10 uM	24 h	GSE92742	CPC011_MCF7_24H:BRD-K86887724-001-04-9:10	CPC011_MCF7_24H_X4_B5_DUO52HI53LO:N14|CPC011_MCF7_24H_X5_B5_DUO52HI53LO:N14
CN1348	MCF7	ZNF711	BRD-K89708791	rifaximin	trt_cp	10 uM	24 h	GSE92742	CPC011_MCF7_24H:BRD-K89708791-001-01-8:10	CPC011_MCF7_24H_X4_B5_DUO52HI53LO:D18|CPC011_MCF7_24H_X5_B5_DUO52HI53LO:D18
CN1349	MCF7	KLF9	BRD-K89708791	rifaximin	trt_cp	10 uM	24 h	GSE92742	CPC011_MCF7_24H:BRD-K89708791-001-01-8:10	CPC011_MCF7_24H_X4_B5_DUO52HI53LO:D18|CPC011_MCF7_24H_X5_B5_DUO52HI53LO:D18
CN1350	MCF7	ZNF711	BRD-K92093830	doxorubicin	trt_cp	10 uM	24 h	GSE92742	CPC011_MCF7_24H:BRD-K92093830-003-23-3:10	CPC011_MCF7_24H_X4_B5_DUO52HI53LO:B19|CPC011_MCF7_24H_X5_B5_DUO52HI53LO:B19
CN1351	MCF7	SPDEF	BRD-K92093830	doxorubicin	trt_cp	10 uM	24 h	GSE92742	CPC011_MCF7_24H:BRD-K92093830-003-23-3:10	CPC011_MCF7_24H_X4_B5_DUO52HI53LO:B19|CPC011_MCF7_24H_X5_B5_DUO52HI53LO:B19
CN1352	MCF7	PAF1	BRD-K92093830	doxorubicin	trt_cp	10 uM	24 h	GSE92742	CPC011_MCF7_24H:BRD-K92093830-003-23-3:10	CPC011_MCF7_24H_X4_B5_DUO52HI53LO:B19|CPC011_MCF7_24H_X5_B5_DUO52HI53LO:B19
CN1353	MCF7	BRD4	BRD-K92093830	doxorubicin	trt_cp	10 uM	24 h	GSE92742	CPC011_MCF7_24H:BRD-K92093830-003-23-3:10	CPC011_MCF7_24H_X4_B5_DUO52HI53LO:B19|CPC011_MCF7_24H_X5_B5_DUO52HI53LO:B19
CN1354	MCF7	BRD4	BRD-K93618743	ipriflavone	trt_cp	10 uM	24 h	GSE92742	CPC011_MCF7_24H:BRD-K93618743-001-14-5:10	CPC011_MCF7_24H_X4_B5_DUO52HI53LO:J15|CPC011_MCF7_24H_X5_B5_DUO52HI53LO:J15
CN1355	MCF7	ZNF711	BRD-K94441233	mevastatin	trt_cp	10 uM	24 h	GSE92742	CPC011_MCF7_24H:BRD-K94441233-001-09-8:10	CPC011_MCF7_24H_X5_B5_DUO52HI53LO:O24
CN1356	MCF7	SREBF1	BRD-K94441233	mevastatin	trt_cp	10 uM	24 h	GSE92742	CPC011_MCF7_24H:BRD-K94441233-001-09-8:10	CPC011_MCF7_24H_X5_B5_DUO52HI53LO:O24
CN1357	MCF7	PAF1	BRD-K94441233	mevastatin	trt_cp	10 uM	24 h	GSE92742	CPC011_MCF7_24H:BRD-K94441233-001-09-8:10	CPC011_MCF7_24H_X5_B5_DUO52HI53LO:O24
CN1358	MCF7	E2F4	BRD-K94441233	mevastatin	trt_cp	10 uM	24 h	GSE92742	CPC011_MCF7_24H:BRD-K94441233-001-09-8:10	CPC011_MCF7_24H_X5_B5_DUO52HI53LO:O24
CN1359	MCF7	ZNF592	BRD-K94441233	mevastatin	trt_cp	10 uM	24 h	GSE92742	CPC011_MCF7_24H:BRD-K94441233-001-09-8:10	CPC011_MCF7_24H_X5_B5_DUO52HI53LO:O24
CN1360	MCF7	ZNF711	BRD-K94649603	taxifolin	trt_cp	10 uM	24 h	GSE92742	CPC011_MCF7_24H:BRD-K94649603-001-08-0:10	CPC011_MCF7_24H_X4_B5_DUO52HI53LO:M22|CPC011_MCF7_24H_X5_B5_DUO52HI53LO:M22
CN1361	MCF7	SREBF1	BRD-K94649603	taxifolin	trt_cp	10 uM	24 h	GSE92742	CPC011_MCF7_24H:BRD-K94649603-001-08-0:10	CPC011_MCF7_24H_X4_B5_DUO52HI53LO:M22|CPC011_MCF7_24H_X5_B5_DUO52HI53LO:M22
CN1362	MCF7	RARG	BRD-K94649603	taxifolin	trt_cp	10 uM	24 h	GSE92742	CPC011_MCF7_24H:BRD-K94649603-001-08-0:10	CPC011_MCF7_24H_X4_B5_DUO52HI53LO:M22|CPC011_MCF7_24H_X5_B5_DUO52HI53LO:M22
CN1363	MCF7	SREBF1	BRD-K95808480	taxifolin	trt_cp	10 uM	24 h	GSE92742	CPC011_MCF7_24H:BRD-K95808480-001-04-8:10	CPC011_MCF7_24H_X4_B5_DUO52HI53LO:I06|CPC011_MCF7_24H_X5_B5_DUO52HI53LO:I06
CN1364	MCF7	ZNF592	BRD-K96740444	itopride	trt_cp	10 uM	24 h	GSE92742	CPC011_MCF7_24H:BRD-K96740444-003-07-6:10	CPC011_MCF7_24H_X5_B5_DUO52HI53LO:B18
CN1365	MCF7	NBN	BRD-K97752965	nicorandil	trt_cp	10 uM	24 h	GSE92742	CPC011_MCF7_24H:BRD-K97752965-001-10-7:10	CPC011_MCF7_24H_X4_B5_DUO52HI53LO:N16|CPC011_MCF7_24H_X5_B5_DUO52HI53LO:N16
CN1366	MCF7	KLF10	BRD-K98493452	honokiol	trt_cp	10 uM	24 h	GSE92742	CPC011_MCF7_24H:BRD-K98493452-001-10-7:10	CPC011_MCF7_24H_X4_B5_DUO52HI53LO:C12|CPC011_MCF7_24H_X5_B5_DUO52HI53LO:C12
CN1367	MCF7	ZNF711	BRD-K98493452	honokiol	trt_cp	10 uM	24 h	GSE92742	CPC011_MCF7_24H:BRD-K98493452-001-10-7:10	CPC011_MCF7_24H_X4_B5_DUO52HI53LO:C12|CPC011_MCF7_24H_X5_B5_DUO52HI53LO:C12
CN1368	MCF7	KLF9	BRD-K98493452	honokiol	trt_cp	10 uM	24 h	GSE92742	CPC011_MCF7_24H:BRD-K98493452-001-10-7:10	CPC011_MCF7_24H_X4_B5_DUO52HI53LO:C12|CPC011_MCF7_24H_X5_B5_DUO52HI53LO:C12
CN1369	MCF7	SREBF1	BRD-K98493452	honokiol	trt_cp	10 uM	24 h	GSE92742	CPC011_MCF7_24H:BRD-K98493452-001-10-7:10	CPC011_MCF7_24H_X4_B5_DUO52HI53LO:C12|CPC011_MCF7_24H_X5_B5_DUO52HI53LO:C12
CN1370	MCF7	NR5A2	BRD-K98493452	honokiol	trt_cp	10 uM	24 h	GSE92742	CPC011_MCF7_24H:BRD-K98493452-001-10-7:10	CPC011_MCF7_24H_X4_B5_DUO52HI53LO:C12|CPC011_MCF7_24H_X5_B5_DUO52HI53LO:C12
CN1371	MCF7	BRD4	BRD-A05186015	bupropion	trt_cp	10 uM	6 h	GSE92742	CPC011_MCF7_6H:BRD-A05186015-001-04-4:10	CPC011_MCF7_6H_X1_B3_DUO52HI53LO:G10|CPC011_MCF7_6H_X3_B3_DUO52HI53LO:G10
CN1372	MCF7	ELK1	BRD-A05186015	bupropion	trt_cp	10 uM	6 h	GSE92742	CPC011_MCF7_6H:BRD-A05186015-001-04-4:10	CPC011_MCF7_6H_X1_B3_DUO52HI53LO:G10|CPC011_MCF7_6H_X3_B3_DUO52HI53LO:G10
CN1373	MCF7	BRD4	BRD-A19037878	trichostatin-a	trt_cp	10 uM	6 h	GSE92742	CPC011_MCF7_6H:BRD-A19037878:10	CPC011_MCF7_6H_X1_B3_DUO52HI53LO:D01|CPC011_MCF7_6H_X3_B3_DUO52HI53LO:D01
CN1374	MCF7	MEN1	BRD-A75409952	wortmannin	trt_cp	10 uM	6 h	GSE92742	CPC011_MCF7_6H:BRD-A75409952:10	CPC011_MCF7_6H_X1_B3_DUO52HI53LO:C02|CPC011_MCF7_6H_X3_B3_DUO52HI53LO:C02
CN1375	MCF7	ERG	BRD-A97674275	ranolazine	trt_cp	10 uM	6 h	GSE92742	CPC011_MCF7_6H:BRD-A97674275-003-07-2:10	CPC011_MCF7_6H_X1_B3_DUO52HI53LO:P21|CPC011_MCF7_6H_X3_B3_DUO52HI53LO:P21
CN1376	MCF7	CHD1	BRD-K04548931	epirubicin	trt_cp	10 uM	6 h	GSE92742	CPC011_MCF7_6H:BRD-K04548931-003-11-6:10	CPC011_MCF7_6H_X1_B3_DUO52HI53LO:P11|CPC011_MCF7_6H_X3_B3_DUO52HI53LO:P11
CN1377	MCF7	TCF12	BRD-K10961822	latanoprost	trt_cp	10 uM	6 h	GSE92742	CPC011_MCF7_6H:BRD-K10961822-001-03-6:10	CPC011_MCF7_6H_X1_B3_DUO52HI53LO:H11|CPC011_MCF7_6H_X3_B3_DUO52HI53LO:H11
CN1378	MCF7	BRD4	BRD-K10961822	latanoprost	trt_cp	10 uM	6 h	GSE92742	CPC011_MCF7_6H:BRD-K10961822-001-03-6:10	CPC011_MCF7_6H_X1_B3_DUO52HI53LO:H11|CPC011_MCF7_6H_X3_B3_DUO52HI53LO:H11
CN1379	MCF7	KLF10	BRD-K10961822	latanoprost	trt_cp	10 uM	6 h	GSE92742	CPC011_MCF7_6H:BRD-K10961822-001-03-6:10	CPC011_MCF7_6H_X1_B3_DUO52HI53LO:H11|CPC011_MCF7_6H_X3_B3_DUO52HI53LO:H11
CN1380	MCF7	WDHD1	BRD-K12994359	valdecoxib	trt_cp	10 uM	6 h	GSE92742	CPC011_MCF7_6H:BRD-K12994359-001-12-7:10	CPC011_MCF7_6H_X1_B3_DUO52HI53LO:P07|CPC011_MCF7_6H_X3_B3_DUO52HI53LO:P07
CN1381	MCF7	ZNF701	BRD-K12994359	valdecoxib	trt_cp	10 uM	6 h	GSE92742	CPC011_MCF7_6H:BRD-K12994359-001-12-7:10	CPC011_MCF7_6H_X1_B3_DUO52HI53LO:P07|CPC011_MCF7_6H_X3_B3_DUO52HI53LO:P07
CN1382	MCF7	CHD1	BRD-K37694030	doxepin	trt_cp	10 uM	6 h	GSE92742	CPC011_MCF7_6H:BRD-K37694030-003-07-7:10	CPC011_MCF7_6H_X1_B3_DUO52HI53LO:G15|CPC011_MCF7_6H_X3_B3_DUO52HI53LO:G15
CN1383	MCF7	BRD4	BRD-K37694030	doxepin	trt_cp	10 uM	6 h	GSE92742	CPC011_MCF7_6H:BRD-K37694030-003-07-7:10	CPC011_MCF7_6H_X1_B3_DUO52HI53LO:G15|CPC011_MCF7_6H_X3_B3_DUO52HI53LO:G15
CN1384	MCF7	JUND	BRD-K37694030	doxepin	trt_cp	10 uM	6 h	GSE92742	CPC011_MCF7_6H:BRD-K37694030-003-07-7:10	CPC011_MCF7_6H_X1_B3_DUO52HI53LO:G15|CPC011_MCF7_6H_X3_B3_DUO52HI53LO:G15
CN1385	MCF7	APOBEC3B	BRD-K37694030	doxepin	trt_cp	10 uM	6 h	GSE92742	CPC011_MCF7_6H:BRD-K37694030-003-07-7:10	CPC011_MCF7_6H_X1_B3_DUO52HI53LO:G15|CPC011_MCF7_6H_X3_B3_DUO52HI53LO:G15
CN1386	MCF7	NIPBL	BRD-K37694030	doxepin	trt_cp	10 uM	6 h	GSE92742	CPC011_MCF7_6H:BRD-K37694030-003-07-7:10	CPC011_MCF7_6H_X1_B3_DUO52HI53LO:G15|CPC011_MCF7_6H_X3_B3_DUO52HI53LO:G15
CN1387	MCF7	MEN1	BRD-K39391626	ethylestrenol	trt_cp	10 uM	6 h	GSE92742	CPC011_MCF7_6H:BRD-K39391626-001-02-3:10	CPC011_MCF7_6H_X1_B3_DUO52HI53LO:P08|CPC011_MCF7_6H_X3_B3_DUO52HI53LO:P08
CN1388	MCF7	BRD4	BRD-K39391626	ethylestrenol	trt_cp	10 uM	6 h	GSE92742	CPC011_MCF7_6H:BRD-K39391626-001-02-3:10	CPC011_MCF7_6H_X1_B3_DUO52HI53LO:P08|CPC011_MCF7_6H_X3_B3_DUO52HI53LO:P08
CN1389	MCF7	BRD4	BRD-K39484304	triptolide	trt_cp	10 uM	6 h	GSE92742	CPC011_MCF7_6H:BRD-K39484304-001-08-2:10	CPC011_MCF7_6H_X1_B3_DUO52HI53LO:N13|CPC011_MCF7_6H_X3_B3_DUO52HI53LO:N13
CN1390	MCF7	CHD1	BRD-K39484304	triptolide	trt_cp	10 uM	6 h	GSE92742	CPC011_MCF7_6H:BRD-K39484304-001-08-2:10	CPC011_MCF7_6H_X1_B3_DUO52HI53LO:N13|CPC011_MCF7_6H_X3_B3_DUO52HI53LO:N13
CN1391	MCF7	NRF1	BRD-K39484304	triptolide	trt_cp	10 uM	6 h	GSE92742	CPC011_MCF7_6H:BRD-K39484304-001-08-2:10	CPC011_MCF7_6H_X1_B3_DUO52HI53LO:N13|CPC011_MCF7_6H_X3_B3_DUO52HI53LO:N13
CN1392	MCF7	APOBEC3B	BRD-K44779798	miglitol	trt_cp	10 uM	6 h	GSE92742	CPC011_MCF7_6H:BRD-K44779798-001-05-7:10	CPC011_MCF7_6H_X1_B3_DUO52HI53LO:D05|CPC011_MCF7_6H_X3_B3_DUO52HI53LO:D05
CN1393	MCF7	WDHD1	BRD-K44779798	miglitol	trt_cp	10 uM	6 h	GSE92742	CPC011_MCF7_6H:BRD-K44779798-001-05-7:10	CPC011_MCF7_6H_X1_B3_DUO52HI53LO:D05|CPC011_MCF7_6H_X3_B3_DUO52HI53LO:D05
CN1394	MCF7	JUND	BRD-K51671335	levosulpiride	trt_cp	10 uM	6 h	GSE92742	CPC011_MCF7_6H:BRD-K51671335-001-06-4:10	CPC011_MCF7_6H_X1_B3_DUO52HI53LO:A08|CPC011_MCF7_6H_X3_B3_DUO52HI53LO:A08
CN1395	MCF7	APOBEC3B	BRD-K51671335	levosulpiride	trt_cp	10 uM	6 h	GSE92742	CPC011_MCF7_6H:BRD-K51671335-001-06-4:10	CPC011_MCF7_6H_X1_B3_DUO52HI53LO:A08|CPC011_MCF7_6H_X3_B3_DUO52HI53LO:A08
CN1396	MCF7	ZNF701	BRD-K51671335	levosulpiride	trt_cp	10 uM	6 h	GSE92742	CPC011_MCF7_6H:BRD-K51671335-001-06-4:10	CPC011_MCF7_6H_X1_B3_DUO52HI53LO:A08|CPC011_MCF7_6H_X3_B3_DUO52HI53LO:A08
CN1397	MCF7	BRD4	BRD-K55696337	topotecan	trt_cp	10 uM	6 h	GSE92742	CPC011_MCF7_6H:BRD-K55696337-003-16-0:10	CPC011_MCF7_6H_X1_B3_DUO52HI53LO:B07|CPC011_MCF7_6H_X3_B3_DUO52HI53LO:B07
CN1398	MCF7	TCF7L2	BRD-K66412701	pazufloxacin	trt_cp	10 uM	6 h	GSE92742	CPC011_MCF7_6H:BRD-K66412701-001-05-4:10	CPC011_MCF7_6H_X1_B3_DUO52HI53LO:B05|CPC011_MCF7_6H_X3_B3_DUO52HI53LO:B05
CN1399	MCF7	ZNF217	BRD-K66412701	pazufloxacin	trt_cp	10 uM	6 h	GSE92742	CPC011_MCF7_6H:BRD-K66412701-001-05-4:10	CPC011_MCF7_6H_X1_B3_DUO52HI53LO:B05|CPC011_MCF7_6H_X3_B3_DUO52HI53LO:B05
CN1400	MCF7	CHD1	BRD-K66412701	pazufloxacin	trt_cp	10 uM	6 h	GSE92742	CPC011_MCF7_6H:BRD-K66412701-001-05-4:10	CPC011_MCF7_6H_X1_B3_DUO52HI53LO:B05|CPC011_MCF7_6H_X3_B3_DUO52HI53LO:B05
CN1401	MCF7	TCF12	BRD-K68132782	terbinafine	trt_cp	10 uM	6 h	GSE92742	CPC011_MCF7_6H:BRD-K68132782-003-10-4:10	CPC011_MCF7_6H_X1_B3_DUO52HI53LO:H12|CPC011_MCF7_6H_X3_B3_DUO52HI53LO:H12
CN1402	MCF7	APOBEC3B	BRD-K68132782	terbinafine	trt_cp	10 uM	6 h	GSE92742	CPC011_MCF7_6H:BRD-K68132782-003-10-4:10	CPC011_MCF7_6H_X1_B3_DUO52HI53LO:H12|CPC011_MCF7_6H_X3_B3_DUO52HI53LO:H12
CN1403	MCF7	ZNF701	BRD-K68132782	terbinafine	trt_cp	10 uM	6 h	GSE92742	CPC011_MCF7_6H:BRD-K68132782-003-10-4:10	CPC011_MCF7_6H_X1_B3_DUO52HI53LO:H12|CPC011_MCF7_6H_X3_B3_DUO52HI53LO:H12
CN1404	MCF7	JUND	BRD-K68132782	terbinafine	trt_cp	10 uM	6 h	GSE92742	CPC011_MCF7_6H:BRD-K68132782-003-10-4:10	CPC011_MCF7_6H_X1_B3_DUO52HI53LO:H12|CPC011_MCF7_6H_X3_B3_DUO52HI53LO:H12
CN1405	MCF7	RUNX1	BRD-K68132782	terbinafine	trt_cp	10 uM	6 h	GSE92742	CPC011_MCF7_6H:BRD-K68132782-003-10-4:10	CPC011_MCF7_6H_X1_B3_DUO52HI53LO:H12|CPC011_MCF7_6H_X3_B3_DUO52HI53LO:H12
CN1406	MCF7	HCFC1	BRD-K68132782	terbinafine	trt_cp	10 uM	6 h	GSE92742	CPC011_MCF7_6H:BRD-K68132782-003-10-4:10	CPC011_MCF7_6H_X1_B3_DUO52HI53LO:H12|CPC011_MCF7_6H_X3_B3_DUO52HI53LO:H12
CN1407	MCF7	CUX1	BRD-K68132782	terbinafine	trt_cp	10 uM	6 h	GSE92742	CPC011_MCF7_6H:BRD-K68132782-003-10-4:10	CPC011_MCF7_6H_X1_B3_DUO52HI53LO:H12|CPC011_MCF7_6H_X3_B3_DUO52HI53LO:H12
CN1408	MCF7	DPF2	BRD-K81418486	vorinostat	trt_cp	10 uM	6 h	GSE92742	CPC011_MCF7_6H:BRD-K81418486:10	CPC011_MCF7_6H_X1_B3_DUO52HI53LO:D02|CPC011_MCF7_6H_X3_B3_DUO52HI53LO:D02
CN1409	MCF7	NIPBL	BRD-K81418486	vorinostat	trt_cp	10 uM	6 h	GSE92742	CPC011_MCF7_6H:BRD-K81418486:10	CPC011_MCF7_6H_X1_B3_DUO52HI53LO:D02|CPC011_MCF7_6H_X3_B3_DUO52HI53LO:D02
CN1410	MCF7	ZNF207	BRD-K88304388	dextrorphan	trt_cp	10 uM	6 h	GSE92742	CPC011_MCF7_6H:BRD-K88304388-045-14-6:10	CPC011_MCF7_6H_X1_B3_DUO52HI53LO:K15|CPC011_MCF7_6H_X3_B3_DUO52HI53LO:K15
CN1411	MCF7	JUND	BRD-K88304388	dextrorphan	trt_cp	10 uM	6 h	GSE92742	CPC011_MCF7_6H:BRD-K88304388-045-14-6:10	CPC011_MCF7_6H_X1_B3_DUO52HI53LO:K15|CPC011_MCF7_6H_X3_B3_DUO52HI53LO:K15
CN1412	MCF7	MEN1	BRD-K88679075	methandriol	trt_cp	10 uM	6 h	GSE92742	CPC011_MCF7_6H:BRD-K88679075-001-04-3:10	CPC011_MCF7_6H_X1_B3_DUO52HI53LO:L13|CPC011_MCF7_6H_X3_B3_DUO52HI53LO:L13
CN1413	MCF7	NR5A2	BRD-K92093830	doxorubicin	trt_cp	10 uM	6 h	GSE92742	CPC011_MCF7_6H:BRD-K92093830-003-23-3:10	CPC011_MCF7_6H_X1_B3_DUO52HI53LO:B19|CPC011_MCF7_6H_X3_B3_DUO52HI53LO:B19
CN1414	MCF7	JUND	BRD-K92413528	thiazolidinecarboxylic-acid	trt_cp	10 uM	6 h	GSE92742	CPC011_MCF7_6H:BRD-K92413528-001-04-4:10	CPC011_MCF7_6H_X1_B3_DUO52HI53LO:K09|CPC011_MCF7_6H_X3_B3_DUO52HI53LO:K09
CN1415	MCF7	CUX1	BRD-K92413528	thiazolidinecarboxylic-acid	trt_cp	10 uM	6 h	GSE92742	CPC011_MCF7_6H:BRD-K92413528-001-04-4:10	CPC011_MCF7_6H_X1_B3_DUO52HI53LO:K09|CPC011_MCF7_6H_X3_B3_DUO52HI53LO:K09
CN1416	PC3	AGO2	BRD-K04548931	epirubicin	trt_cp	10 uM	24 h	GSE92742	CPC011_PC3_24H:BRD-K04548931-003-11-6:10	CPC011_PC3_24H_X2_B3_DUO52HI53LO:P11|CPC011_PC3_24H_X4_B5_DUO52HI53LO:P11|CPC011_PC3_24H_X5_B5_DUO52HI53LO:P11
CN1417	PC3	AGO2	BRD-K39484304	triptolide	trt_cp	10 uM	24 h	GSE92742	CPC011_PC3_24H:BRD-K39484304-001-08-2:10	CPC011_PC3_24H_X1_B3_DUO52HI53LO:N13|CPC011_PC3_24H_X4_B5_DUO52HI53LO:N13
CN1418	PC3	AGO2	BRD-K69650333	idarubicin	trt_cp	10 uM	24 h	GSE92742	CPC011_PC3_24H:BRD-K69650333-003-11-6:10	CPC011_PC3_24H_X1_B3_DUO52HI53LO:O16|CPC011_PC3_24H_X2_B3_DUO52HI53LO:O16|CPC011_PC3_24H_X4_B5_DUO52HI53LO:O16|CPC011_PC3_24H_X5_B5_DUO52HI53LO:O16
CN1419	A375	SP1	BRD-K42308740	ST-056792	trt_cp	10 uM	6 h	GSE92742	CPC012_A375_6H:BRD-K42308740-001-01-5:10	CPC012_A375_6H_X1_B4_DUO52HI53LO:A05|CPC012_A375_6H_X1_F1B3_DUO52HI53LO:A05|CPC012_A375_6H_X2_B4_DUO52HI53LO:A05|CPC012_A375_6H_X3_B4_DUO52HI53LO:A05|CPC012_A375_6H_X4_B5_DUO52HI53LO:A05|CPC012_A375_6H_X5_B5_DUO52HI53LO:A05
CN1420	A549	MED1	BRD-A36165599	BRD-A36165599	trt_cp	10 uM	24 h	GSE92742	CPC012_A549_24H:BRD-A36165599-001-01-1:10	CPC012_A549_24H_X2_F1B6_DUO52HI53LO:G17|CPC012_A549_24H_X3_F1B6_DUO52HI53LO:G17
CN1421	A549	PTPN11	BRD-K18855837	varenicline	trt_cp	10 uM	24 h	GSE92742	CPC012_A549_24H:BRD-K18855837-046-01-4:10	CPC012_A549_24H_X2_F1B6_DUO52HI53LO:M24|CPC012_A549_24H_X3_F1B6_DUO52HI53LO:M24
[truncated: 8,132 more rows]

## Sheet: Cistrome IDs utilized in CORN
ID	SPECIES	GSMID	CELL LINE	CELL TYPE	Tissue type	TF	FILE
[truncated: 11,348 more rows]

## Sheet: Information of Molecules
MOLECULAR NAME	MOLECULAR ID	SMILES	MOLECULAR FORMULAR	MOLECULAR WEIGHT	DATA SOURCE
[truncated: 1,443 more rows]
